# Supplementary material for: YTHDC2-Mediated circYTHDC2 N6-Methyladenosine Modification Promotes Vascular Smooth Muscle Cells Dysfunction Through Inhibiting Ten-Eleven Translocation 2
Source: Front Cardiovasc Med. 2021 Oct 1;8:686293. doi: 10.3389/fcvm.2021.686293 (PMC8517116; doi:10.3389/fcvm.2021.686293)
Supplement: Supplementary file 1 [file Table_1.XLS]

## Sheet: All Targets Value - CircRNAs
	Raw Intensity						Normalized Intensity						Flags						Annotations
probeID	[A1_gzhx](raw)	[A2_chchl](raw)	[A3_hlm](raw)	[B1_dzhzh](raw)	[B2_xjx](raw)	[B3_wufsh](raw)	[A1_gzhx](normalized)	[A2_chchl](normalized)	[A3_hlm](normalized)	[B1_dzhzh](normalized)	[B2_xjx](normalized)	[B3_wufsh](normalized)	A1_gzhx:flag_call	A2_chchl:flag_call	A3_hlm:flag_call	B1_dzhzh:flag_call	B2_xjx:flag_call	B3_wufsh:flag_call	circRNA	Alias	source	chrom	strand	txStart	txEnd	circRNA_type	best_transcript	GeneSymbol	Sequence
ASCRP3000002	235	275.5	201	235	231	218	8.44729	8.60813	7.38557	7.4822	7.68276	7.46936	P	P	P	P	P	M	hsa_circRNA_407247		25070500	chr9	+	131971147	131971515	sense overlapping	uc010myu.1	AK308944	AAAAAACGAAGAAAAAGAGACACCCAGCTCACCTCCAAGTTTGCCTGCAGGAGCCGGCTC
ASCRP3000003	132	139.5	183	208	171	239	7.42353	7.42947	7.28663	7.30499	7.22849	7.68012	P	P	P	P	P	P	hsa_circRNA_007418	hsa_circ_0007418	circBase	chr1	+	22816372	22818026	exonic	NM_014870	ZBTB40	AAAAAACTAGAAATGTGTTCAGAAATTAAAGGTCCACAGAAGGAGGGCCTGTCCTCCCAA
ASCRP3000004	56.5	72.5	91	116	94.5	139.5	5.65485	6.1165	6.27083	6.42009	6.24728	6.74997	A	A	P	P	P	P	hsa_circRNA_407121		25070500	chr8	-	125597327	125603476	exonic	NM_014751	MTSS1	AAAAAAGAAGTCCTCGGATACGCTGAAACTGCAGAAGAAAGCAAAAAAAGGTGGGACCAG
ASCRP3000005	51	63	94	107	103.5	184	5.5381	5.8509	6.37879	6.35842	6.42849	7.22769	A	A	P	P	P	P	hsa_circRNA_407087		25070500	chr8	-	71495398	71508556	exonic	NM_014294	TRAM1	AAAAAAGGAACAGGAAAACTACATCTCAGACCCAACTATCTTATGGAGGGCTTATCCCCA
ASCRP3000007	328.5	410	269.5	3060	930	1924	8.97288	9.20163	7.79094	11.2742	9.77136	11.0025	P	M	P	P	P	P	hsa_circRNA_404446		25070500	chr1	-	19670851	19684057	exonic	NM_004930	CAPZB	AAAAACAAAGGATATCGTCAATGGGCTGAGGTATTTTGAAGGTGGCGTCTCATCTGTCTA
ASCRP3000009	48	43	64.5	90	72	83	5.45283	4.98334	5.68554	6.07073	5.84254	5.93976	A	A	A	P	P	P	hsa_circRNA_401039		25242744	chr12	-	110376184	110377052	exonic	NM_014776	GIT2	AAAAACATACAGGAGCTCTTAAGAGCAGCCCAAGAAAATAAACATGACAGGCATCCAGGC
ASCRP3000010	88	80	72.5	116.5	98.5	104	6.73707	6.41446	5.88385	6.38743	6.33031	6.31604	P	P	P	P	P	P	hsa_circRNA_400114		25242744	chr1	-	8421822	8482867	exonic	NM_012102	RERE	AAAAACGCAGAAACGCTTCGTTAAGGGACTCAGGCAGTACGGGAAGAACTTCTTCAGAAT
ASCRP3000012	95	96	377	403.5	336	218	6.85963	6.73988	8.24658	8.24618	8.21638	7.50884	P	P	P	P	P	P	hsa_circRNA_000654	hsa_circ_0000654	circBase	chr15	+	93480747	93482948	exonic	NM_001271	CHD2	AAAAACGTTAGAGAAAAATGGAAACAGGAACCCTCAGAAGATGAACAGGAACAAGGCACC
ASCRP3000015	363	437	529	407	414	372	9.14351	9.3094	8.71613	8.25447	8.54226	8.3638	P	P	P	P	P	P	hsa_circRNA_103950	hsa_circ_0001534	circBase	chr5	-	137278563	137278905	exonic	NM_016603	FAM13B	AAAAACTGGCTCTGGATCTCCGATTGTCAAGTTCTCGAGCAGCTTCTATGGATCTCCATC
ASCRP3000016	87	82.5	259	262	160	117	6.75777	6.48327	7.71573	7.63123	7.11425	6.44927	P	P	P	P	P	M	hsa_circRNA_007390	hsa_circ_0007390	circBase	chr15	-	73854236	73866136	exonic	NM_012428	NPTN	AAAAACTTGCGCCAGAGAAACACAAATTAAGTACTGCTTACAATCCGCTCCTGACATCAC
ASCRP3000017	87	88	156.5	164	117	122.5	6.69533	6.48327	7.06752	6.93132	6.57376	6.56553	P	M	P	P	P	P	hsa_circRNA_008846	hsa_circ_0008846	circBase	chr6	-	18256591	18258636	exonic	NM_003472	DEK	AAAAAGAAGGAAGAAATGTTGAAAAAAAAAGAGTCTCATCGTGGAAGGCAAGAGGGAAAA
ASCRP3000018	660	1709.5	946	575	638	316	9.99124	11.3349	9.47718	8.7711	9.16984	8.10617	P	P	P	P	P	P	hsa_circRNA_000542	hsa_circ_0000542	circBase	chr14	+	58785259	58796887	exonic	NM_002892	ARID4A	AAAAAGACAGAAGAAGAGGTGTGTTTGATGATGGTGATGAGCGAACATTGAGACGTACCT
ASCRP3000021	88	98.5	130	125.5	114.5	123	6.69533	6.79397	6.76718	6.52694	6.56553	6.54637	P	P	P	P	P	P	hsa_circRNA_102997	hsa_circ_0059490	circBase	chr20	-	16506736	16509085	exonic	NM_024704	KIF16B	AAAAAGCCCAGATTACGTTTCACAAGAAATGGGAAAAGGACTTGGAGGCCAAGTTCATTA
ASCRP3000022	62	70	120	111	101.5	69	5.92202	6.06356	6.68134	6.35842	6.39316	5.61861	P	A	P	P	P	P	hsa_circRNA_402543		25242744	chr20	+	25398740	25405963	exonic	NM_021067	GINS1	AAAAAGCCTATATATTGAAGTATGACCGCTTGCTTCGGATCAGAGCACTCAGATGGGAAT
ASCRP3000023	130.5	170	135.5	121	123	135.5	7.41686	7.77621	6.86994	6.49264	6.68485	6.71263	P	P	P	P	P	P	hsa_circRNA_404823		25070500	chr10	-	128973475	128975403	exonic	NM_001039762	FAM196A	AAAAAGGAGAGGCCCATCGGGAAGGAATTATTTTCCAGTACCACTCTCCATGGAATAAAA
ASCRP3000024	65	70	88	112	79.5	71	6.10257	6.13201	6.2039	6.38167	6.02346	5.66437	P	P	P	P	P	P	hsa_circRNA_103917	hsa_circ_0073435	circBase	chr5	+	95072592	95119667	exonic	NM_014899	RHOBTB3	AAAAAGGCCAAGGACATATTTGACAGTGATTGGTACACTTCTCGAAATCTAATTGGGGGC
ASCRP3000025	331.5	443	497	447	450	476	8.99473	9.32916	8.62984	8.40464	8.66995	8.75422	P	P	P	P	P	P	hsa_circRNA_102887	hsa_circ_0057691	circBase	chr2	-	200233327	200246543	exonic	NM_015265	SATB2	AAAAAGTACAAGAAGATTAAAGGAATAATCAAGCTGGGAAGGTGGAACCCTCTCCCCCTC
ASCRP3000026	95	96	102.5	108	93	89.5	6.8863	6.7831	6.31529	6.24728	6.25674	5.99169	P	P	M	M	P	M	hsa_circRNA_405950		25070500	chr2	+	121036193	121038483	exonic	uc002tml.3	RALB	AAAAAGTAGAAGGTATTCTAGAGCTCTTCAGTGGGTCATCTGTGTGTCACAGCCTCAGAA
ASCRP3000028	133.5	117	101	124	122	92	7.48388	7.13493	6.45614	6.48327	6.65891	6.14905	P	P	P	P	P	P	hsa_circRNA_406825		25070500	chr6	+	109762831	109763131	intronic	ENST00000258052	SMPD2	AAAAATAGCTGATCAGAGCTGGAAGACAAGGGAGGGGAAGAAGGCTGGGTGTGAGAAGCC
ASCRP3000029	62.5	61	217	144	127	83.5	5.9765	5.49876	7.50884	6.76994	6.74662	5.92004	P	A	P	P	P	P	hsa_circRNA_031460	hsa_circ_0031460	circBase	chr14	-	31582309	31602881	exonic	NM_015382	HECTD1	AAAAATATTACAGCAGATTGAGGTCAACTGCAACTTGGCCTCTTGATCCACCAAAGGATG
ASCRP3000031	97.5	109	116	124	132	275.5	6.9323	6.99397	6.65891	6.54894	6.82611	7.89461	P	P	P	P	P	P	hsa_circRNA_406859		25070500	chr6	-	135639656	135644462	exonic	NM_017651	AHI1	AAAAATCTCCAGCTCCTCAAAAGGTAGTGGCTCTTTATGACTACACAGCGAATCGATCAG
ASCRP3000032	79.5	78	59	97	89	298	6.55662	6.30468	5.64287	6.18006	6.1575	8.00707	P	P	A	P	P	P	hsa_circRNA_102776	hsa_circ_0055451	circBase	chr2	-	86088303	86090608	exonic	NM_003896	ST3GAL5	AAAAATGCATTATGTGGACCCTGACCATGTAAAGCAATGCCAAGTGAGTACACCTATGTG
ASCRP3000033	82.5	78	427.5	334.5	288.5	497	6.55662	6.2039	8.4156	7.97374	7.99227	8.8134	P	M	P	P	P	P	hsa_circRNA_100098	hsa_circ_0007822	circBase	chr1	+	23356961	23385660	exonic	NM_015013	KDM1A	AAAAATGCCCACTTTATGAAGCCAACGGACAAGCTGTAGAGTACAGAGAGATGGATGAAA
ASCRP3000036	47	49.5	101	111	73.5	160	5.27796	5.21137	6.49398	6.41023	5.89803	6.99397	A	A	P	M	P	P	hsa_circRNA_104215	hsa_circ_0005753	circBase	chr6	+	149663820	149691235	exonic	NM_015093	TAB2	AAAAATTCCCTGAAGTACCTGAAGTTGTTGTATCCAGGTGCATGTTACAGGCTCCAGACC
ASCRP3000038	270	243	1017	1520.5	1017	1779	8.66876	8.39432	9.59465	10.2165	9.90088	10.8698	P	P	P	P	P	P	hsa_circRNA_092547	hsa_circ_0001445	circBase	chr4	+	144464661	144465125	exonic	NM_003601	SMARCA5	AAAACAAAAGGGAGGCTTGTGGATCAGAATCTGAACAAAATTGGGAAAGATGAAATGCTT
ASCRP3000040	121	141	113.5	173.5	150	383	7.29277	7.48957	6.65176	7.04402	7.04311	8.40287	P	P	P	P	P	P	hsa_circRNA_102799	hsa_circ_0002076	circBase	chr2	-	110321942	110350696	exonic	NM_144710	SEPT10	AAAACAAGCCAGTCAGCTCTTTCAGTCTCACATGGCAACGAAAACAACTTGTATGTCTTC
ASCRP3000041	114.5	95	512.5	426	306.5	184	7.20301	6.71835	8.67319	8.33188	8.09741	7.22769	P	P	P	P	P	P	hsa_circRNA_004103	hsa_circ_0004103	circBase	chr11	+	102233626	102239279	exonic	NM_001166	BIRC2	AAAACAAGCTGAAGAAATGGCATCAGGTGTGAGTTCTTGATACGAATGAAAGGCCAAGAG
ASCRP3000042	60	64	226.5	189.5	138	129	5.76949	5.77828	7.54663	7.17292	6.89238	6.64457	A	A	P	P	P	P	hsa_circRNA_000566	hsa_circ_0000566	circBase	chr14	+	97299803	97327072	exonic	NM_003384	VRK1	AAAACAATAACAAAGTGAAAATGCCTCGTGTAAAAGCAGCTCAAGCTGGAAGACAGAGCT
ASCRP3000044	122	134	272.5	153	240	406	7.31106	7.37836	7.80122	6.81868	7.72769	8.4867	P	P	P	P	P	P	hsa_circRNA_006759	hsa_circ_0006759	circBase	chr2	-	63711737	63798760	exonic	uc002sci.2	WDPCP	AAAACAGTCGGTGTGTGCTGAGCAAATGGAAGAACAAATATGTCTGTCAGAAAACCATGA
ASCRP3000047	162	205	382	340	280.5	405	7.8403	8.12954	8.26838	8.00286	7.93889	8.48737	P	P	P	P	P	P	hsa_circRNA_004767	hsa_circ_0004767	circBase	chr17	-	3969740	3976050	exonic	NM_015113	ZZEF1	AAAACATAGTTCAGAAGCTACTGAGGTGAACCCTGAGAGCCTGGAGTTAGGAAGTAACAT
ASCRP3000048	80	79	99	149	101	206	6.56934	6.38455	6.42709	6.80584	6.43822	7.42842	P	P	P	P	P	P	hsa_circRNA_101633	hsa_circ_0036629	circBase	chr15	+	85657103	85664245	exonic	NM_002605	PDE8A	AAAACATGGAGAGGTAATCAATATTATCAATGCTGCCCAGGAAAGTAGTCCCATGCCTGT
ASCRP3000051	113	146	596	365.5	407.5	179	7.16163	7.51214	8.8646	8.10486	8.52016	7.19852	P	P	P	P	P	P	hsa_circRNA_102445	hsa_circ_0004552	circBase	chr19	+	11015626	11019883	exonic	NM_199141	CARM1	AAAACCACACCGACTTCAAGGACAAGATGAAGATGTGTGTGTCTTTAAGTGCTCAGTGTC
ASCRP3000053	89	104	85	105	101	95	6.73707	6.89844	6.2039	6.3168	6.4003	6.17757	P	P	P	P	P	P	hsa_circRNA_102323	hsa_circ_0047145	circBase	chr18	-	20932159	20953727	exonic	NM_032933	TMEM241	AAAACCTTCTGGCCCCAGGGCAGTGTGCAGCCTGGATTTTCTTTGCTAAGTGCCCTCCTC
ASCRP3000056	75.5	92.5	98	112	106	83	6.36427	6.69069	6.42709	6.38167	6.50857	5.98031	P	P	P	P	P	P	hsa_circRNA_402979		25242744	chr3	+	141622461	141640905	exonic	NM_001679	ATP1B3	AAAACTGCATGTTTGATCTTGCTCTTCTACCTAGTTTTTTATGGGTTCCTGGCTGCACTC
ASCRP3000059	130	137	499	680	482	502.5	7.42353	7.42178	8.61857	8.99567	8.76448	8.84342	P	P	P	P	P	P	hsa_circRNA_102820	hsa_circ_0056439	circBase	chr2	+	128944256	128945188	exonic	NM_020120	UGGT1	AAAAGAACCAAGCCGAGAAGGATCTGCCCAATAACATGATTCATCAGGTGCCAATTAAAT
ASCRP3000060	498	1508	95	256	95	93	9.61985	11.1732	6.37879	7.60677	6.3183	6.1659	P	P	P	P	P	P	hsa_circRNA_405348		25070500	chr15	-	55731669	55742565	exonic	NM_130810	DYX1C1	AAAAGAAGAAGAAAAGAACCCAGAATGGTTGAAGGATAAAGGAAAGGAGAAATTCAGAAA
ASCRP3000061	263	339	229	253	257	239	8.6268	8.92112	7.56548	7.58408	7.82845	7.65827	P	P	P	P	P	P	hsa_circRNA_016363	hsa_circ_0016363	circBase	chr1	-	211836114	211843749	exonic	uc021pir.1	NEK2	AAAAGAATTCTTCAGTTTCCCTGTGCCTCCATTTACAGCTTTTAGCCAGAAAGAACTCGC
ASCRP3000062	312	234	140.5	542	395	513	8.88965	8.34266	6.92836	8.67142	8.47323	8.87564	P	P	P	P	P	P	hsa_circRNA_092482	hsa_circ_0001036	circBase	chr2	-	85554223	85554349	sense overlapping	NM_006464	TGOLN2	AAAAGACGTCCCTAACAAGTCGGGTTCGGAGGCGCAGACCACAAAAGATGTCCCTAATAA
ASCRP3000064	10413.5	11402	16243	9684	14026.5	11155	13.5174	13.6989	13.5174	13.2066	13.5876	13.7445	P	P	P	P	P	P	hsa_circRNA_087119	hsa_circ_0087119	circBase	chr9	+	68409997	68413434	exonic	uc004aew.1	AK308561	AAAAGAGAGGCCGCCGCCTCTCTCTCCCTCTGGTTCTATTTCTCCATCCCTCTCTCCTTT
ASCRP3000065	102	122	185	154.5	284.5	243	6.99161	7.21074	7.3171	6.86376	7.97899	7.68743	P	P	P	P	P	P	hsa_circRNA_068784	hsa_circ_0068784	circBase	chr4	+	337570	338219	exonic	NM_003441	ZNF141	AAAAGAGCCCTACAATGTGAAGATACATAAGATCGTAGCCAGACCCCCAGGAACTCTTAA
ASCRP3000066	114	129	599	383.5	272.5	141.5	7.15025	7.27037	8.86743	8.16913	7.90167	6.78746	P	M	P	P	P	P	hsa_circRNA_088439	hsa_circ_0088439	circBase	chr9	-	126212971	126641300	exonic	NM_020946	DENND1A	AAAAGAGGTGAAAAACCGCTTGAAGCAAAAGGCAGAATCCAGAGACCACATTTGAAGTAT
ASCRP3000068	63	65	66	64.5	67	54	6.02899	5.8509	5.67146	5.60014	5.6691	5.27174	P	A	A	P	P	A	hsa_circRNA_060539	hsa_circ_0060539	circBase	chr20	-	43953928	43956055	exonic	NM_002999	SDC4	AAAAGATAATAAAACCTGGTACTTTCTAACTCTGATTGTGGGTGGCATCGTGGGCATCCT
ASCRP3000069	2858	3735	3664	2785	2980	2618	12.0373	12.2795	11.3179	11.0892	11.3013	11.475	P	P	P	P	P	P	hsa_circRNA_000829	hsa_circ_0000829	circBase	chr18	-	12506475	12535600	exonic	NM_020148	SPIRE1	AAAAGATACACCTTGCGAAAAGTGATGTTGTGTGCTGCTCATCTCCCTACTGAATCAGAT
ASCRP3000070	69.5	80	71	85	75.5	70	6.1842	6.30468	5.93976	5.99169	5.90807	5.70411	P	P	P	P	P	P	hsa_circRNA_405678		25070500	chr18	-	36782074	36788753	sense overlapping	NR_024391	LINC00669	AAAAGATGGAGAAGATTATTTCTGCTGGCCTCCAGGAAGCAGGGGGTACAAGCAATTTTC
ASCRP3000071	250.5	226	608	574	710.5	400.5	8.52048	8.27325	8.88623	8.76421	9.33093	8.45484	P	P	P	P	P	P	hsa_circRNA_405869		25070500	chr2	+	44436353	44436466	intronic	ENST00000459690	PPM1B	AAAAGATTCAGAGTTGGATAAGCACTTGGAATCACGGGTTGAAGTCGAGATAACATGAGT
ASCRP3000073	245.5	300	220	212	226	243	8.49238	8.73431	7.50223	7.31484	7.63335	7.68012	P	P	P	P	P	P	hsa_circRNA_402810		25242744	chr3	-	31725125	31774903	exonic	NM_017784	OSBPL10	AAAAGCAAGTTCATGGGCATGTCCGTGGGGGTCTCTATGATAGGGGAAGAAAACATCCTG
ASCRP3000074	1311.5	1353	4679	5264	4718	2955	11.1369	11.0355	11.6813	12.1608	12.0227	11.6547	P	P	P	P	P	P	hsa_circRNA_068655	hsa_circ_0068655	circBase	chr3	-	196129822	196134264	exonic	NM_015562	UBXN7	AAAAGCAGGAAATACTGGTGGAACCAGAACCATTATTTGGTGGTGCAAGTGAAAGTGTAG
ASCRP3000075	52	49.5	50	111	69	92	5.68086	5.35194	5.4961	6.41023	5.84254	6.1659	A	A	A	P	P	P	hsa_circRNA_400196		25242744	chr1	+	36358157	36360870	exonic	NM_012199	AGO1	AAAAGCATACCTACCTTCCCCTAGAGGGAAGTGGTGGAATACATGGTCCAGCATTTCAAG
ASCRP3000076	61	77	114	186	122	132	5.88385	6.30468	6.64697	7.13065	6.71721	6.71949	P	P	P	P	P	P	hsa_circRNA_006131	hsa_circ_0006131	circBase	chr6	-	86328535	86329135	exonic	NM_006372	SYNCRIP	AAAAGCTCAGAGGCAAGCAGCAAAAAATCAAATGTAAAAGTGCTGTTTGTACGCAACCTT
ASCRP3000077	83.5	88	76	111	88	142	6.62033	6.59319	6.07252	6.38167	6.1659	6.81334	P	P	P	P	P	P	hsa_circRNA_404245		25242744	chr9	+	114289547	114296633	exonic	NM_133464	ZNF483	AAAAGCTCCCGACTAGTTTCTGCAGGACTGTAAACTGGATTCCTGGAACCTTTGATATTC
ASCRP3000078	127	131	126	127	141	126	7.39845	7.34843	6.75888	6.54894	6.94504	6.6325	P	P	P	P	P	P	hsa_circRNA_006116	hsa_circ_0006116	circBase	chr7	-	98718265	98718826	exonic	ENST00000472627	SMURF1	AAAAGCTGCTGCTGAGTGGGGCTTCCAGAATTCAAGGTCTAAATTGACATATTTGGGAAG
ASCRP3000079	70	76	285.5	192	248	206	6.20064	6.1908	7.86423	7.18371	7.78223	7.39488	P	P	P	P	P	P	hsa_circRNA_406648		25070500	chr5	+	112870001	112874878	exonic	NM_022828	YTHDC2	AAAAGGAAAAACAGCAAGGGTTTCTCCAAAGACACTTCTGACATTTTGTACTAATGGGGT
ASCRP3000080	104	87.5	461	394	291.5	173.5	7.08356	6.5579	8.50882	8.21051	8.0101	7.12247	P	P	P	P	P	P	hsa_circRNA_001520	hsa_circ_0001520	circBase	chr5	+	112321531	112339774	exonic	NM_152624	DCP2	AAAAGGAAAGCCGATTTATTTTGCATATTCCCAGCGAGGAAAGAGACAATGCAATCCGAG
ASCRP3000081	54	69	73.5	87.5	83	91	5.58644	5.924	5.9534	5.99923	6.07252	6.07787	P	A	P	P	P	P	hsa_circRNA_103519	hsa_circ_0068075	circBase	chr3	+	179045348	179046139	exonic	NM_016331	ZNF639	AAAAGGAAGACTCTACACCCTTCTCGTTATTCAGGCATTTTTTACTGTCTACAGAAACTT
ASCRP3000082	122.5	126	111	104	103	102	7.31936	7.27037	6.56934	6.30163	6.42009	6.29858	P	P	P	P	P	P	hsa_circRNA_103384	hsa_circ_0065898	circBase	chr3	-	51454240	51456330	exonic	NM_014703	VPRBP	AAAAGGAGACATTGCCCACATTCCGTCCTATTTCAGTGTTCCGGGAAGCCAATGAAGATG
ASCRP3000083	86	87.5	745	560.5	422	307	6.68134	6.53345	9.15526	8.72013	8.57824	8.05736	P	P	P	P	P	P	hsa_circRNA_102642	hsa_circ_0003828	circBase	chr2	-	24046127	24046439	exonic	NM_017552	ATAD2B	AAAAGTGTTTCCTCATGCTGAAATTAGCCAGAGTGACAAAAAAGAAGGCTACTGTGGAGC
ASCRP3000084	97	114	141.5	114	111	105	6.85963	7.04675	6.92143	6.39745	6.54958	6.35842	P	P	P	P	P	P	hsa_circRNA_405561		25070500	chr17	+	29183972	29192818	exonic	NM_024857	ATAD5	AAAAGTTACATAGGGTGTTGTTTGTGGCATTTGAAACCACCCTCTTGTCCTCTCTTAACT
ASCRP3000086	77.5	93.5	71	89	83	73	6.48058	6.70689	5.87158	6.02346	6.02346	5.72472	P	P	P	P	P	P	hsa_circRNA_406838		25070500	chr6	+	125328677	125329118	intronic	ENST00000359704	RNF217	AAAAGTTGTAAAAATATGCTATAATAAAATTTATCCACTGCTCCTGGCTGACTTTGAGCA
ASCRP3000087	72	73	66	65.5	77	61	6.20064	6.06356	5.80648	5.53032	5.92796	5.44319	P	P	P	P	P	A	hsa_circRNA_405727		25070500	chr19	+	8539883	8540669	intronic	ENST00000325495	HNRNPM	AAAAGTTTCAGAAATCTGGCTTGGTAAAATGTTACTCAGAGCAGATTACCACCGTGCTCG
ASCRP3000091	51	54	49.5	86	59	76.5	5.4961	5.49876	5.41106	6.00673	5.53292	5.84881	A	A	A	P	P	P	hsa_circRNA_004520	hsa_circ_0004520	circBase	chr9	-	136790964	136804341	sense overlapping	NM_003371	VAV2	AAAATACCAAAGTTTTCTGTGTTTGAAGAACATACGCACCTTCCTGAAAGTCTGCCACGA
ASCRP3000092	82	83	95	146	103	141	6.59568	6.44238	6.37879	6.76994	6.42009	6.82293	P	P	P	P	P	P	hsa_circRNA_003986	hsa_circ_0003986	circBase	chr1	+	36282482	36292436	exonic	NM_017629	AGO4	AAAATACCGAGTTTGTAATGTGACTAGACGGCCAGCCAGTCATCAAACGACCTCCGGCTA
ASCRP3000094	72	54.5	68	91.5	81	70	6.28631	5.39401	5.84881	6.1303	6.03267	5.68554	P	A	A	P	P	P	hsa_circRNA_101014	hsa_circ_0008932	circBase	chr12	-	12332743	12340053	exonic	NM_002336	LRP6	AAAATATACTGGGGAGATGCCAAAACAGACAAGATTGAGGCAGGCAGTGGTTAAAGGTTC
ASCRP3000095	90.5	90	112	119	103	91.5	6.74662	6.59319	6.53992	6.42009	6.4003	6.10607	P	P	P	P	P	P	hsa_circRNA_102356	hsa_circ_0047552	circBase	chr18	-	43568667	43573669	exonic	NM_024430	PSTPIP2	AAAATCAATGGCATTTGAGGCTCAAGAATGTGAACGAATAAACTTCTTCCGGAATGCATT
ASCRP3000096	116.5	88.5	205	154.5	197	119	7.23009	6.59319	7.42738	6.86376	7.44439	6.51779	P	P	A	P	A	P	hsa_circRNA_011933	hsa_circ_0011933	circBase	chr1	+	41466700	41467926	exonic	NM_001905	CTPS1	AAAATCCAAGCAATTGCCTGGGCTCGGAATCAGAAAAAGCCTTTTTTGGTACATAGATTC
ASCRP3000097	106	146.5	143	166	241	241.5	7.04948	7.50521	6.97402	6.94699	7.74124	7.69209	P	P	P	P	P	P	hsa_circRNA_403832		25242744	chr7	-	72178578	72209578	exonic	NM_001145440	TYW1B	AAAATCTCCAGCTTCCTGGTCACAAATGCACAATTTCCTGCGGAAATCAGTCGATGCTCC
ASCRP3000098	71	73.5	79	75	66	76.5	6.25832	6.1165	6.07252	5.80862	5.72472	5.8278	P	P	P	P	P	P	hsa_circRNA_000546	hsa_circ_0000546	circBase	chr14	-	68234420	68236447	exonic	NM_015346	ZFYVE26	AAAATGAGCTGGTGCGGAGTGAATTTTACTATGAGCAGTTTAACAGGCGTCATCATTGTC
ASCRP3000099	62	69	104	96	89	87	5.95728	5.93976	6.50196	6.1659	6.1659	6.02254	P	A	P	P	P	P	hsa_circRNA_047135	hsa_circ_0047135	circBase	chr18	+	20570899	20576425	exonic	NM_002894	RBBP8	AAAATGGATGTTACTGTAATAGATACAAAGGAAACTCAAGGTCCCATGAGCCCCCTTGGT
ASCRP3000101	137	110.5	2042.5	1066	603	692	7.49824	6.98355	10.5665	9.66453	9.09333	9.36452	P	P	P	P	P	P	hsa_circRNA_104979	hsa_circ_0007685	circBase	chrX	+	10031484	10035530	exonic	NM_015691	WWC3	AAAATGTGTGAGGATGACAGCCGCTCGTACGCCAGCTGATAACAAAGCCATTGACCTTTG
ASCRP3000102	478	431	381	649.5	441	379	9.55883	9.28272	8.25172	8.92496	8.6312	8.38176	P	P	P	P	M	P	hsa_circRNA_006063	hsa_circ_0006063	circBase	chr10	+	26789747	26792203	exonic	NM_019043	APBB1IP	AAAATTAAGCTGGCGCTGGAAAAACTGAAGGAGGCCAAGGTTAAGAAGAGTCCTTAAATG
ASCRP3000103	101	100	173.5	156	156.5	170	6.9323	6.7831	7.1899	6.85963	7.0809	7.07868	P	P	P	P	P	P	hsa_circRNA_104496	hsa_circ_0082440	circBase	chr7	+	132990630	133002144	exonic	NM_021807	EXOC4	AAAATTCCTTGATACCTCTCACTATTCTACTGCTGGAAGCTCAAGTGGTGTCAGCAGTTG
ASCRP3000104	85	103	83	260	207	336	6.67312	6.91248	6.2039	7.62607	7.52133	8.1876	P	P	P	P	P	P	hsa_circRNA_101080	hsa_circ_0008085	circBase	chr12	-	56742312	56743420	exonic	NM_005419	STAT2	AAAATTCTGGAGTTGGTACATGACCACCTGAAGGATCTCTGGAATGATGGACTCTGGTGG
ASCRP3000105	55	52	68	91.5	77	77	5.72472	5.37385	5.80648	6.07609	5.89803	5.72472	A	A	A	P	P	P	hsa_circRNA_008091	hsa_circ_0008091	circBase	chr2	-	207003208	207007555	exonic	NM_005006	NDUFS1	AAAATTCTTCAAGACATTGCTTCGGGAAGCCATCCATTTAGCCAGTTGCAGAGTTTTCAA
ASCRP3000106	1238	1442	1874	1200	1821	1239	11.0452	11.1094	10.4327	9.84922	10.6385	10.2436	P	P	P	P	P	P	hsa_circRNA_026134	hsa_circ_0026134	circBase	chr12	+	49658864	49667113	exonic	uc001rtt.1	TUBA1C	AAAATTGAAGTTTCCATTTACTACTTCTCCCCCGGACTCCTTGGTAGTCTGTTAGTGGGA
ASCRP3000107	48	45	58	94	51.5	76	5.45283	5.08601	5.64287	6.14905	5.28414	5.86127	A	A	P	P	A	P	hsa_circRNA_404086		25242744	chr8	-	103850971	103870378	exonic	NM_015878	AZIN1	AAAATTGCACGTAATCACCCAAATGCCAAGGCGAACTTTCTGACCAAGTATACAACTACC
ASCRP3000108	85.5	84	103.5	107	135	202	6.62033	6.44238	6.48058	6.30163	6.82611	7.35615	P	P	P	P	P	P	hsa_circRNA_104750	hsa_circ_0008678	circBase	chr9	+	20923658	20933102	exonic	NM_017794	FOCAD	AAAATTGCTGCTTTGACACTAGTCTTGAATACAAGGAGAGTCCGGTAGTGAAAGGCAATG
ASCRP3000109	204	349.5	256.5	218	227	237	8.19418	8.96388	7.73391	7.36602	7.65379	7.64301	M	P	P	P	P	P	hsa_circRNA_102771	hsa_circ_0055377	circBase	chr2	+	80772106	80783018	exonic	NM_004389	CTNNA2	AAAATTGCTTTCTGAAACAGGTTGCCAATTTGGCCTGTTCCATCTCCAACAATGAAGAAG
ASCRP3000111	98	238.5	47	71	56	47	6.94211	8.36106	5.14836	5.72472	5.41106	4.99469	P	P	A	P	A	A	hsa_circRNA_104082	hsa_circ_0075826	circBase	chr6	+	21979173	22020771	exonic	NR_015410	CASC15	AAACAAACAGACAGAAGAAGGAAGTGGCTAATGGTAAAATCTACTGGTGGAGTCACTCCA
ASCRP3000112	59.5	66	112	97.5	105	97	5.90205	5.924	6.56934	6.16757	6.48058	6.13201	P	P	P	P	P	M	hsa_circRNA_004561	hsa_circ_0004561	circBase	chr8	-	93929156	93941802	intronic	ENST00000517540	TRIQK	AAACAAATTGGCAGTATAAATTTAATGTGTTGTTTTCAAGTGTGTCATGTGTCCAGATGC
ASCRP3000113	182	212	1052	760	855	488	8.0353	8.17121	9.65338	9.17328	9.6349	8.79105	P	P	P	P	P	P	hsa_circRNA_104876	hsa_circ_0088062	circBase	chr9	-	114911523	114919893	exonic	NM_022486	SUSD1	AAACAACAACAAGACATTCATTCCCAACGATGGCACCTTTTGTACAGGTTTAGACGTCTG
ASCRP3000114	53.5	57	80	76.5	102	78	5.61125	5.66673	6.05816	5.81504	6.38455	5.81504	A	A	P	P	P	P	hsa_circRNA_103727	hsa_circ_0008144	circBase	chr4	-	120460114	120488299	exonic	NM_001083	PDE5A	AAACAAGAGAGCTACAGTCGTTAGCGGTTGTTGGTGTAGCCCAGGCCATCAACAAGAAAT
ASCRP3000116	68.5	83	83.5	92.5	103.5	151	6.21528	6.46976	6.17591	6.1659	6.44652	6.92143	P	P	P	P	P	P	hsa_circRNA_102798	hsa_circ_0009020	circBase	chr2	-	110321942	110323436	exonic	NM_144710	SEPT10	AAACAAGCCAGTCAGGGACAGTTGCCGTTTGCTGTTGTGGGAAGTATGGATGAGGTAAAA
ASCRP3000117	1060	1205	1215	924	1258	795	10.7521	10.8485	9.83889	9.45799	10.1392	9.56456	P	P	P	P	P	P	hsa_circRNA_407330		25070500	chrX	-	129799616	129813722	exonic	NM_006375	ENOX2	AAACAAGCTGAGATCTCCCACCTCCTGCAACCCGAGAAAGACCACCAGGATGCAAAACAG
ASCRP3000118	79	80	77.5	92.5	94.5	94	6.46297	6.38455	5.99923	6.07609	6.23137	6.14905	P	P	P	P	P	P	hsa_circRNA_103352	hsa_circ_0001292	circBase	chr3	-	47476497	47484581	exonic	NM_012235	SCAP	AAACAAGGAGAGCCTACTGAGCAGCCTGAGTGGGTACCTGCACATGTTGTTCTTTGTCAG
ASCRP3000119	79.5	63	74.5	323	157.5	366.5	6.52955	5.77828	6.04911	7.92906	7.11034	8.3447	P	A	P	P	P	P	hsa_circRNA_091669	hsa_circ_0091669	circBase	chrX	+	147733519	147744289	exonic	NM_002025	AFF2	AAACAAGTGAATCACTATGAACAAGACCGTAGTGCACTTAAAAAAAGGGAATGGGAGCGG
ASCRP3000120	66	76	63.5	76	76.5	76	6.1659	6.23297	5.81504	5.84463	5.92004	5.8278	P	P	A	P	P	P	hsa_circRNA_101466	hsa_circ_0005387	circBase	chr15	-	28505922	28508315	exonic	NM_004667	HERC2	AAACACATAGTGGGAATTGCCTGTGGGCCTGCCCAGGGCAAGTGTGGTCTTGGGGAGATG
ASCRP3000121	56	58	79	112	143	164	5.72472	5.58644	5.98031	6.35842	6.95477	6.99397	P	A	M	P	P	P	hsa_circRNA_104385	hsa_circ_0006365	circBase	chr7	+	65751497	65751696	exonic	NM_003596	TPST1	AAACACTCGAAGGAGTGGAGAGATCTACAGACCAAGTAATCAAGCCAGTCAATGTAGGAG
ASCRP3000122	440.5	521	646	447.5	516	508.5	9.43508	9.54731	8.97659	8.39539	8.87539	8.86408	P	P	P	P	P	P	hsa_circRNA_404317		25242744	chrX	-	8553307	8565297	exonic	NM_000216	KAL1	AAACACTTCCGTTCTTCCAAAGCCTCTCTTCCCCAAGAAGAGCTACGAATGCTTGACCAG
ASCRP3000123	70	53	212	289	289	771	6.23137	5.35194	7.4822	7.76934	7.99746	9.52153	P	A	P	P	P	P	hsa_circRNA_103433	hsa_circ_0005332	circBase	chr3	-	114069120	114070725	exonic	NM_015642	ZBTB20	AAACAGAACTACGTCAAGCACATGTTCGTACACACAGGTGACATCAGTTGCAAGGGGATG
ASCRP3000124	76	83	74.5	83	81	87	6.40881	6.44238	5.95921	5.97267	6.01419	6.02254	P	P	P	P	P	P	hsa_circRNA_007074	hsa_circ_0007074	circBase	chr1	-	54348615	54348949	exonic	ENST00000465897	YIPF1	AAACAGACCATTACTTTCCAATTTGGCAATGCAGCCACTTCTCTGACAGCAAACCCAGAT
ASCRP3000125	165	184.5	380.5	186	307	375	7.86423	7.93521	8.27111	7.12721	8.08927	8.38176	P	P	P	P	P	P	hsa_circRNA_066869	hsa_circ_0066869	circBase	chr3	-	119176864	119182471	sense overlapping	NM_018266	TMEM39A	AAACAGTGTGGTGGTATCCTTACAATCATCCTGCTTCTTGTACATCACTGACGTCTGCTC
ASCRP3000126	267	308.5	207	332.5	262	456	8.64734	8.78248	7.44715	7.97374	7.86913	8.6698	P	P	P	P	P	P	hsa_circRNA_101140	hsa_circ_0002628	circBase	chr12	+	110778463	110780253	exonic	NM_001681	ATP2A2	AAACAGTTCATCCGCTACCTCATCTCGTCCAACGTCGGGGAAGTTGTCTGACCAATCTGA
ASCRP3000129	143.5	168	595	426.5	357	246	7.59935	7.76243	8.8646	8.32852	8.30818	7.71401	P	P	P	P	P	P	hsa_circRNA_407303		25070500	chrX	+	77264598	77275895	exonic	NM_000052	ATP7A	AAACATCAAAGGTGAGGGGAATGACGTGTGCCTCCTGCGTACATAAAATAGAGTCTAGTC
ASCRP3000131	83	81	75	74	71.5	76	6.63492	6.35842	5.95921	5.76728	5.77828	5.76949	P	P	P	P	P	P	hsa_circRNA_100555	hsa_circ_0017803	circBase	chr10	-	13364834	13387028	exonic	NM_012247	SEPHS1	AAACATGTTCGGCCTCATGCACGGGACCTGCCCGGAGACTTCAGGTGGATCCATAAAGAA
ASCRP3000132	51	62.5	65	67	65	66	5.45283	5.83203	5.72926	5.51725	5.6691	5.46649	A	A	A	P	P	M	hsa_circRNA_062996	hsa_circ_0062996	circBase	chr22	-	33260901	33265112	exonic	NM_003490	SYN3	AAACATTTTTCCCCAACCATAAGCCAATGCAGATCCTTCAAGCCAGACTTCATCCTGGTC
ASCRP3000133	150	176	154	158	139	156	7.66332	7.84945	7.04129	6.88121	6.88223	6.94309	P	P	P	P	P	P	hsa_circRNA_003063	hsa_circ_0003063	circBase	chr18	+	8076452	8114825	exonic	NM_002845	PTPRM	AAACCAAAATAGACTGTGTCCAAGTGGCCACAAAAGTCCCAGGTGCTGTTCCCACTGAAT
ASCRP3000134	56	63	53	64	69.5	89	5.7018	5.8509	5.53032	5.61616	5.77828	6.09731	P	A	A	P	P	P	hsa_circRNA_075881	hsa_circ_0075881	circBase	chr6	+	25605039	25606501	exonic	NM_017640	LRRC16A	AAACCAAGAACCGCCTCACGGCCTGAAGCTTGGGAATGATGCCGTATCCCAGGATTCTTC
ASCRP3000135	119.5	116.5	133	148	147	153	7.25549	7.13493	6.8482	6.76994	6.96923	6.92143	P	P	P	P	P	P	hsa_circRNA_013959	hsa_circ_0013959	circBase	chr1	-	147131761	147131890	exonic	NM_016361	ACP6	AAACCATATTCTCCTTACGACTCTCAATACCATGAGACCACCCTGAAGGTAGAGTGGAAC
ASCRP3000136	67.5	59	57	96	78	110	6.15075	5.70411	5.58894	6.18006	5.97076	6.41023	P	A	A	P	P	P	hsa_circRNA_405639		25070500	chr17	+	78593426	78617610	sense overlapping	NM_020761	RPTOR	AAACCATCGGTGCAAATTTACAGAAGCAGTACGAGAACTGGCAGCCAAGGCTCATTTGGT
ASCRP3000138	52	53	132	108	123	70	5.5381	5.3267	6.82717	6.34665	6.69533	5.66437	A	A	P	P	P	P	hsa_circRNA_000078	hsa_circ_0000078	circBase	chr1	+	62907865	62911100	exonic	NM_003368	USP1	AAACCCATAAACAAAGGTATTATATTTTTGTCCCGGTTTTAAATCTGGAGTAAAGCACTT
ASCRP3000139	2488	3525	3241.5	2589	2785	2211	11.8171	12.1971	11.1853	10.9704	11.1804	11.2109	P	P	P	P	P	P	hsa_circRNA_000968	hsa_circ_0000968	circBase	chr19	+	58774155	58774397	intronic	ENST00000595981	ZNF544	AAACCCTATGAATGTGACCATTGCGAGAAAGCCTTTAGCCAACGGTCTCCCCTCATCATG
ASCRP3000140	122	118	106	219	136	829	7.32612	7.11599	6.56934	7.36602	6.89238	9.61281	P	P	P	P	P	P	hsa_circRNA_404701		25070500	chr1	-	247319707	247323115	sense overlapping	NM_003431	ZNF124	AAACCCTATGACTATAAGCAATAAGAACTCGGTTGCCTTTGAGGATGTGGCTGTGAACTT
ASCRP3000142	84.5	86	205	127	158	397.5	6.5832	6.50857	7.42738	6.56172	7.1003	8.45313	P	P	P	P	P	P	hsa_circRNA_018168	hsa_circ_0018168	circBase	chr10	-	34558584	34573173	exonic	NM_019619	PARD3	AAACCCTCACCTGTAGACAGGTTTGGCAAACATCGAAAAGATGACAAGATTGAGAAAACG
ASCRP3000143	67.5	65.5	210	238	258	170	6.15075	5.93976	7.4822	7.51214	7.83794	7.11815	P	A	P	M	P	P	hsa_circRNA_103167	hsa_circ_0008252	circBase	chr22	+	21965145	21965332	exonic	NM_003347	UBE2L3	AAACCGACCAAGGACAACCCTCCATATGATAAGGGAGCCTTCAGAATCGAAATCAACTTT
ASCRP3000144	59	60	67	68	69	79	5.80862	5.74504	5.77828	5.62593	5.72472	5.88385	A	A	P	P	P	P	hsa_circRNA_400993		25242744	chr12	-	72013094	72014095	exonic	NM_144982	ZFC3H1	AAACCGGGGTTTGAGAAGTATAATAACTTGGATCTGTTTCGATGCAGTGAAAGCTTGCAC
ASCRP3000145	60	68	109	131	100	104	5.92202	5.99547	6.56172	6.61911	6.35107	6.31604	P	A	P	P	P	P	hsa_circRNA_104659	hsa_circ_0085045	circBase	chr8	-	99718694	99761618	exonic	NM_006281	STK3	AAACCTCCTTATGCTGATATACATCCAATGAGGCCCATATGTTGTAAAGTACTATGGCAG
ASCRP3000146	70	73	216	269	272.5	134	6.1659	6.09731	7.49425	7.65856	7.90969	6.70574	P	A	P	P	P	P	hsa_circRNA_406619		25070500	chr5	+	68487621	68492936	exonic	NM_022909	CENPH	AAACCTGGAGAAAATTAGCAGACAGTCTAGGCTGAGAGCACAGACAAAACAACAACTCTT
ASCRP3000147	63	74.5	81.5	94	77	205	6.07073	6.22173	6.06535	6.11129	5.9534	7.39488	P	P	P	P	P	P	hsa_circRNA_102878	hsa_circ_0057551	circBase	chr2	+	196544755	196548630	exonic	NM_020342	SLC39A10	AAACCTGGTTCCTGAAGATGAGGCAAATATAGGGGCATCAGGAAAAATAGAAATGAAGGT
ASCRP3000148	75	78	103	125	111.5	120	6.38167	6.29399	6.47112	6.53345	6.5579	6.5579	P	P	P	P	P	P	hsa_circRNA_104348	hsa_circ_0079891	circBase	chr7	-	37250990	37382367	exonic	NM_014800	ELMO1	AAACGCAAGTCCATGTACACGCGAGATTATAAGAAGCTTGGGTTCATTGTATAGACACGT
ASCRP3000149	82	84	3780	3305	1455	922	6.59568	6.46976	11.3752	11.4478	10.3349	9.78485	P	P	P	P	P	P	hsa_circRNA_101996	hsa_circ_0000745	circBase	chr17	+	20107645	20109225	exonic	NM_152904	SPECC1	AAACGGTGAAATTAAACATGTTTCCAGTCTGCTGGCCAAGGGGCCTTTACAACAACTAAA
ASCRP3000150	289	269	224.5	519	375.5	407	8.78289	8.57131	7.55656	8.62147	8.39467	8.48971	P	P	P	P	P	P	hsa_circRNA_102473	hsa_circ_0003215	circBase	chr19	+	17267718	17270294	exonic	NM_004145	MYO9B	AAACGGTGACCGTCAACGACAAGCTTATCCTTCCCTACAGCCTCAGCGAGGATTTTTGCC
ASCRP3000151	91	89.5	548	585	494	555	6.77708	6.58194	8.75199	8.78602	8.8051	9.01299	P	P	P	P	P	P	hsa_circRNA_100117	hsa_circ_0007895	circBase	chr1	-	28362054	28384605	exonic	NM_001990	EYA3	AAACGTATGGACTACCTCCTTTTGATTGTGAAAACTGCTGAGAGAGACTTGCAATCCAGT
ASCRP3000152	49	55	105	115	87	112	5.4054	5.54068	6.48863	6.41023	6.1303	6.4003	A	A	P	P	P	P	hsa_circRNA_011153	hsa_circ_0011153	circBase	chr1	+	28887144	28887910	exonic	NM_017846	TRNAU1AP	AAACGTTTTAAACTGAACTATGCCACTTACGGGAAACAACCAGATAACAGGATCCCAGCT
ASCRP3000153	94	82.5	527	806.5	508	322	6.8863	6.4575	8.71184	9.26524	8.86176	8.13703	P	P	P	P	P	P	hsa_circRNA_100865	hsa_circ_0002038	circBase	chr11	+	68334481	68343511	exonic	NM_001164160	PPP6R3	AAACTAACAAGAGGAACACGGTAGATCTAAAAAGTGTGATGAAGACCACATGGGGTGTGC
ASCRP3000156	193	121	1028.5	819	486.5	237	8.10769	7.15236	9.62092	9.27885	8.78207	7.64301	P	P	P	P	P	P	hsa_circRNA_101224	hsa_circ_0029614	circBase	chr13	-	20304378	20356931	exonic	NM_001042414	PSPC1	AAACTACATGGAAAATGCCTGTATCCGGTGTCCGAGGCGAACTCAGTAAGATGATGTTAA
ASCRP3000158	91	106	265	253	189	279.5	6.77708	6.97402	7.77319	7.58908	7.36966	7.9204	P	P	P	P	P	P	hsa_circRNA_100885	hsa_circ_0004596	circBase	chr11	-	73418464	73429935	exonic	NM_002869	RAB6A	AAACTAGTGCAAAAGCTGGATACAATGTAAAGCAGATCAGGCTTCAGCTGTGGGATACTG
ASCRP3000161	68	73	134	131	219.5	198.5	6.20064	6.09731	6.85132	6.57943	7.58377	7.32087	P	P	P	P	P	M	hsa_circRNA_087659	hsa_circ_0087659	circBase	chr9	+	100109595	100112837	exonic	NM_020893	CCDC180	AAACTCCGCTACTCAAATATTGAGTTCATCAAACACTGCAGACTTCGAGCTGGCTTCTTC
ASCRP3000162	37	50	64	70	64	66	4.85628	5.30253	5.82568	5.76728	5.6691	5.64046	A	A	P	P	P	P	hsa_circRNA_400732		25242744	chr11	+	32987845	32995095	exonic	NM_001076786	QSER1	AAACTCTAAGGACTTCTAAAACAACCACCAAATCTGCACAAAATTTGAACCTCCCGCTCC
ASCRP3000163	42	42	46	72	94.5	84	5.12098	4.90926	5.2371	5.78919	6.31075	5.99923	A	A	A	P	P	P	hsa_circRNA_103432	hsa_circ_0006163	circBase	chr3	-	113207791	113225452	exonic	NM_144718	SPICE1	AAACTCTCAGTCTAACACGAATACAGACAGATGTCATTTGTCAGAGTGAACCGCTGTGGT
ASCRP3000164	129	150.5	156	146	148	151	7.41087	7.57717	7.07199	6.78746	6.99491	6.89995	P	P	P	P	P	P	hsa_circRNA_403821		25242744	chr7	+	65220766	65221561	exonic	NR_003110	CCT6P1	AAACTGATACAAGGGCCTTCATCCCAGAATAATCACTGAAGGATTTGAAGCTGTGAAGGA
ASCRP3000165	52	60	104	77	69	72	5.45283	5.62593	6.45614	5.8278	5.69486	5.72472	A	A	P	P	P	P	hsa_circRNA_401846		25242744	chr17	-	58257905	58263012	exonic	NM_032582	USP32	AAACTGCAAGTGGTACTGTTACAATGACAGCAGCTGTAAGGTTGTAGATGAGCATGAGAG
ASCRP3000166	63	65	210	164.5	143	147	5.93976	5.90807	7.46393	6.9426	6.92935	6.84087	P	A	P	P	P	P	hsa_circRNA_102078	hsa_circ_0043893	circBase	chr17	-	40858024	40860101	exonic	NM_001991	EZH1	AAACTGCAGCATCCAGCGTGGACTTAAGAAGATAACTCTTCCACACAAGTGTACAACTAC
ASCRP3000167	224	274.5	3656	2853	1741	688.5	8.39521	8.60813	11.3078	11.1332	10.584	9.35463	P	P	P	P	P	P	hsa_circRNA_103556	hsa_circ_0068629	circBase	chr3	-	195800800	195802231	exonic	NM_003234	TFRC	AAACTGGACAGCACAGACTTCACCGGCACCATCAATTTGGTGGAGAACCATTGTCATATA
ASCRP3000168	134	110	107	101	116	96	7.4612	6.99397	6.55279	6.23137	6.61543	6.22173	P	P	P	P	P	P	hsa_circRNA_102324	hsa_circ_0047151	circBase	chr18	-	21001330	21010641	exonic	NM_032933	TMEM241	AAACTGGGCTGGGTAGAGATCAACAGCAGTTCAAGTATGTGCTGTCTGTCTTGAAATTTA
ASCRP3000169	64	73	58	63.5	66	58	6.07073	6.13201	5.58894	5.53032	5.64046	5.41106	P	P	A	P	P	A	hsa_circRNA_001196	hsa_circ_0001780	circBase	chr8	+	17796781	17799020	intronic	ENST00000518930	PCM1	AAACTTAAAAGACTAAATATACTGCTGCTTGGAGGGGGATGGGGATTGGAAGGAAAGTGA
ASCRP3000171	207	204.5	120	155	118	95	8.25369	8.11139	6.69475	6.8482	6.61543	6.2039	P	P	P	P	P	P	hsa_circRNA_001747	hsa_circ_0000246	circBase	chr10	+	74468040	74475660	exonic	uc009xqp.1	MCU	AAACTTGAACATTCGCAGGGAGTGGAGGAAGAGGTGAAGATGTGGAAAGCCCAGAGAGTT
ASCRP3000172	45	45	118	142.5	97	88	5.14836	5.06102	6.69475	6.73876	6.3183	6.07787	A	A	P	P	P	P	hsa_circRNA_103314	hsa_circ_0064690	circBase	chr3	+	32745359	32750312	exonic	NM_015442	CNOT10	AAACTTTATCAGTTCATAGAGCCTTTTGATCAGGGAGCAGAGAAACATGAAGGCACAGGT
ASCRP3000173	77	96	86	94	87	75	6.46297	6.73988	6.14736	6.13201	6.1659	5.72472	P	P	P	P	P	P	hsa_circRNA_046753	hsa_circ_0046753	circBase	chr18	+	3252272	3256234	exonic	uc002kls.3	MYL12A	AAACTTTATGATAAAATAGCTGCTGAGCGGTTTTGCAGACTACCATCTTCCCTGCAACTC
ASCRP3000174	39.5	49	73	111	69	77	4.88911	5.2371	5.99923	6.38743	5.78919	5.86127	A	A	P	P	P	P	hsa_circRNA_005880	hsa_circ_0005880	circBase	chr5	+	68881420	68888157	sense overlapping	NM_001042490	GTF2H2C_2	AAACTTTTTGCTAAGAAAAGGCATTTGGATGGCAATACTGAGCCAGGGCTTACATTAGGA
ASCRP3000175	111	108	103	107	92	92	7.15025	6.97402	6.50196	6.30163	6.2039	6.06176	P	P	P	P	P	P	hsa_circRNA_045801	hsa_circ_0045801	circBase	chr17	-	74385612	74397235	exonic	NM_022066	UBE2O	AAACTTTTTTTTACTTGCAGGTCTCTTCTTCGATGATTCCTATGGCTTCTACCCAGGCCA
ASCRP3000178	56	62	175.5	135	110.5	143	5.7018	5.79786	7.22689	6.6601	6.51648	6.80423	A	A	P	P	P	P	hsa_circRNA_400435		25242744	chr1	+	230795209	230800333	exonic	NM_007357	COG2	AAAGAAACCTCTGCACTAGAAGCAAGCAGGAAGATTTCGATGTCGATCATTTTGTGTCTG
ASCRP3000179	81.5	82	113.5	89	91	93.5	6.55662	6.38455	6.59319	6.03083	6.1575	6.1659	P	P	P	P	P	P	hsa_circRNA_002554	hsa_circ_0002554	circBase	chr3	-	53908237	53910107	exonic	NM_022899	ACTR8	AAAGAAACTTTTTGTCATTTAGATCAGGGATTGTGGTCCATCAGGAGTCTGTGTGTGCCA
ASCRP3000180	163.5	225.5	147	192	180	110	7.85855	8.27674	6.99774	7.16875	7.29813	6.42009	P	P	P	P	P	P	hsa_circRNA_100676	hsa_circ_0019799	circBase	chr10	-	105106994	105107207	exonic	NM_001011663	PCGF6	AAAGAAAGAGGTCTAGAAGTACCTAAACCTGGTTGGACCGACAGTTACAAGACATAGTGT
ASCRP3000181	573	517	522.5	1233	958	1205.5	9.79395	9.54135	8.6954	9.88869	9.81906	10.2035	P	P	P	P	P	P	hsa_circRNA_000615	hsa_circ_0000615	circBase	chr15	+	64791491	64792365	sense overlapping	NM_015042	ZNF609	AAAGAAAGTCAAGTCTGAAAAGCAATGATGTTGTCCACTGGGCATGTACTGACCAATGTG
ASCRP3000182	40.5	43	172	113	101	75	4.94091	4.92517	7.21074	6.41446	6.4003	5.81504	A	A	P	P	P	P	hsa_circRNA_009118	hsa_circ_0009118	circBase	chr1	+	15860731	15874923	exonic	NM_015291	DNAJC16	AAAGAACATATAAACAGGCCTGCCGATGTTATCCAGGCATCCTGACAAAAACAAAGATCC
ASCRP3000183	171	193.5	247	183	256	149	7.92881	8.0129	7.68217	7.10468	7.83294	6.88934	P	P	P	P	P	P	hsa_circRNA_407172		25070500	chr9	-	35148956	35149174	sense overlapping	ENST00000439134	RP11-182N22.7	AAAGAACCTTGGAATGTGAAGAGACATGAGATGGTAGCTGAACCCCCATGTTGACATTTA
ASCRP3000184	55.5	66	57.5	62	60	60	5.7018	5.8509	5.63079	5.55098	5.5612	5.4961	P	P	A	P	P	A	hsa_circRNA_401083		25242744	chr12	-	121932381	122016851	exonic	NM_032590	KDM2B	AAAGAAGACTCCAAAGCGCCCGATTGACCGCCAGCGATACGACGAGAACGAGGACTTGTC
ASCRP3000185	94	97	82	90	89	79	6.81868	6.73988	6.1303	6.07073	6.1575	5.86127	P	P	P	P	P	P	hsa_circRNA_067524	hsa_circ_0067524	circBase	chr3	-	138400808	138407816	exonic	NM_006219	PIK3CB	AAAGAAGCTGGTTTGGATCTTCGGTCAGAAGTGCACATTCCTGCTGTCTCAGTACAATTT
ASCRP3000187	37	42	107	100	72.5	50.5	4.73963	4.82693	6.55279	6.23137	5.8509	5.15512	A	A	P	P	P	A	hsa_circRNA_404765		25070500	chr10	-	70209784	70225569	exonic	NR_102264	DNA2	AAAGAATCAAATTCTATTGAACACCGTAGTCAGAGCTCTGATCCAGCCACACGCCAAATG
ASCRP3000189	106	95	101.5	256	228	427.5	7.06752	6.71835	6.44652	7.58126	7.64661	8.57793	P	P	P	P	P	P	hsa_circRNA_016681	hsa_circ_0016681	circBase	chr1	-	226054811	226065294	exonic	NM_014698	TMEM63A	AAAGACCCGTATAGTTTTGGGAGGACAACAATAGCAAACCTACAGACTGAGGAAGACAGG
ASCRP3000190	128	141	139	140.5	138	226	7.42353	7.46869	6.88121	6.66958	6.87046	7.55497	P	P	P	P	P	P	hsa_circRNA_102686	hsa_circ_0053967	circBase	chr2	+	36668400	36749456	exonic	NM_016441	CRIM1	AAAGACCTGTCTTGAGAAAAGGCCAGTGTTGTCCCTACTGCATAGAAGAGAAGCCAGATT
ASCRP3000191	358	404	339	415	397	522.5	9.12166	9.20163	8.0961	8.28389	8.48267	8.91004	P	P	P	P	P	P	hsa_circRNA_104090	hsa_circ_0006109	circBase	chr6	+	30618770	30619243	exonic	NM_145029	C6orf136	AAAGACGAGCATTACCGCTTCCCAAGCTCTTCCTTCAGTCCCACGACTACAGTCTGTATT
ASCRP3000192	211	175	146	152	174	150	8.28139	7.82315	6.99019	6.82717	7.25864	6.86943	P	P	P	P	P	P	hsa_circRNA_039783	hsa_circ_0039783	circBase	chr16	+	67070541	67100701	exonic	NM_001755	CBFB	AAAGACTGGATGGTATGGGCTGTCTGGAGTTTGATGAGGAGCGAGCCCAGGCTTTTGTGG
ASCRP3000193	263	183	456	490	416	1658.5	8.61428	7.92906	8.49489	8.53287	8.54676	10.7005	P	P	P	P	P	P	hsa_circRNA_002961	hsa_circ_0002961	circBase	chr8	+	98698895	98703416	exonic	NM_178812	MTDH	AAAGACTGGGGAAGGAGTTGGAGTGACCGTTCAATATTTTCTGGCATTGTCAAAGAAAAA
ASCRP3000194	50	44.5	160.5	146	158	184.5	5.4961	4.85628	7.1003	6.76994	7.1003	7.19852	A	A	P	P	P	P	hsa_circRNA_103943	hsa_circ_0004345	circBase	chr5	+	134010304	134011815	exonic	NM_021982	SEC24A	AAAGACTTAGTGCAACACCACAGCTTACTAACAAGAATCCCAAAATGAGCCGAAGTGTTG
ASCRP3000198	49.5	53	72.5	62	63.5	72.5	5.42791	5.46104	5.80648	5.38828	5.62958	5.72472	A	A	M	M	P	P	hsa_circRNA_086376	hsa_circ_0086376	circBase	chr9	-	14146687	14179779	exonic	NM_005596	NFIB	AAAGAGATCAAGATTCTGGACAATCAGGAAGTCCAAGCCACAATGATCCTGCCAAGAATC
ASCRP3000199	8377	8955.5	10576.5	8039	10276	8385.5	13.261	13.2694	12.9586	12.8994	13.234	13.29	P	P	P	P	P	P	hsa_circRNA_102890	hsa_circ_0002867	circBase	chr2	-	200245086	200298237	exonic	NM_015265	SATB2	AAAGAGATGAACCAGAGCACATTAGCCAAAGAATGCCCTCTCTCCCAGGTTTGATGATTC
ASCRP3000201	83	96	393	288	229.5	218	6.56934	6.73029	8.30191	7.7488	7.67041	7.49592	P	P	P	P	P	P	hsa_circRNA_005828	hsa_circ_0005828	circBase	chr10	-	88231964	88233730	exonic	NM_015045	WAPAL	AAAGAGCACTCAGCCTCTAAACACACGTTGCCTTAGTCACCCACAAAAGCTGTATATAAT
ASCRP3000202	194	193	157.5	208	239	276	8.14236	7.99934	7.06033	7.28547	7.72201	7.89739	P	P	P	P	P	P	hsa_circRNA_102469	hsa_circ_0008432	circBase	chr19	+	16192722	16197350	exonic	NM_003290	TPM4	AAAGAGGCCAAGCACATTGCGGAAGAGGCTGACCGCAAATACGAGGAGGCTGAAGGTGAT
ASCRP3000203	56	50	42	65	50	91	5.72472	5.19177	4.94091	5.54068	5.0807	6.13201	P	A	A	P	A	P	hsa_circRNA_103795	hsa_circ_0007638	circBase	chr5	+	14293120	14336836	exonic	NM_007118	TRIO	AAAGATCCTACTGGACATGTCAGTGTCCTTTCACACCCATGTGAAAGAGATGTTTGACTG
ASCRP3000205	107	148	497	404	394.5	535	7.06752	7.55529	8.61612	8.23924	8.47018	8.95264	P	P	P	P	P	P	hsa_circRNA_002876	hsa_circ_0002876	circBase	chr17	+	19213197	19232960	exonic	NM_014964	EPN2	AAAGATGACTTTTCTGAATTTGACAACCTTCGGACTTCAAAAAAAACAGCCACCTCCCCG
ASCRP3000207	173.5	151.5	1126.5	760	476.5	571	7.92213	7.57118	9.73775	9.16461	8.73896	9.06252	P	P	P	P	P	P	hsa_circRNA_100794	hsa_circ_0003768	circBase	chr11	+	34978930	35006275	exonic	NM_003477	PDHX	AAAGATGCTGCTGCTAAAGGTATCCAGGAAATTGCTGACTCTGTAAAGGTTGAAGAAGGA
ASCRP3000208	63	90	76.5	99.5	77	75	5.99547	6.61911	6.04911	6.18585	5.88385	5.74728	P	P	P	P	P	P	hsa_circRNA_104770	hsa_circ_0086748	circBase	chr9	-	34269254	34271928	exonic	NM_194313	KIF24	AAAGATGGAAGGTGCAGAAATAAATCAGAGTCTACTGGCTGTGATCTTAAAGGGCAGCAA
ASCRP3000210	845	1281.5	959.5	914.5	940.5	1006	10.4094	10.9294	9.49828	9.44994	9.78676	9.95826	P	P	P	P	P	P	hsa_circRNA_079201	hsa_circ_0079201	circBase	chr7	+	2638098	2644625	exonic	NM_152558	IQCE	AAAGCACATGGCTCAGAGCCACCCAGCGTGCCAGGCCTCCCAGACCAGGCCCAAGAGCTC
ASCRP3000212	50	60	59	71	65.5	61	5.35341	5.66673	5.61861	5.72472	5.68086	5.45831	A	A	P	P	P	A	hsa_circRNA_000506	hsa_circ_0000506	circBase	chr13	-	113845185	113854830	exonic	NM_018386	PCID2	AAAGCAGCAGAGTTACTGATGAGCTGTTTCCGGGTCTGTGCCAGCGACACGTGTACGAAG
ASCRP3000213	172	234	659.5	520.5	611.5	543	7.92881	8.34729	8.99967	8.61918	9.11289	8.96977	P	P	P	P	P	P	hsa_circRNA_102781	hsa_circ_0055605	circBase	chr2	-	96601201	96610922	exonic	uc010yug.1	DKFZp667P0924	AAAGCAGCCATGAGAAGGAAGGATTCACCACCTCCAGGAAAAGAATATTTCAGAACCATA
ASCRP3000214	196	144	194	193	214.5	182.5	8.16829	7.50521	7.36091	7.16037	7.55624	7.1936	P	P	P	P	P	P	hsa_circRNA_002635	hsa_circ_0002635	circBase	chr13	+	31789187	31803431	exonic	NM_194318	B3GALTL	AAAGCAGGCTGCAGATCTTACACAGCTTTTGGTTTGGCTTCTGAAGATACAAAGAAAGAG
ASCRP3000215	1414	1076	584	1164.5	443.5	538	11.213	10.677	8.83818	9.8079	8.65063	8.96232	P	P	P	P	P	P	hsa_circRNA_103868	hsa_circ_0072797	circBase	chr5	+	68915840	68916286	exonic	uc010ixi.1	SMA	AAAGCAGGTCTTTTCTACACAGGGAGAACATTTTGTGAATTCCTGGGTCCAGAGAGAATT
ASCRP3000216	54.5	63	143	118.5	136	90.5	5.65485	5.8509	6.9323	6.43822	6.84924	6.06176	A	A	P	P	P	P	hsa_circRNA_024067	hsa_circ_0024067	circBase	chr11	+	95546095	95546753	exonic	NM_014679	CEP57	AAAGCATGCCGAAATGGAGAGGACATCTGTCTTAGAGAAACAACCATATTTTCTGCTCTT
ASCRP3000217	839	677	2098	1962	1710.5	1626.5	10.3944	9.90959	10.6002	10.5962	10.5591	10.6606	P	P	P	P	P	P	hsa_circRNA_100018	hsa_circ_0009361	circBase	chr1	-	1749275	1770677	exonic	NM_002074	GNB1	AAAGCATGTGCAGATGCAACTCTCTCTCAGACAAATTTACATGTATTGGAGACCAGACCA
ASCRP3000219	54	49.5	81	70	77	67.5	5.68086	5.21137	6.01419	5.70411	5.9534	5.51987	A	A	P	P	P	M	hsa_circRNA_405479		25070500	chr16	+	68961470	68961986	exonic	NM_024562	TANGO6	AAAGCCCTTGAGATGCAAGAGAAGCTTCTCAAGTTGAAGTCAAGTGATTTTGCTGTTCTG
ASCRP3000220	72.5	76	111	140.5	96	94	6.30163	6.1908	6.56934	6.70228	6.28014	6.13201	P	P	P	P	P	P	hsa_circRNA_407327		25070500	chrX	+	128691301	128692978	exonic	NM_000276	OCRL	AAAGCGAGAGAAAGAATATGTCAACATTCAGACTTTCAGGTGGCTGCAAAATTCGGGTTC
ASCRP3000221	933	1055	2717	2988	2883	2090	10.5658	10.6413	10.9435	11.213	11.2504	11.1202	P	P	P	P	P	P	hsa_circRNA_104766	hsa_circ_0001851	circBase	chr9	-	33971648	33973235	exonic	NM_018449	UBAP2	AAAGCTAGTAGTTTGGGAAGCTGCTCAGAATGGTGCAGATGAGGGAACTGGATTTGGACG
ASCRP3000222	89	131.5	2336	1448.5	1305.5	597.5	6.73707	7.32874	10.7521	10.156	10.1937	9.12565	P	P	P	P	P	P	hsa_circRNA_405026		25070500	chr12	+	70149163	70150443	exonic	NM_022456	RAB3IP	AAAGCTCAGAGGGTTATCTTATGATGAGGCTTTTGCTATGGCTAATGATCCCTTGGAAGG
ASCRP3000224	245	289.5	291.5	314.5	296.5	268	8.47779	8.65556	7.89739	7.87067	8.0417	7.8544	P	M	P	P	P	P	hsa_circRNA_101378	hsa_circ_0032353	circBase	chr14	+	70170111	70171459	exonic	NM_014734	SUSD6	AAAGCTGAAGTCTTTCCATCATAGCAGTGTGCCCCCTACCACCGGAGCCAGAGAATGGTG
ASCRP3000226	90.5	88.5	165	145	131	83	6.77708	6.60497	7.14091	6.77434	6.78746	5.98031	P	P	P	P	P	P	hsa_circRNA_105043	hsa_circ_0007100	circBase	chrX	+	153996576	153997585	exonic	NM_001363	DKC1	AAAGCTGTTGACATCTCATAAACGGCTGGTTATGAAAGACAGTGCAGAATCTTTTGGGTG
ASCRP3000228	69	63	58	90	71.5	88	6.1659	5.8509	5.5612	6.03634	5.77828	6.02254	P	A	A	P	P	P	hsa_circRNA_406051		25070500	chr2	+	223781036	223789313	exonic	NM_004457	ACSL3	AAAGGACGTAATACTCCACTGTGCGACAGGTTATTCTTGGACAGTATAATTGGCTTTCCT
ASCRP3000229	60	53	52	86	65.5	74	5.88385	5.46104	5.35635	5.96211	5.62958	5.68554	P	A	A	P	P	P	hsa_circRNA_102923	hsa_circ_0058451	circBase	chr2	+	223782763	223789313	exonic	NM_004457	ACSL3	AAAGGACGTAATACTCCACTGTGCGACAGTTGTTACATTATATGCCACTCTAGGAGGTCC
ASCRP3000230	132.5	134	699	918	503	687	7.45196	7.34843	9.07739	9.45799	8.83936	9.35197	P	P	P	P	P	P	hsa_circRNA_406107		25070500	chr20	-	35693826	35696589	exonic	NM_002895	RBL1	AAAGGAGAATGCCTCCTGGACCTTTCAAGTTTTACTGATAATAGTTTAATACAATTTTTT
ASCRP3000231	138.5	153.5	162	139	164	137.5	7.53598	7.59531	7.0769	6.6601	7.14346	6.7611	P	P	P	P	P	P	hsa_circRNA_404544		25070500	chr1	-	86590527	86611866	exonic	NM_152890	COL24A1	AAAGGAGACACTGGACCTCCCGAAATCACTTCTTCATTTTATTGTACTATGTGTGGCTGG
ASCRP3000232	82.5	83	104	113	109	140	6.5832	6.44238	6.48058	6.38167	6.50857	6.7611	P	P	P	P	P	P	hsa_circRNA_400893		25242744	chr12	+	19646733	19646920	exonic	NM_153207	AEBP2	AAAGGAGGAAATTAAAGAACAAAAGACGACGCTCATTACTGTGTTGTTGGTGGCTGCAAT
ASCRP3000233	77	81	81	88	88	83	6.40881	6.4003	6.04911	6.02346	6.14736	5.95921	P	P	P	P	P	P	hsa_circRNA_405573		25070500	chr17	+	37700501	37723145	sense overlapping	ENST00000558240	CDK12	AAAGGAGGAAGTAGGTTAGGGAATGGTAGGAGCAACGGTGGGAATGCCCTCTGAGGAATG
ASCRP3000234	222	202.5	857.5	863	791	1070	8.3669	8.10355	9.35132	9.3539	9.48626	10.0458	P	P	P	P	P	P	hsa_circRNA_001635	hsa_circ_0001635	circBase	chr6	-	108243000	108250718	exonic	NM_007214	SEC63	AAAGGAGGTGATGAGGTTATGTTCATGAGGATAGCAAAAGCTTATGCTGCAGCAAATTCG
ASCRP3000235	47.5	49	67	75	64	57.5	5.42791	5.27485	5.80648	5.8278	5.69486	5.33863	A	A	P	P	P	A	hsa_circRNA_405908		25070500	chr2	+	70092031	70098964	exonic	NM_178439	GMCL1	AAAGGATCAGGCCTCAAGAAATCAATAAAGAAGAACTAGAGGGAAACAGCATGAGGTGTG
ASCRP3000236	67	92	77	83	78.5	79.5	6.13629	6.68017	6.05816	6.02346	5.95921	5.88994	P	P	P	P	P	P	hsa_circRNA_102766	hsa_circ_0055251	circBase	chr2	+	74056531	74087278	exonic	NM_006463	STAMBP	AAAGGATTTCATCCACACAGCAAGGATCCACCTCTGTTCTGTATGCTGCATCCCCTTTTT
ASCRP3000237	71.5	80	162.5	189	185	262	6.23137	6.29399	7.1003	7.16037	7.34251	7.82315	P	P	P	P	P	P	hsa_circRNA_002102	hsa_circ_0002102	circBase	chr3	+	40502897	40503739	sense overlapping	NM_003973	RPL14	AAAGGCATCTGGCAAGAAAGCATAAGTGGCAATCATAAAAATGCCCACCAGAAGTATGTC
ASCRP3000238	149.5	176	3115.5	1790	1293	541.5	7.6406	7.85932	11.1246	10.4788	10.1707	8.97097	P	P	P	P	P	P	hsa_circRNA_092535	hsa_circ_0001379	circBase	chr3	-	195802074	195802221	intronic	ENST00000420415	TFRC	AAAGGCCAATGTCACAAAACCAAAAAGGTGTAGTGGAAAACCATTGTCATATACCCGGTT
ASCRP3000239	87	98.5	254.5	283.5	181	265	6.71721	6.77104	7.70971	7.73927	7.3171	7.84997	P	P	P	P	P	P	hsa_circRNA_101527	hsa_circ_0006380	circBase	chr15	+	57523349	57526305	exonic	NM_003205	TCF12	AAAGGCTTTGGCATCTGTATATGCACCATCCCCAAATTCAGATGATTTCAACCGTGAATC
ASCRP3000240	168	188	138	164	141	156	7.91219	7.96751	6.92143	6.94699	6.92935	6.95864	P	P	P	P	P	P	hsa_circRNA_049704	hsa_circ_0049704	circBase	chr19	+	14038705	14039001	exonic	NM_017721	CC2D1A	AAAGGGAAGGCCCCTCCTGTGCCTGCCCCTGCAAGGGAGTCAGGGAACAGGTCCTGGATG
ASCRP3000241	266	1015	159	618	263	151	8.64103	10.5783	7.10511	8.85762	7.87477	6.91098	P	P	P	P	P	P	hsa_circRNA_030448	hsa_circ_0030448	circBase	chr13	+	76301164	76415337	exonic	NM_005358	LMO7	AAAGGGCCAAACAGGAGGCAGAGAGAGAGAATTCCAAGTACTTGGATGAGTTTGATTAAT
ASCRP3000245	81	85	105.5	112	94	120	6.56934	6.50857	6.44652	6.37662	6.29935	6.53085	P	P	P	P	P	P	hsa_circRNA_103991	hsa_circ_0006694	circBase	chr5	+	151176787	151178874	exonic	NM_005754	G3BP1	AAAGTACCAGCTTCACAGTAATGACATGGAAGAACATTTAGAGGAGCCTGTTGCTGAACC
ASCRP3000247	382	271.5	219	431	437	337	9.21181	8.57304	7.51806	8.34599	8.6312	8.21678	P	P	P	P	P	P	hsa_circRNA_101648	hsa_circ_0000651	circBase	chr15	+	90982563	90986710	exonic	NM_003870	IQGAP1	AAAGTCAATATTTGTACCTGTTCAAGCTAGGCCTGGCCCCTCAGATTCAAGACCTATATG
ASCRP3000250	88.5	95	132	277	119.5	175	6.74662	6.73988	6.82717	7.71115	6.67665	7.15109	P	P	P	P	P	P	hsa_circRNA_089506	hsa_circ_0089506	circBase	chr9	-	138824814	138847261	exonic	NM_016172	UBAC1	AAAGTCCCTTTTCCTATGTGCTCATGGGAGCTTAGAAGATCCCAAAAGTATAACCCATCA
ASCRP3000251	365.5	332	430	295	563.5	204	9.15473	8.88762	8.41084	7.79528	8.99708	7.39488	P	P	P	P	P	P	hsa_circRNA_100719	hsa_circ_0020390	circBase	chr10	+	128768965	128836080	exonic	NM_001380	DOCK1	AAAGTCGATGGTGGTGAAGTAGTGAAGCTTTTTATAACTATGATGCCAGAGGAGCGGATG
ASCRP3000253	84.5	81.5	102	113	105	141.5	6.5832	6.3168	6.45614	6.38167	6.42849	6.78746	P	P	P	P	P	P	hsa_circRNA_102013	hsa_circ_0003481	circBase	chr17	-	27248705	27251320	exonic	NM_020889	PHF12	AAAGTCTGCTTCACGTGTAACAGAAACGAGAGCAGAAAAAGGAGCTGGGTCATGTCAATG
ASCRP3000254	65	66	50	64	67	78	6.02899	5.924	5.27485	5.54068	5.64046	5.86127	P	A	A	A	P	P	hsa_circRNA_104026	hsa_circ_0005819	circBase	chr5	+	176671195	176673797	exonic	NM_022455	NSD1	AAAGTGAAAAATGATGACTCGTCAAAAGAGATTCCAGGCTCAGAGTGCTATGAAGCTGGT
ASCRP3000255	113	118	1268	873	659	490	7.17708	7.15236	9.89123	9.37515	9.20774	8.79593	P	P	P	P	P	P	hsa_circRNA_400694		25242744	chr11	-	2985909	3000467	exonic	NM_005969	NAP1L4	AAAGTGAAATTTTCTGACCCTGGACAGCCTATGGGGATAAAAACATTCAGATGGCAGATC
ASCRP3000257	58	69	179	136.5	123	138	5.8278	6.02899	7.26725	6.69243	6.7365	6.77544	P	A	P	P	P	P	hsa_circRNA_083824	hsa_circ_0083824	circBase	chr8	+	28827559	28828036	exonic	NM_024567	HMBOX1	AAAGTGGAAGAATTAATGAGTTTGCTGGAAACCATGTCTCATTATACAGATGAACCCAGA
ASCRP3000258	82	83	75	67	87	98	6.54508	6.44238	5.98031	5.58894	6.1303	6.23137	P	P	P	P	P	P	hsa_circRNA_405405		25070500	chr15	+	79748439	79761487	sense overlapping	NM_015206	KIAA1024	AAAGTGTAGGGGAGCTGCCTGCTAACGATGTAAGAACTGACCTGAAGTTTCAGTGTAGTC
ASCRP3000259	222.5	279.5	207.5	249	230	255	8.3669	8.63287	7.43017	7.54599	7.6763	7.74292	P	P	P	P	P	P	hsa_circRNA_083815	hsa_circ_0083815	circBase	chr8	-	28669843	28671129	exonic	NM_018250	INTS9	AAAGTGTCTTATGTCTCTGGATCCTCCTTGCTTACCACACACCCCCAGGCTGTTACCTTC
ASCRP3000260	163.5	206.5	519	364	525	460	7.85855	8.12954	8.67936	8.10267	8.89875	8.68009	P	P	P	P	P	P	hsa_circRNA_000761	hsa_circ_0000761	circBase	chr17	-	37455242	37457328	exonic	NM_032875	FBXL20	AAAGTTAAGTCTTCGTGGATGTCTTGGAGTGGGAGACAATGCATTAAGGCCTGGAATGTT
ASCRP3000261	61	85	100	119	81.5	272	5.84463	6.49398	6.41023	6.43822	6.04365	7.88625	A	P	P	P	P	P	hsa_circRNA_102294	hsa_circ_0000826	circBase	chr18	+	9182379	9221997	exonic	NM_015208	ANKRD12	AAAGTTACACAGATCCAGGATGAGAAGACTGATAAAAGAAGAAGCTAGCTGAACAGCTGT
ASCRP3000262	122	115	315	392	237	261	7.28277	7.13493	8.0115	8.20685	7.71401	7.8266	P	P	P	P	P	P	hsa_circRNA_101978	hsa_circ_0005869	circBase	chr17	+	8347577	8363478	exonic	NM_030808	NDEL1	AAAGTTCTCTCGATCAGGGCATACATCTTTCTTCGACAAAGGGCTTTCTTGATCATGGAT
ASCRP3000265	91	86	103.5	103.5	89	80	6.75777	6.53345	6.49398	6.23934	6.14736	5.90004	P	P	P	P	P	P	hsa_circRNA_405514		25070500	chr17	-	421177	421699	intronic	ENST00000574029	VPS53	AAATAAAAATTTGCAAGGTGTCCACAGCACTTTCCAGCGTCATCTGAAATAGCAAAGGTG
ASCRP3000267	333	430	289	293	276.5	314	9.01032	9.27885	7.86861	7.78223	7.93496	8.0939	P	P	P	P	P	P	hsa_circRNA_050054	hsa_circ_0050054	circBase	chr19	+	17972902	17974124	exonic	ENST00000599898	RPL18A	AAATAAACTCAGGAACGCCCCGGTGTGTTTGAGAAGTCCCCCCTGCGGGTGAAGAACTTC
ASCRP3000270	139	113.5	121	165	110	107	7.52916	7.06796	6.65891	6.95574	6.54958	6.28168	P	P	P	P	P	M	hsa_circRNA_051908	hsa_circ_0051908	circBase	chr19	+	50000450	50002944	sense overlapping	NM_001015	RPS11	AAATAAAGTTATTTTCTCATTCCACTGAGCGTGCCTACCAAAAGCAGCCGACCATCTTTC
ASCRP3000271	217	334	248	372	229	191.5	8.32815	8.8985	7.6763	8.12997	7.66391	7.27891	P	P	P	P	P	P	hsa_circRNA_020960	hsa_circ_0020960	circBase	chr11	-	5269501	5270820	exonic	NM_000559	HBG1	AAATAATAAATCTATTCTGCTGAGAGATCACGCTCCTGGTTGTCTACCCATGGACCCAGA
ASCRP3000272	604	654	537.5	612	559	731	9.85495	9.85495	8.73685	8.84643	8.98953	9.44598	P	P	P	P	P	P	hsa_circRNA_089353	hsa_circ_0089353	circBase	chr9	+	136217451	136218280	exonic	NM_000972	RPL7A	AAATAATACAAATTTTCCTTCCTGGTTGTCTTCTTGCCTGCCCTGTGTCGTAAAATGGGG
ASCRP3000273	210	252	200	213	216	203	8.26193	8.44763	7.378	7.32612	7.55624	7.37366	P	P	P	P	P	P	hsa_circRNA_008077	hsa_circ_0008077	circBase	chrX	+	37245851	37285253	exonic	NM_000950	PRRG1	AAATAATGAAAAAACTGATGCTCACCCCATTTAGAGAAAGAAATCCACCTCCCCAACCCC
ASCRP3000274	462	585	611	460	579	520.5	9.5031	9.67781	8.89434	8.44211	9.03871	8.8956	P	P	P	P	P	P	hsa_circRNA_034125	hsa_circ_0034125	circBase	chr15	+	25312558	25351441	exonic	uc001yxh.1	SNURF-SNRPN	AAATAATTCTGCCCTCCCATTCTCAAGGGCCAGGGGGAATTCAAATATTGCAGTTGTCAT
ASCRP3000277	49	47.5	56	67	60.5	64	5.23071	5.11406	5.4961	5.62593	5.48808	5.51987	A	A	P	P	P	P	hsa_circRNA_103952	hsa_circ_0074079	circBase	chr5	-	137320945	137346838	exonic	NM_016603	FAM13B	AAATACCCAGCATTTACACAGATGTGGAAGACATGAAAGAGCAAGAAATAGTGAGCAGGA
ASCRP3000279	106	123	350	393	315.5	193.5	7.04948	7.22689	8.16474	8.20685	8.13168	7.30118	P	P	P	P	P	P	hsa_circRNA_401977		25242744	chr18	+	55833019	55919286	exonic	NM_015277	NEDD4L	AAATAGACTGGGAGAGTCCCGTATTCTCAGAGTAAAAGTTGTTTCTGGAATTGATCTCGC
ASCRP3000281	337	395.5	383	512	447	412	9.01834	9.15684	8.28061	8.60828	8.65451	8.51524	P	P	P	P	P	P	hsa_circRNA_401170		25242744	chr13	+	78318417	78320990	exonic	NM_144595	SLAIN1	AAATAGGACCAATGGAGGTTACACTTCCAGGGGCTCCCCACTCAGTCCCCAGTCATCTAT
ASCRP3000282	115	115	378	253.5	238.5	219	7.21074	7.09767	8.23864	7.58126	7.71687	7.51412	P	P	P	P	P	P	hsa_circRNA_101603	hsa_circ_0006842	circBase	chr15	-	76566752	76585041	exonic	NM_000126	ETFA	AAATAGTAGCACCAGTGGCACAAGATCTCTGTAAAGTAGCAGGCATAGCAAAAGTTCTGG
ASCRP3000283	105	153.5	970	615.5	634	261	7.06752	7.60769	9.51596	8.84982	9.15631	7.80552	P	P	P	P	P	P	hsa_circRNA_006345	hsa_circ_0006345	circBase	chr9	+	4823547	4827033	exonic	NM_005772	RCL1	AAATAGTTCTACGAGGAGTGACCAATGATCAGGTTGACCCTTCAATTTTGAAGCCAGCTT
ASCRP3000285	59	59	154	131	114	125	5.88385	5.74504	7.04129	6.59692	6.5579	6.6325	A	A	P	P	P	P	hsa_circRNA_406259		25070500	chr3	+	37440967	37458215	exonic	NM_178339	C3orf35	AAATATCTTTTGGAGCTGCTGGATCAAGTATCACTTGAAGGGGAGAAAGGGATGAGGATG
ASCRP3000288	65	91	81.5	101	90.5	91.5	6.07073	6.61911	6.1575	6.2039	6.17674	6.12514	P	P	P	P	P	P	hsa_circRNA_000449	hsa_circ_0000449	circBase	chr12	-	121154725	121157906	antisense	NM_001080533	UNC119B	AAATCAAAGTCAAAGTTTTTCAGCAAGTGTTCCCGGAAATAGTGCCCTTCGATCATCTCC
ASCRP3000291	49	50	60.5	83	71	70	5.4961	5.3267	5.76949	5.99169	5.86127	5.74728	A	A	A	P	P	P	hsa_circRNA_100058	hsa_circ_0009986	circBase	chr1	+	12378128	12382803	exonic	NM_015378	VPS13D	AAATCAGAGAAGGGACAAGACACACCTTAGATCCTGTCTTGGATCTACCAAGGATTCCTC
ASCRP3000292	182.5	195	1579.5	1244.5	1072.5	566.5	8.03094	8.01755	10.2252	9.89514	9.95645	9.04635	P	P	P	P	P	P	hsa_circRNA_100067	hsa_circ_0000020	circBase	chr1	+	15964801	15978390	exonic	NM_032341	DDI2	AAATCAGCAGAGGATGCAGGCAACAGAACATTGAGGAAAACATGACAATAGCTATGGAAG
ASCRP3000293	67	79	153.5	132.5	176	97	6.13629	6.30468	7.03717	6.6246	7.27037	6.25517	P	P	P	P	P	P	hsa_circRNA_102633	hsa_circ_0005952	circBase	chr2	-	20454623	20455931	exonic	NM_015317	PUM2	AAATCAGGGGAAAGGTTTTAGCCCTGAGTCAACACAAATTTGCCAGAGTGAAATGGTAAA
ASCRP3000295	63.5	73	247	276	145	533	5.9765	6.13201	7.68743	7.70136	6.95089	8.94339	P	P	P	P	P	P	hsa_circRNA_002822	hsa_circ_0002822	circBase	chr2	-	210993754	211019335	exonic	NM_152519	KANSL1L	AAATCCAACAACTAACAGACATTCACAGGCAAATTCGTGCCTCCAAGGTTTCCAATACTT
ASCRP3000296	83	89	49	88	61.5	77	6.59568	6.61911	5.19177	6.02346	5.48808	5.84254	P	P	A	P	P	P	hsa_circRNA_101081	hsa_circ_0000408	circBase	chr12	-	56824664	56826308	exonic	NM_003920	TIMELESS	AAATCCATTGGGGAGAGGGACCTCATCTTTCACAAAGGCCTTCACAACAAGATTGATGAT
ASCRP3000297	100	101	87	104	103.5	87.5	6.95912	6.82187	6.18585	6.25517	6.34369	6.03083	P	P	P	P	M	P	hsa_circRNA_404782		25070500	chr10	-	79064144	79065150	intronic	NM_001271518	KCNMA1	AAATCCTGGGGTTAGGGGCCCCTCTGCTATGGAGTTGAGACCCATGCCCTCAACCTCAAA
ASCRP3000298	68	89.5	125	123	89	72	6.13629	6.5579	6.77872	6.53992	6.1659	5.73604	P	P	P	P	P	P	hsa_circRNA_405487		25070500	chr16	-	72318470	72342087	sense overlapping	NR_126330	LINC01572	AAATCGACTCTGACTCAATCCTTGAGGTCTGGCCTCATCAGTGAAAAGAAGGACTGACTT
ASCRP3000301	1319	1377	25491	12805.5	4753	4193.5	11.159	11.0599	14.2233	13.7579	12.0549	12.2577	P	P	P	P	P	P	hsa_circRNA_003251	hsa_circ_0003251	circBase	chr12	+	1003727	1006847	exonic	NM_014823	WNK1	AAATCTAGTCGAAGCAGTTCCTTGGGGAATAAAAGCCCCCAGCTTTCAGTTTCTCAAGTC
ASCRP3000302	119	160	139	155	138	120	7.24998	7.67865	6.91148	6.85963	6.89238	6.54637	P	P	P	P	P	P	hsa_circRNA_104213	hsa_circ_0078165	circBase	chr6	+	147581750	147655358	exonic	NM_139244	STXBP5	AAATCTCCAACCTCTGGGTTACATTTTGCCATCTGCCTTTCCAGAGTAAGTGGCTCTATG
ASCRP3000304	109	92	178	233	133	114.5	7.09855	6.61911	7.24285	7.45915	6.81868	6.45614	P	P	P	P	P	P	hsa_circRNA_405239		25070500	chr14	+	58965500	58979345	exonic	NM_014749	KIAA0586	AAATCTGATATTGCACCTTCACAGCAACAAGGACTTGGAAAACAGTGTGGGTGAACTTAG
ASCRP3000306	68.5	75.5	108	105.5	95	89	6.1842	6.22173	6.53992	6.28477	6.28477	6.04	P	P	P	P	P	P	hsa_circRNA_077879	hsa_circ_0077879	circBase	chr6	+	133136110	133138703	exonic	NM_001016	RPS12	AAATCTTTGGCTCACACATTGCTGCTGGAGGTGTAATGGACGTTAATACTGCTTTACAAG
ASCRP3000307	57	85	210	149.5	117.5	164.5	5.76949	6.49398	7.46393	6.80154	6.60312	7.04311	A	P	P	P	P	P	hsa_circRNA_006750	hsa_circ_0006750	circBase	chr10	+	96234424	96260084	exonic	NM_015188	TBC1D12	AAATGAACTAAATATCACTCCTGGAATATGAAGCACGAACGGGGAGGACCTGTAAACCAC
ASCRP3000308	72	86	188	183.5	151	106	6.38167	6.56997	7.30954	7.08622	7.02014	6.33329	M	P	P	P	P	P	hsa_circRNA_002912	hsa_circ_0002912	circBase	chr3	+	44871462	44881948	exonic	NM_020242	KIF15	AAATGAGGCAACTAGAACATGTGATGGATTCTGCTGCTGAGGATCCCCAGAAAGTTGTAG
ASCRP3000310	85.5	66	64	75	67.5	671.5	6.63492	5.924	5.77828	5.8278	5.72472	9.32392	P	A	P	P	P	P	hsa_circRNA_103730	hsa_circ_0005654	circBase	chr4	-	121675707	121732604	exonic	NM_018699	PRDM5	AAATGATGGACTGAAGATGCACATTCGTACTCACACCAGGGAGATCCTAAGAAAAAGCTT
ASCRP3000312	61	65.5	166	196	121	124.5	5.8278	5.87363	7.15109	7.20383	6.69533	6.60436	P	A	P	P	P	P	hsa_circRNA_000564	hsa_circ_0000564	circBase	chr14	-	95606995	95608085	exonic	NM_030621	DICER1	AAATGCAGTTCAGACAAGAGCAACACAGAGATCTCAAACATTAAAACGGTTACCTAGGGT
ASCRP3000313	52	59	82	92	88	125	5.5381	5.66673	6.1303	6.10432	6.1303	6.60436	A	A	P	P	P	P	hsa_circRNA_100167	hsa_circ_0011572	circBase	chr1	-	35940405	35944813	exonic	NM_024874	KIAA0319L	AAATGCATATGTTCTCCAAGAACCACCTAAAGGTCCACAAGGCGATTACAATTTCCAGTC
ASCRP3000314	81	86.5	303	225	219	180.5	6.56934	6.56997	7.94354	7.40698	7.58752	7.1936	P	P	P	P	P	P	hsa_circRNA_101805	hsa_circ_0039261	circBase	chr16	+	47531309	47537001	exonic	NM_000293	PHKB	AAATGCATGAGAGGAATTCTCTACTGCTATATGCGTCAGGCCGATAAGGCTCAGTTTATG
ASCRP3000316	64	85.5	69.5	76	69	79.5	6.10257	6.53345	5.96884	5.86127	5.74504	5.86952	P	P	P	P	P	P	hsa_circRNA_016661	hsa_circ_0016661	circBase	chr1	-	225718255	225755116	exonic	NM_018212	ENAH	AAATGGCCCATCCCAAGAAGAATTGGAAATTCAAAGAAGTGAACAGAGTATCTGTCAGGC
ASCRP3000317	123	121.5	159.5	176	175	145.5	7.37257	7.23688	7.11772	7.07467	7.27581	6.86376	P	P	P	P	P	P	hsa_circRNA_083127	hsa_circ_0083127	circBase	chr7	-	156619298	156626486	exonic	NM_022458	LMBR1	AAATGGCTCCCTGATTCATGATGAACAAGAAGATGAAGATGCCATCGTCAACAGGATTTC
ASCRP3000319	122	77.5	91.5	164	116	196	7.32612	6.3168	6.34369	6.94699	6.62033	7.34103	P	P	P	P	P	P	hsa_circRNA_404401		25242744	chrX	+	117676687	117680079	exonic	NM_144658	DOCK11	AAATGTAAATAGTACCATCACAGTAACCATGAAGGAAAAGGCCAAAGTTGTTGAGCCCCT
ASCRP3000320	165	205	180.5	212	197.5	192	7.84684	8.11703	7.25589	7.29813	7.44715	7.29813	P	P	P	P	P	P	hsa_circRNA_031210	hsa_circ_0031210	circBase	chr14	-	23033806	23044133	exonic	NM_001344	DAD1	AAATGTAACCTTTTGCCTTCCAAATTAAAGAACTCCATGCCACTCCTCTTTGCCTGAGAA
ASCRP3000322	231.5	198	378	472	353.5	306.5	8.43048	8.06523	8.25644	8.49472	8.30591	8.05916	P	P	P	P	P	P	hsa_circRNA_100594	hsa_circ_0006820	circBase	chr10	+	51381438	51387763	exonic	NR_110767	TIMM23B	AAATGTACAGGATACAGATGAGTTTATTTTACCTACCGGAGCTAATAAAACCCGGGGCAG
ASCRP3000323	179	149	775	777.5	679	843	7.97589	7.55529	9.21929	9.19395	9.26319	9.64425	P	P	P	P	P	P	hsa_circRNA_100356	hsa_circ_0014624	circBase	chr1	-	155734790	155736500	exonic	NM_001282856	GON4L	AAATGTCATCAGCTTCTGAGGAATCTGTGCTTTCTGTCCCAGAACTCCAGGCCAGTCTGC
ASCRP3000324	47	53	93	105	72	60	5.30558	5.37385	6.31529	6.28477	5.78919	5.41106	A	A	P	P	P	P	hsa_circRNA_407231		25070500	chr9	-	116091160	116094330	exonic	NM_145241	WDR31	AAATGTGGTGAAAAGGTTCAAAGGACATGAACATGAGATCACCAAGGGAACACAACTTCC
ASCRP3000325	190	179.5	1555	1482.5	1005	928.5	8.11617	7.88904	10.1926	10.1937	9.88653	9.80878	P	P	P	P	P	P	hsa_circRNA_004145	hsa_circ_0004145	circBase	chr5	-	133493397	133509713	sense overlapping	NM_006930	SKP1	AAATGTTGTGCCTGACACTGTAACACTATGCCTTCAATTAAGTTGCAGAGTTCTGATGGA
ASCRP3000327	796	559.5	4326	2091	1823.5	1155	10.3019	9.62351	11.5622	10.7005	10.6413	10.1446	P	P	P	P	P	P	hsa_circRNA_103495	hsa_circ_0001349	circBase	chr3	+	152132729	152150709	exonic	NM_021038	MBNL1	AAATTAATGCGAACAGACAGACTTGAGGGCCGTTGCTCCAGGGAGAACTGCAAATATCTT
ASCRP3000328	161	177	142	173	118	133	7.81836	7.85932	6.94211	7.01457	6.64457	6.71949	P	P	P	P	P	P	hsa_circRNA_402418		25242744	chr2	+	179455865	179465394	exonic	NR_038272	TTN-AS1	AAATTACAGACATCATCTCCTTTGAACAGGGAAAAGGTAACAGGTGGCTGCCATGAGATA
ASCRP3000329	125	128	135	151	148	138	7.37257	7.28509	6.85132	6.80154	6.99019	6.75721	P	P	P	P	P	P	hsa_circRNA_103308	hsa_circ_0064584	circBase	chr3	+	25622036	25622213	exonic	NM_000965	RARB	AAATTACCCTGCTGAAGGCCGCCTGCCTGGACATCCTGAATTCCAGTGCTGACCATCGAG
ASCRP3000330	48	49	231	247	126	119	5.35341	5.2371	7.58908	7.55177	6.69533	6.54637	A	A	P	P	P	P	hsa_circRNA_054547	hsa_circ_0054547	circBase	chr2	-	54119944	54120936	exonic	NM_014614	PSME4	AAATTATAGCTGGTTTAATCAGAGGTTCTAAGCACTGGACATTTGAAAAGGCAGAACAGA
ASCRP3000331	278	310	860.5	1563.5	805	1454	8.71098	8.79214	9.35784	10.2594	9.52741	10.4688	P	P	P	P	P	P	hsa_circRNA_103492	hsa_circ_0001346	circBase	chr3	+	149563797	149639014	exonic	NM_007282	RNF13	AAATTCAAGAAAGGTGATTTTACAACGAGATGCTGCTCTCCATAGGGATGCTCATGCTGT
ASCRP3000333	47	56	113.5	117	107	64	5.2561	5.46104	6.58945	6.42009	6.45202	5.51987	A	A	P	P	P	P	hsa_circRNA_006861	hsa_circ_0006861	circBase	chr6	+	64356431	64390062	exonic	NM_001290259	PHF3	AAATTCAGTGAGATCTCCAAGAAAATCACCTCGTTTAATGGCACAAGGGCTGAAAGACAC
ASCRP3000334	181	173	205	158	140	172	8.01104	7.79094	7.44197	6.88375	6.92044	7.11815	P	P	P	P	P	P	hsa_circRNA_403874		25242744	chr7	-	98643320	98645505	exonic	NM_020429	SMURF1	AAATTCCGTGGGGAAGAAGGTTTGGATTACGGTGGTGTGGCCAGTCACCAGTGCCAACTC
ASCRP3000336	465	557	3997	3060	2674	1345.5	9.51613	9.61832	11.4237	11.2711	11.1332	10.3518	P	P	P	P	P	P	hsa_circRNA_406724		25070500	chr5	+	179976936	179977117	intronic	ENST00000504343	CNOT6	AAATTCGTAGCTTACCCGCAGAACTCGGAAACATGGTATCACTCAGTAAGAAGCTTAAGC
ASCRP3000337	203.5	175	107	252	173	559	8.21618	7.83741	6.48863	7.5696	7.23927	9.02169	P	P	P	P	P	P	hsa_circRNA_100517	hsa_circ_0017348	circBase	chr1	-	247322307	247323115	exonic	NM_003431	ZNF124	AAATTCTTCAAGAAATCTAAGAACTCGGTTGCCTTTGAGGATGTGGCTGTGAACTTCACC
ASCRP3000340	60	74	53	68	61	61	5.84463	6.14736	5.53032	5.68321	5.58894	5.50671	P	P	A	P	P	A	hsa_circRNA_087581	hsa_circ_0087581	circBase	chr9	+	97207245	97213809	exonic	NM_032558	HIATL1	AAATTGCAGCATTCATAGCTATGGTAGGAATTCTGTCTATTGTGGCTCAGGTCTCAGCCA
ASCRP3000341	152	99	154	129	124	128	7.7308	6.82187	7.04766	6.56172	6.70689	6.59568	P	P	P	P	P	P	hsa_circRNA_104882	hsa_circ_0003597	circBase	chr9	+	115166274	115181238	exonic	NM_032303	HSDL2	AAATTGCAGTCAATGCATTATGGCCTAAAACAGGAGGCTGGCAGGATGTACAGTTTTTAT
ASCRP3000342	74	84	338	285	260	153	6.3168	6.46976	8.0961	7.73927	7.83294	6.92143	P	P	P	P	P	P	hsa_circRNA_002481	hsa_circ_0002481	circBase	chr18	+	43702432	43704859	exonic	NM_138443	HAUS1	AAATTGGAGTCCTATTTAGACTTAATGCCGGGATGTCAAGAAAGCAGAGTTGCATCTGTC
ASCRP3000343	151	130.5	195	178	196.5	162	7.68276	7.32087	7.33434	7.04037	7.43643	7.02014	P	P	P	P	P	P	hsa_circRNA_100872	hsa_circ_0000337	circBase	chr11	+	70200406	70202360	exonic	NM_003626	PPFIA1	AAATTGGGGGGACAGGCTGAAAAAAATCGTAAACTTCAAAAAAATTGCCACCTTCCAGAG
ASCRP3000344	84	76	66	121	152	149	6.69533	6.30468	5.89601	6.52694	7.06482	6.91098	P	P	A	P	P	P	hsa_circRNA_004650	hsa_circ_0004650	circBase	chr12	+	47497895	47501947	sense overlapping	NM_138371	PCED1B	AAATTGTTGACTTGCAAGATGATGAGGATTTCCAGATAGACACAGGTAATGAGAGGCCCT
ASCRP3000346	164	158	669	584.5	393	570	7.82845	7.63275	9.0225	8.78507	8.45929	9.057	P	P	P	P	P	P	hsa_circRNA_104803	hsa_circ_0087354	circBase	chr9	-	86292641	86292876	exonic	NM_013438	UBQLN1	AAATTTGGTGCCTGGAGTAGGAGTTTGGTGGTAATCCATTTGCTTCCTTGGTGAGCAATA
ASCRP3000347	43	49	61	115	69	74	5.06462	4.98334	5.67146	6.44445	5.72472	5.81504	A	A	A	P	P	P	hsa_circRNA_005185	hsa_circ_0005185	circBase	chr14	-	30093357	30105700	exonic	NM_002742	PRKD1	AACAAAACAAGAAAGCCAGCTTCGTAATGAGGTTGCAATTCTACAGATTTGCTTAGCCCT
ASCRP3000348	785	591.5	697	365	354	382.5	10.2757	9.69951	9.05824	8.10267	8.30248	8.38428	P	P	P	P	P	P	hsa_circRNA_049637	hsa_circ_0049637	circBase	chr19	+	13049413	13055304	exonic	NM_004343	CALR	AACAAAATTTCTATTAAATTAAATTTTGTGTCTCCGCGGCGTCCGTCCGTACTGCAGAGC
ASCRP3000349	56	60	81	107	75	75	5.58644	5.66673	6.07252	6.30163	5.86127	5.74728	A	A	P	P	P	P	hsa_circRNA_101577	hsa_circ_0003166	circBase	chr15	+	69728476	69729061	exonic	NM_004856	KIF23	AACAAACAATCAAGTCATGAGATTTGCGGAAGTGACTCAAGAAGTTGAAGTAGCAAGACC
ASCRP3000350	149	154	150	159	137.5	177.5	7.6763	7.61446	7.01457	6.87763	6.8863	7.14771	P	P	P	P	P	P	hsa_circRNA_003657	hsa_circ_0003657	circBase	chr17	+	41576229	41577471	exonic	NM_004941	DHX8	AACAAACACTGGGTTGACCCTCTGCCTGATGATGAGGACCTTGAGATTGAATTGGTTGAG
ASCRP3000351	63	74	216	185	219	214	5.95728	6.22173	7.50884	7.12291	7.59407	7.48757	P	P	P	P	P	P	hsa_circRNA_100093	hsa_circ_0004808	circBase	chr1	-	22047528	22048257	exonic	NM_032236	USP48	AACAAAGCAACGGAAAGATGAACGGTAGCACCTTAAATAAAGTGAAAGCCCTGTGTAAGG
ASCRP3000353	63	68.5	208	122	108	82	5.9765	5.9765	7.44197	6.50461	6.48058	5.92004	P	A	P	P	P	P	hsa_circRNA_402268		25242744	chr2	+	61406115	61413632	exonic	uc002sbb.2	AHSA2	AACAAATAAGAAGATCATCATGAAATGGAGATGTGGGAACTGGCCAGAAGGACAGAGCGG
ASCRP3000354	58	62	78	83.5	66	83	5.84463	5.81504	6.03083	5.92796	5.61861	5.95921	A	A	P	P	P	P	hsa_circRNA_104054	hsa_circ_0075533	circBase	chr6	+	5404774	5431405	exonic	NM_006567	FARS2	AACAACAACTGGTCAATTCAGTTATTTGCTGGTATAAAGGATGGAGAAAGCCTGCAGCTC
ASCRP3000355	140	148.5	653.5	421.5	535	251	7.54406	7.56198	8.99544	8.30932	8.9294	7.73391	P	P	P	P	P	P	hsa_circRNA_400980		25242744	chr12	+	58339410	58347472	exonic	NM_033276	XRCC6BP1	AACAACACCACCAGATCCATATGTCAAACTTCTGCTTGATGCTATGAAACACTCAGGTTG
ASCRP3000358	2270	2739	3280	1958	2612	1978.5	11.7283	11.9075	11.1988	10.5888	11.0873	11.0523	P	P	P	P	P	P	hsa_circRNA_028826	hsa_circ_0028826	circBase	chr12	-	120600873	120622046	exonic	NM_006836	GCN1L1	AACAACTGGCCCAGGAAATGCTGATCATCTCCCACCACCCATCCTTAGAGATGCAGCCTC
ASCRP3000359	50	56	79	62.5	65	87	5.42791	5.58644	6.07252	5.53032	5.59641	5.99923	A	A	P	A	P	P	hsa_circRNA_100613	hsa_circ_0018611	circBase	chr10	+	70958127	70962799	exonic	NM_003171	SUPV3L1	AACAAGAAGCAGCCTTTTGTGTGTTCTTCACTGTTACAGGTTCGAGACTATAAGAGGCTT
ASCRP3000360	76	57	61.5	102	70	60	6.42079	5.54068	5.64287	6.22173	5.76728	5.41106	P	A	A	P	P	A	hsa_circRNA_008945	hsa_circ_0008945	circBase	chr14	-	51208299	51211083	exonic	NM_016350	NIN	AACAAGAAGTGATGTCTTTACATAAGCAACTTCAGAATGCTGGTGGCAAGCTGCACAGAT
ASCRP3000361	128	116	70	189.5	139	321.5	7.39845	7.13493	5.95921	7.14346	6.92044	8.12739	P	P	P	P	P	P	hsa_circRNA_005995	hsa_circ_0005995	circBase	chr1	+	150933038	150934634	exonic	NM_012432	SETDB1	AACAAGATGTCAGTGCAAAATCCTGACAGATGACTTTGCAGACAAGGAGGGTCTGGAAAT
ASCRP3000362	614	653.5	831	602	608	751	9.88055	9.86194	9.30731	8.82644	9.11072	9.47499	P	P	P	P	P	M	hsa_circRNA_404177		25242744	chr9	+	71668055	71679951	exonic	NM_000144	FXN	AACAAGCAAATCTGGCTATCTTCTCCATCCAGCTCTCTAGATGAGACCACCTATGAAAGA
ASCRP3000363	549	564	3366.5	3062.5	2272	1134.5	9.73719	9.62975	11.2232	11.2852	10.9335	10.1115	P	P	P	P	P	P	hsa_circRNA_100080	hsa_circ_0005782	circBase	chr1	-	21097422	21100103	exonic	NM_016287	HP1BP3	AACAAGCACTGAAAAGAGAATTAAATAGAGGAGTCATCAAACAGTGAGAAAGATCAGTCT
ASCRP3000364	44.5	48	62.5	69	84	144	5.06462	5.19177	5.68554	5.6691	6.03267	6.82717	A	A	A	P	P	P	hsa_circRNA_006238	hsa_circ_0006238	circBase	chr12	+	49888523	49893988	exonic	NM_023071	SPATS2	AACAAGCCTTTGCTGAATTGGAGAGCTGAACAAAAAGAAGAAAAACAAACCGAAACCTGC
ASCRP3000365	79	79.5	70	110	101	188.5	6.51648	6.34665	5.83834	6.34665	6.42009	7.21399	P	P	P	P	P	P	hsa_circRNA_017648	hsa_circ_0017648	circBase	chr10	-	7409610	7423911	exonic	NM_001018039	SFMBT2	AACAAGGTGTTGATGCCGCCGGACGGTAATTTTTTCTGCAGGATGAATTAAGAGAAGAGA
ASCRP3000367	105	152.5	97	572	215.5	797	6.99161	7.59531	6.38455	8.75561	7.5588	9.57469	P	P	P	P	P	P	hsa_circRNA_404643		25070500	chr1	-	204396775	204397348	exonic	NM_002646	PIK3C2B	AACAATAAACTCTTCATCATGGTGATGCATATTCGGGGCTTGTGTGATTTGGTGTACACC
ASCRP3000368	81	80	81	80	91	75	6.56934	6.38455	6.1659	5.89803	6.25674	5.81504	P	P	P	P	P	P	hsa_circRNA_002971	hsa_circ_0002971	circBase	chr6	+	158288578	158296208	exonic	NM_016224	SNX9	AACAATCACCAGGCTCGGGTTATGTATGATTTTGCTGCTGAACCTGGAAATAATGAACTG
ASCRP3000369	64	56	69.5	77.5	82	91	6.07073	5.51987	5.88385	5.83834	6.04365	6.1165	P	A	P	P	P	P	hsa_circRNA_004350	hsa_circ_0004350	circBase	chr10	-	120832401	120833449	exonic	NM_003750	EIF3A	AACAATTCTAGAGTAGAGCGCCTGTACCATGATATTGCCCAGCAAGAATTTCTTGAGGTT
ASCRP3000370	44	52	70	71.5	57	72	5.2561	5.3267	5.93976	5.77608	5.28414	5.70411	A	A	P	P	A	P	hsa_circRNA_103663	hsa_circ_0070022	circBase	chr4	-	76885287	76903190	exonic	NM_018115	SDAD1	AACAATTTTGTTACCGACAAGAACTCTGGAGAAGTCATGACAGTAGGTTTCTACAGCAGT
ASCRP3000371	60	56	88	109	96	77	5.80862	5.58644	6.25517	6.35842	6.27083	5.84254	P	A	P	P	P	P	hsa_circRNA_008134	hsa_circ_0008134	circBase	chr10	+	26994214	27009288	exonic	NM_014317	PDSS1	AACACACAGTTAATAAGATCTGGGGTGAAAAGAAGGTTTCATCACACAACCCCAGACAGT
ASCRP3000372	289.5	372	272	366	321	332	8.7807	9.05824	7.78768	8.11617	8.16033	8.16138	P	P	P	P	P	P	hsa_circRNA_044014	hsa_circ_0044014	circBase	chr17	-	42155867	42161222	exonic	NM_005474	HDAC5	AACACAGCCCCAGGCCCCATCAGCCAGAAGATGTATGCTGTGCTGCCTTGTGGGGGCATC
ASCRP3000373	91	101	86	164	336	740	6.77708	6.82187	6.18585	6.92143	8.22585	9.46771	P	P	P	P	P	P	hsa_circRNA_102491	hsa_circ_0008135	circBase	chr19	-	19049161	19049858	exonic	NM_004838	HOMER3	AACACAGTCTACGGCCTGGGCTTTGCCTCTGAACAGCATCTGACACAGGGGCCAAACCAG
ASCRP3000374	328	382	356	378	341	325	8.97288	9.11126	8.15802	8.14957	8.24261	8.12954	P	P	P	P	P	P	hsa_circRNA_040831	hsa_circ_0040831	circBase	chr16	+	88694029	88695262	exonic	NM_144604	ZC3H18	AACACATCCCCAGACCGAGGTCCCTGAGCGTGAGCAGCGTCTCCTCAGTGTCCAGTGCTA
ASCRP3000376	64	76.5	102	112	85	123	6.07073	6.29399	6.45614	6.35842	6.05454	6.5579	P	P	P	P	P	P	hsa_circRNA_044904	hsa_circ_0044904	circBase	chr17	+	58008982	58022879	exonic	NM_003161	RPS6KB1	AACACCTGTCAGCTTTTACTTGGCAGAAATCTCCATGGCTTTGGGGCATTTACATCAAAA
ASCRP3000378	51	60	76	158.5	129	319	5.4961	5.70411	5.99923	6.89036	6.78746	8.11139	A	A	P	P	P	P	hsa_circRNA_103462	hsa_circ_0007841	circBase	chr3	+	127778944	127779504	exonic	NM_013336	SEC61A1	AACACTGGCCGAGTATTTGGCATGATCATTACTATCGGCCAGTCTATCGTGTATGTGATG
ASCRP3000380	85	198	100.5	111	94	104	6.64697	8.05713	6.42009	6.35842	6.28014	6.29858	P	P	P	P	P	P	hsa_circRNA_401601		25242744	chr16	+	47703125	47723086	exonic	NM_000293	PHKB	AACAGAATGGAAGGTAACTCTGGGTGCCTTTGGGCATGAAGAAGAAGTTATCTCTAATCC
ASCRP3000381	151	458.5	63	98.5	72	54	7.68859	9.37551	5.76949	6.21366	5.84254	5.20812	P	P	P	P	P	A	hsa_circRNA_104081	hsa_circ_0075825	circBase	chr6	+	21909700	22020771	exonic	NR_015410	CASC15	AACAGACAGAAGAAGGAAGTGGCTAATGGTGTGAATCATGGCAATACAGTGAAAGACAGT
ASCRP3000382	125.5	103	93	127	112	104.5	7.34177	6.90648	6.31529	6.53992	6.5579	6.33329	P	P	P	P	P	P	hsa_circRNA_052254	hsa_circ_0052254	circBase	chr19	+	56111729	56114504	exonic	uc002qlk.1	ZNF524	AACAGACCCTTGGAGGCAGGGGCTGTGGAAATAAATCTCTGCCTGCTGGCCCCGCGCGCG
ASCRP3000383	93.5	133	97.5	110	113.5	126	6.81013	7.36712	6.4003	6.37009	6.5832	6.62033	P	P	P	P	P	P	hsa_circRNA_405143		25070500	chr13	-	45910670	45911523	sense overlapping	NM_003295	TPT1	AACAGACTAGAGCCTGCAAGTTTGCCAGCCCCTGATTTAAAAGATGAAGTAACAAATGTG
ASCRP3000384	48802	53983	15727.5	25059	19465	49179	15.7378	15.7911	13.4956	14.9113	13.9947	15.5729	P	P	P	P	P	P	hsa_circRNA_000166	hsa_circ_0000512	circBase	chr14	-	20811282	20811436	sense overlapping	NR_002312	RPPH1	AACAGACTCACGGCCAGCGAAGTGAGTTCAATGGCTGAGGTGAGGTGAGTTCCCAGAGAA
ASCRP3000386	86.5	102	145	191.5	156.5	98	6.64697	6.83457	6.96923	7.15194	7.06482	6.18585	P	P	P	P	P	P	hsa_circRNA_400659		25242744	chr10	-	119078382	119100613	exonic	NM_173791	PDZD8	AACAGAGGAGTTCTATTAAGACGGTTTAAGCCGTTTTTTCCATACCAGACCTTGCAAGGA
ASCRP3000388	79	76.5	106.5	115	109	82	6.49131	6.26145	6.57313	6.43406	6.52955	5.90004	P	P	P	P	P	P	hsa_circRNA_104450	hsa_circ_0002747	circBase	chr7	+	102994367	102996240	exonic	NM_002803	PSMC2	AACAGCCTTTACAGGTTGCCAGCTCTGGATGAGGGGGATATTGCCTTGTTGAAAACTTAT
ASCRP3000389	92	99.5	165.5	172	138	158	6.78746	6.7831	7.15109	7.00524	6.88223	6.97593	P	P	P	P	P	P	hsa_circRNA_102517	hsa_circ_0005325	circBase	chr19	+	34921480	34925873	exonic	NM_005499	UBA2	AACAGCTGGGTATCTTGGACAAGTAACTACTATCAAAAAGATTGATCTGGATACTATTGA
ASCRP3000390	69.5	74	289.5	184.5	157	101	6.1842	6.1908	7.8936	7.1003	7.07645	6.29858	P	P	P	P	P	P	hsa_circRNA_062439	hsa_circ_0062439	circBase	chr22	-	22142545	22162135	exonic	NM_002745	MAPK1	AACAGGCTGTTCCCAAATGCTGACTCCAAAGCTCTGCTTATGATAATGTCAACAAAGTTC
ASCRP3000391	39	46	122.5	203	87	441	4.79264	5.03925	6.74662	7.27037	6.1303	8.61918	A	A	P	P	P	P	hsa_circRNA_079614	hsa_circ_0079614	circBase	chr7	+	24613084	24708279	exonic	uc003swx.3	MPP6	AACAGGTTCATAGTATTGAATCCCACTAGATTTGGAACTACGGTGCCATCAACTACGAGC
ASCRP3000392	240.5	320.5	305	880.5	663	588	8.47069	8.84355	7.97039	9.3901	9.23334	9.10811	P	P	P	P	P	P	hsa_circRNA_002084	hsa_circ_0002084	circBase	chr19	+	49416267	49416821	exonic	NM_006184	NUCB1	AACAGGTTTAACCCCAAGACCTTCTTCATACTGCATGGCCACCCGGGACCTTGCCCAGTA
ASCRP3000396	68	64	225	202	128	201.5	6.15075	5.87363	7.50884	7.24602	6.75443	7.36894	P	A	M	P	P	P	hsa_circRNA_100224	hsa_circ_0012421	circBase	chr1	-	51860052	51866625	exonic	NM_001981	EPS15	AACAGTTGTTGCAGCAAGCGATTCAGGTGATCCTTTCAAGGATGATCCTTTTGGAAAAAT
ASCRP3000397	63	69	128.5	134	151	135	6.04911	6.06356	6.77214	6.61911	6.9788	6.74662	P	A	P	P	P	P	hsa_circRNA_100837	hsa_circ_0022537	circBase	chr11	-	62594626	62595103	exonic	NM_003164	STX5	AACATATATCATCAAACAGAATGGAATCCAGACAAATAAGCCAGCTTTGCGTGCTGTCCG
ASCRP3000398	146	186	720.5	468	388	370	7.6406	7.92906	9.10604	8.47238	8.44815	8.34692	P	P	P	P	P	P	hsa_circRNA_103339	hsa_circ_0005870	circBase	chr3	-	47079155	47088111	exonic	NM_014159	SETD2	AACATATGATGAAAACCCCATGAAGAGTTATGCCCAGCCAAGTCTTCAGTATATCCAGGG
ASCRP3000400	43	48	132	100	78.5	70	4.91724	5.19177	6.82717	6.20064	5.92004	5.70411	A	A	P	P	P	P	hsa_circRNA_406603		25070500	chr5	-	54562965	54566534	exonic	NM_019030	DHX29	AACATCACTGTTAACCCTAGAGGTACCATGAAAGCAGTCAGATGAGTTCTTTGGTGGAGA
ASCRP3000403	118	141.5	119.5	123	120	124	7.20301	7.45847	6.67312	6.4993	6.62825	6.59568	P	P	P	P	P	P	hsa_circRNA_000010	hsa_circ_0000263	circBase	chr10	+	125120834	125121663	exonic	ENST00000448347	RP11-282I1.1	AACATCCTTTTGGCCTCACCCAATGACCTGGCTGAAGAAGAGCCCAAGGACCGTAGCAAG
ASCRP3000406	143.5	154.5	138.5	248.5	159	191	7.59935	7.61844	6.87507	7.56198	7.11034	7.27891	P	P	P	P	P	P	hsa_circRNA_092392	hsa_circ_0000368	circBase	chr11	+	128628009	128638167	exonic	NM_002017	FLI1	AACATGACCACCAACGAGAGGAGAGTCATCGTCCCCGCAGGAGGCTCTGTCGGTGGTGAG
ASCRP3000408	51	55.5	113	77	84	67.5	5.46649	5.54068	6.60559	5.84463	6.03267	5.60879	A	A	P	P	P	A	hsa_circRNA_102245	hsa_circ_0046448	circBase	chr17	+	80714040	80755678	exonic	NM_005993	TBCD	AACATGGAAAACGTGAAGACTGTTTGCCCTATGTAATAATGGACAAATACCAGGAGCAGC
ASCRP3000410	45	47	103	121.5	117	109	5.19833	5.19177	6.42709	6.45202	6.64457	6.4003	A	A	P	P	P	P	hsa_circRNA_405119		25070500	chr13	-	21729831	21732264	exonic	NM_145061	SKA3	AACATGGACAGAACATCCGAGATGTCAGCAACAAAGAAAACTGGTATCCACAAATTACCC
ASCRP3000411	73	99	105	131.5	133	134	6.40881	6.84506	6.55279	6.64457	6.85963	6.75721	P	P	P	P	P	P	hsa_circRNA_002953	hsa_circ_0002953	circBase	chr21	-	11011437	11029717	exonic	uc002yis.1	TPTE	AACATTCAAGGGATGGTGATATGGATGATAGTCGAGGAGGCTTGGAGTACCCATAATACA
ASCRP3000413	42	53	106	85	78	103	4.91724	5.37385	6.50196	5.99169	5.90807	6.29858	A	A	P	P	P	P	hsa_circRNA_038480	hsa_circ_0038480	circBase	chr16	+	21985216	21994668	exonic	NM_003366	UQCRC2	AACATTCTGTTTAAGTTTCTGCATTTAATGCCAGTTACTCAGATTCTGGACTCTTTGGGA
ASCRP3000414	48	56	113	87	82.5	86.5	5.4054	5.54068	6.62643	6.05454	6.06176	6.03083	A	A	P	P	P	P	hsa_circRNA_406905		25070500	chr7	+	6175471	6180615	exonic	NM_032172	USP42	AACATTGGAGATAAAGGTCATGCAGAAGGCTTTTGTATGATGTGTACAATGCAAGCACAT
ASCRP3000415	51	53	187	223	160.5	204	5.4961	5.41106	7.29813	7.37764	7.09152	7.38341	A	A	P	P	P	P	hsa_circRNA_103029	hsa_circ_0059955	circBase	chr20	+	33057852	33059320	exonic	NM_031483	ITCH	AACATTGTTTGAGGATTCCTTTCAACAGAGACAATGGACCTCAGATAGCCTATGTTCGGG
ASCRP3000418	91	93	91	139	160.5	155	6.75777	6.61911	6.27083	6.67548	7.1392	6.92143	P	P	P	P	P	P	hsa_circRNA_101089	hsa_circ_0027261	circBase	chr12	+	57891939	57892406	exonic	NM_004990	MARS	AACATTTCGTTTGATATTTTTGGTCGCACCACCACTCCACAGCAGACCAAGTTGCCTGTG
ASCRP3000419	393	409	1196.5	1541	884	1125.5	9.25288	9.21403	9.81906	10.2361	9.69473	10.1065	P	P	P	P	P	P	hsa_circRNA_009181	hsa_circ_0009181	circBase	chr1	-	667396	678730	exonic	uc002khh.3	LOC100133331	AACATTTGGAATTTTCGTATACGTGGATTCTAGAGGGGTGACAGCGAAACCTGGATCTAC
ASCRP3000421	87	90.5	69	135	101	89	6.71721	6.60497	5.92004	6.67548	6.42009	6.06176	P	P	P	P	P	P	hsa_circRNA_103845	hsa_circ_0072568	circBase	chr5	-	58476420	58511794	exonic	NM_006203	PDE4D	AACCAACCATCCATCAACAAAGCCACCATAACAGTTTTGATGTGGACAATGGCACATCTG
ASCRP3000422	699	701	8116	13686	8257	4586	10.084	9.95281	12.4899	13.9187	12.8177	12.4039	P	P	P	P	P	P	hsa_circRNA_102984	hsa_circ_0006117	circBase	chr20	+	2944917	2945848	exonic	NM_002836	PTPRA	AACCACTCCAGAAACTTTCCCTCCTTCAGATAAGCATGGATTCCTGGTTCATTCTTGTTC
ASCRP3000423	392	374	4045	7001	4197	2273.5	9.24389	9.06398	11.4521	12.6187	11.8111	11.2711	P	P	P	P	P	P	hsa_circRNA_001126	hsa_circ_0001126	circBase	chr20	+	2903852	2945848	exonic	NM_002836	PTPRA	AACCACTCCAGAAACTTTCCCTCCTTCAGGTGACACAACTAAAAAAAAACAAAGGTATTT
ASCRP3000424	584	397	739	530	591	426	9.81018	9.17213	9.15199	8.64734	9.06958	8.57982	P	P	P	P	P	P	hsa_circRNA_100499	hsa_circ_0004039	circBase	chr1	+	236969443	236979843	exonic	NM_000254	MTR	AACCACTCTGGAATACTTGCTGGCTGGGGCAGATATCATTGAAACAAATACTTTTAGCAG
ASCRP3000426	54	58	78.5	88	72	77	5.63079	5.58644	6.0832	6.03634	5.86127	5.81504	A	A	P	P	P	P	hsa_circRNA_404337		25242744	chrX	-	20211604	20213263	exonic	NM_004586	RPS6KA3	AACCAGAAAATTCGAGACCGAGTTCGGACAAAAATGGAACGTGATATCTTGGTAGAGGTT
ASCRP3000427	109	314	54	75.5	50	57	7.15025	8.79796	5.35635	5.76728	5.0807	5.3267	P	P	A	P	A	A	hsa_circRNA_088749	hsa_circ_0088749	circBase	chr9	+	131001723	131002058	exonic	uc022bnx.1	DNM1	AACCAGATGAACAAGAAGAAGACTTCAGGGAACCAGGTCATGCTTCTCATCGATATCGAG
ASCRP3000428	60.5	57	95	100	94	85.5	5.84463	5.62593	6.34812	6.2039	6.22173	5.95921	A	A	P	P	P	P	hsa_circRNA_005432	hsa_circ_0005432	circBase	chr9	+	91943574	91943801	exonic	NM_024077	SECISBP2	AACCAGCTGCAGTGTTATCAAAGATGGTTACCATAAGCGAACAGACAGGAAATCCAGAAT
ASCRP3000429	62.5	66	60	120	69	132	5.84463	5.924	5.72926	6.49264	5.78919	6.70574	P	P	P	P	P	P	hsa_circRNA_100735	hsa_circ_0020749	circBase	chr11	+	1000431	1003804	exonic	NM_012305	AP2A2	AACCAGCTGCTTCAAATTGGACTTAAGTCTGAATTTCGGCAGAATTTAGTCTACGCCTTC
ASCRP3000431	59	55.5	64.5	77	65.5	62	5.84463	5.48272	5.76949	5.81504	5.64046	5.46649	P	A	A	P	P	A	hsa_circRNA_406216		25070500	chr3	-	4344838	4346286	intronic	ENST00000448413	SUMF1	AACCATGTAAGATGAAGAAACTCAGGCTCTGGGAAGTAGCTAAGATGTCTAAGCTCCGAA
ASCRP3000433	1522.5	2211	2144.5	1892	1772.5	1564	11.2951	11.6813	10.6252	10.5443	10.6002	10.5897	P	P	P	P	P	M	hsa_circRNA_401976		25242744	chr18	+	55398645	55399255	exonic	uc002lgv.1	LOC100505549	AACCATTCAGTACTGATTAAATGCTTGGAACTTGTCAGATATGCTCTCCCAGCCCTTCTT
ASCRP3000434	104	184	492	1522	476	643	7.04948	7.93889	8.60474	10.2187	8.75366	9.24458	P	P	P	P	P	P	hsa_circRNA_022382	hsa_circ_0022382	circBase	chr11	+	61605249	61608197	exonic	NM_004265	FADS2	AACCCAAGTGGAACCACCTTGTCCACAAATTCGTCATTGGCCACTTAAAGGATGCCTTCC
ASCRP3000435	60	65	182	159	149	136	5.88385	5.924	7.28663	6.89238	7.02014	6.74662	P	A	P	P	P	P	hsa_circRNA_102618	hsa_circ_0052612	circBase	chr2	-	10784445	10794673	exonic	NM_024894	NOL10	AACCCCCAAGATGGGCATCTATTACATTCCAGGAAAAATATTTACTTCCTTGGAGCCAGA
ASCRP3000436	64	58	69	80.5	65	74	6.10257	5.51987	5.87158	5.86952	5.6691	5.76949	P	A	P	P	P	P	hsa_circRNA_100576	hsa_circ_0018037	circBase	chr10	+	27458872	27460012	exonic	NM_032844	MASTL	AACCCCTACTCAAAAAAGAAGATCCTGTATGCCACATCAGGAAAGTGATGAAGCATTGGG
ASCRP3000437	60	79	63	77.5	73	98.5	5.95728	6.35842	5.61861	5.85298	5.88385	6.13885	P	P	A	P	P	M	hsa_circRNA_005303	hsa_circ_0005303	circBase	chr1	-	41651792	41660071	sense overlapping	NM_012236	SCMH1	AACCCCTAGACCGGTTTTTAGTCCATTGACTATGCAGCCTAATGATTTCTACATCGTACT
ASCRP3000438	1887	1979	1890	1978	1946	2073	11.5065	11.5065	10.4422	10.6027	10.7259	11.1094	P	P	M	P	P	P	hsa_circRNA_043650	hsa_circ_0043650	circBase	chr17	+	39845126	39847898	exonic	NM_005801	EIF1	AACCCTTATTTAAATAAAACTTGTTTTCAGAAATACCGCCCCTCTGCCCCAGTCACTGAG
ASCRP3000439	1003	1023	1665	1243.5	1381.5	1028	10.6963	10.5888	10.2988	9.89868	10.2668	9.9789	P	P	P	P	P	P	hsa_circRNA_007011	hsa_circ_0007011	circBase	chr2	+	181846744	181848820	exonic	NM_006357	UBE2E3	AACCCTTGATCCTCCTCCTAATTGCAGTTTTCCAAGAGATAACTTCACCAAGATGTCCAG
ASCRP3000440	244	296	412	404	349	220	8.49905	8.71927	8.35887	8.24281	8.26838	7.47984	P	P	P	P	P	M	hsa_circRNA_100808	hsa_circ_0003110	circBase	chr11	-	46529740	46534363	exonic	NM_017749	AMBRA1	AACCGACTTGGAATTTGAGGACTTTGAGAGGCTGCTGGAATCTTCCCTCATTTCATTATC
ASCRP3000441	1052.5	1278	731	1419	1325	975	10.7384	10.9195	9.12511	10.1198	10.2176	9.88793	P	P	P	P	P	P	hsa_circRNA_101904	hsa_circ_0040827	circBase	chr16	+	88066714	88071617	exonic	NM_017869	BANP	AACCTCCAGATCCATCACGTGGGGCAGGACGGTCAGAGCCGATGATGAGCACCCCACCTC
ASCRP3000443	312	275.5	188.5	228	189	236.5	8.89345	8.58624	7.32087	7.42807	7.36018	7.6406	P	P	P	P	P	P	hsa_circRNA_101661	hsa_circ_0037078	circBase	chr15	+	101550654	101551042	exonic	NM_024652	LRRK1	AACCTGAAGGTGTTTCCAGATCCCTGGGCCTGCCCTTTGGCTACTTGAAATTGACATTTC
ASCRP3000444	533	500	15375	7510	6626	4105	9.70384	9.49969	13.4793	12.7357	12.4774	12.2304	P	P	P	P	P	P	hsa_circRNA_092498	hsa_circ_0001104	circBase	chr2	+	227729319	227729842	exonic	NM_032276	RHBDD1	AACCTGACTTCAAAAGGAGCTGTGCTGTAGGTTTCTCAGGTTCAGCCGTCTGTATATCTC
ASCRP3000445	125	116.5	110.5	148.5	133	223	7.3499	7.1073	6.62033	6.80584	6.83982	7.5376	P	P	P	P	P	P	hsa_circRNA_039400	hsa_circ_0039400	circBase	chr16	+	53907697	53968021	exonic	NM_001080432	FTO	AACCTGAGGAGAGAATGGCATGCCAGATGATCTCAATGCCACCCACCAACACTGTGTTTT
ASCRP3000447	133.5	167	367	391	268	390.5	7.48388	7.75605	8.21415	8.19479	7.88498	8.41894	P	P	P	P	P	P	hsa_circRNA_009068	hsa_circ_0009068	circBase	chr17	+	45668082	45682918	exonic	NM_006310	NPEPPS	AACCTGGAGAAGGAATGGTGGACTCATCTTTGGTTAAATGAAGGTTTTGCATCCTGGATT
ASCRP3000449	90	99	265	205.5	212	144	6.77708	6.80261	7.77785	7.28277	7.54663	6.84087	P	P	P	P	P	P	hsa_circRNA_003673	hsa_circ_0003673	circBase	chr4	-	107216250	107230146	exonic	NM_033115	TBCK	AACCTGTGAGATTATCTTAGAAGACCTAGGACTCCAAAAATGTTTCCCCTGAAGGACGCT
ASCRP3000451	115	83	77	82	88	101	7.19401	6.4575	6.02346	5.88385	6.1659	6.28168	P	P	P	P	P	P	hsa_circRNA_102951	hsa_circ_0058805	circBase	chr2	+	236706402	236708166	exonic	NM_014914	AGAP1	AACCTGTTCACCTTGCCCAGAAGATTGTTGCCACAAGGAAGAAGCAGCAGCTGTCCATAG
ASCRP3000452	93	92	149	142	134	259	6.79938	6.68017	7.02476	6.74662	6.85963	7.81356	P	P	P	P	P	P	hsa_circRNA_011898	hsa_circ_0011898	circBase	chr1	+	40872407	40882768	exonic	NM_022733	SMAP2	AACCTTACTCAGGGCCGCGATGGGCCTCTTGGAACATTGGTGTGTTCATCTGCATTCGAT
ASCRP3000453	83.5	91	227	245	211	190.5	6.60806	6.63794	7.57149	7.53566	7.55273	7.27891	P	P	P	P	P	P	hsa_circRNA_043285	hsa_circ_0043285	circBase	chr17	+	35804797	35822225	exonic	NM_001488	TADA2A	AACCTTAGAAAGTTTCAATGAATTTGACAATTATGCAGAATGGGACTTGAGAGACATTGA
ASCRP3000454	140	169.5	113.5	183.5	160	134	7.56198	7.77621	6.54637	7.09504	7.1003	6.70574	P	P	P	P	P	P	hsa_circRNA_104924	hsa_circ_0008240	circBase	chr9	+	129102786	129157976	exonic	NM_033446	MVB12B	AACCTTCCCAGGACCAGTCCACCATGCCTGAAGTCAAAGACCTCTCAGAAGCCTTGCCAG
ASCRP3000455	122	120	1063.5	810.5	648	501	7.29277	7.16624	9.66949	9.26524	9.19077	8.83555	P	P	P	P	P	P	hsa_circRNA_104531	hsa_circ_0001771	circBase	chr7	+	155457868	155473602	exonic	NM_053043	RBM33	AACCTTTAGATGAATTTACAATGATGACTTTGACCAGTTTGATAAGCCTGGCGCGGAACG
ASCRP3000459	119.5	111.5	266.5	358	212	366	7.30309	7.00337	7.78059	8.0773	7.54663	8.34692	P	P	P	P	P	P	hsa_circRNA_075671	hsa_circ_0075671	circBase	chr6	+	15374347	15410596	exonic	NM_004973	JARID2	AACGATGTTAGTTCTTCAGATTTTGAAGAAGGGCCGTCGAGGAAAAGGATGACAGTGATG
ASCRP3000460	59	65	121	129.5	76	59.5	5.88385	5.924	6.73763	6.61298	5.97076	5.48272	P	A	P	P	P	A	hsa_circRNA_101914	hsa_circ_0041019	circBase	chr16	-	89824984	89833645	exonic	NM_000135	FANCA	AACGCACTGATGGATTTCCACCAAAGATTTTGTACAGCAGCAATTTCTTACTCTCTCTGC
ASCRP3000462	55	67	50	106	78	101	5.68086	5.95921	5.39401	6.3318	5.99169	6.28939	A	A	A	P	P	P	hsa_circRNA_100258	hsa_circ_0008433	circBase	chr1	+	66378927	66384518	exonic	NM_002600	PDE4B	AACGCTTCCAAGCATTGCTATTACAACTGTAAGCCAGGAGTGGTATTAAAAAGTGTCAGC
ASCRP3000463	175.5	183	207	283	274	481	7.97039	7.92461	7.43573	7.73165	7.90969	8.76033	P	P	P	P	P	P	hsa_circRNA_104403	hsa_circ_0080628	circBase	chr7	-	74239461	74251505	exonic	NM_173537	GTF2IRD2	AACGGAAATACTCAGGAAGGCAGTGGAGGACTATTTCTGCTTTTGTTATGGGATCATGGC
ASCRP3000464	319	251	103.5	210.5	155	196	8.94656	8.47357	6.49398	7.31484	7.08622	7.34103	P	P	P	P	P	P	hsa_circRNA_004087	hsa_circ_0004087	circBase	chr16	-	80718434	80719026	exonic	NM_152342	CDYL2	AACGGGCTCGGTTGAAAGGATTGTAGACAAGAGGAAGAACAAGAAAGGAAAATGGGAGTA
ASCRP3000466	48	48	108	134.5	78.5	167	5.3267	5.2371	6.55279	6.66958	6.00111	7.05943	A	A	P	P	P	P	hsa_circRNA_100662	hsa_circ_0006654	circBase	chr10	+	102683731	102685776	exonic	NM_018121	FAM178A	AACGTCTAGTGAAGGAAATGGAAGACACACAAAGCAGGCTCTAAGCAGAATAAATTCCCT
ASCRP3000467	126	95.5	125	283.5	172	210.5	7.37257	6.75443	6.74662	7.72599	7.21884	7.44197	P	P	P	P	P	P	hsa_circRNA_001062	hsa_circ_0001062	circBase	chr2	+	113057425	113057606	exonic	NM_198581	ZC3H6	AACGTGAGAAACATAAGAGAAGATGGCGAATTAGAAGATGGTGAAATAGACGATGCAGGA
ASCRP3000469	96	111	93	98	94	95	6.89844	7.01364	6.31529	6.18006	6.25674	6.18585	P	P	P	P	P	P	hsa_circRNA_035861	hsa_circ_0035861	circBase	chr15	+	65223019	65226434	exonic	NM_182703	ANKDD1A	AACGTGGTTGATCATGAGGGGAACACTGCCCTTCATCTGGCTGCTGGTCGGGGCCATATG
ASCRP3000470	267	286	380	337	306	309	8.65033	8.66595	8.26115	7.99298	8.07686	8.04966	P	P	P	P	P	P	hsa_circRNA_103990	hsa_circ_0003967	circBase	chr5	+	151169883	151170623	exonic	NM_005754	G3BP1	AACGTTTGTCCTTGCTCCTGAGATTTTATGGAAAGAACTCTTCTTATGTCCATGGGGGAT
ASCRP3000473	102.5	114	180	211	167.5	152	6.99161	7.06033	7.28663	7.32612	7.18784	6.91098	P	P	P	P	P	P	hsa_circRNA_005593	hsa_circ_0005593	circBase	chr5	+	52899281	52900725	exonic	ENST00000502423	NDUFS4	AACTAATCCTGAGGACTTCATCCGGTCACCATCTACCTATTCTTCAAATGGTCGTTGAGG
ASCRP3000474	401.5	474	355	424	363	731	9.29301	9.42742	8.15211	8.29943	8.33635	9.42742	P	P	P	M	P	M	hsa_circRNA_061343	hsa_circ_0061343	circBase	chr21	-	27347382	27369731	exonic	NM_000484	APP	AACTACATCACCGCTCTGCAGGCTGTTCCTCCTCGGTGTCCCAAAGTTTACTCAAGACTA
ASCRP3000475	86	127	86	102.5	115	255	6.69533	7.29813	6.23934	6.27083	6.61543	7.79148	P	P	P	P	P	P	hsa_circRNA_061900	hsa_circ_0061900	circBase	chr21	+	45165959	45172510	exonic	NM_003681	PDXK	AACTACCTGATTGTGCTGGGGAGTCAGAGGAGGATGTGTGATCCAGTCTTGGGTGACAAG
ASCRP3000476	482	392	1475	3112	1124	2803	9.5724	9.15167	10.104	11.3406	10.0098	11.5658	P	P	P	P	P	P	hsa_circRNA_087856	hsa_circ_0087856	circBase	chr9	+	110062421	110084399	exonic	NM_002874	RAD23B	AACTACGACAGCAACAACTACAACAACAAGTTCTGGAGGTGAAAGCACTGAAAGAGAAGA
ASCRP3000477	63	62	215	251	274	745	5.90205	5.74504	7.4822	7.56579	7.91194	9.4733	P	A	P	P	P	P	hsa_circRNA_406327		25070500	chr3	-	114069116	114070725	intronic	ENST00000479879	ZBTB20	AACTACGTCAAGCACATGTTCGTACACACAGGTGAGTGACATCAGTTGCAAGGGGATGAC
ASCRP3000478	133.5	141	117	171.5	153	121	7.46869	7.4822	6.6684	7.00991	7.04311	6.54637	P	P	P	P	P	P	hsa_circRNA_100780	hsa_circ_0021569	circBase	chr11	+	32948702	32949669	exonic	NM_001076786	QSER1	AACTACTCTCTTACCACAATTCAGGGCTCCATCCTGGCAGACAGTTTAAGCTATGAAGAA
ASCRP3000479	58	59	62	117	130	385	5.84463	5.70411	5.72926	6.44445	6.7611	8.40677	A	A	A	P	P	P	hsa_circRNA_105023	hsa_circ_0002153	circBase	chrX	+	107083899	107097934	exonic	NM_012216	MID2	AACTAGAAAATCAAATGGCCAAACTAATACAGATCTGCCAGCAGGTTGAGGTGAAAGCCC
ASCRP3000481	138	183	175	172.5	179.5	351	7.54406	7.92015	7.21074	7.00524	7.25864	8.26624	P	P	P	P	P	P	hsa_circRNA_103563	hsa_circ_0008583	circBase	chr3	-	196817782	196846401	exonic	NM_004087	DLG1	AACTAGCCAGAAGCGATCCCTCTATGTCAGCTTCTTCTCAGCCTGTTGATAACCATGTTA
ASCRP3000482	66	79	82	103	97	108.5	6.07073	6.373	6.1303	6.26145	6.28477	6.38167	P	P	P	P	P	P	hsa_circRNA_068465	hsa_circ_0068465	circBase	chr3	+	186504915	186505671	exonic	NM_001967	EIF4A2	AACTATATTCACAGGAATGGAAGTTGGATACACTTTGTGACTTGTACGAGACACTGACCA
ASCRP3000484	81	91	80	77	78	82.5	6.5832	6.62886	6.14736	5.86127	5.9534	5.96884	P	P	P	P	P	P	hsa_circRNA_406886		25070500	chr6	+	157469757	157471987	sense overlapping	NM_017519	ARID1B	AACTATGGCAACTCTCAGGCTCCCATGGTGCACCAGCCTGACCAGTACGGGTAACTACTC
ASCRP3000485	173	179	196.5	206.5	217	156	7.94817	7.86861	7.36091	7.28894	7.57528	6.91647	P	P	P	P	P	P	hsa_circRNA_002837	hsa_circ_0002837	circBase	chr19	-	41847787	41848152	exonic	NM_000660	TGFB1	AACTATTGCTTCAGGGGAAATTGAGGGCTTTCGCCTTAGCGCCCACTGCTCCTGTGACAG
ASCRP3000487	154	155	802	623	456	460	7.70078	7.63275	9.26084	8.87308	8.6954	8.70321	P	P	P	P	P	P	hsa_circRNA_101608	hsa_circ_0036408	circBase	chr15	-	76580186	76588078	exonic	NM_000126	ETFA	AACTATTTATGCAGGCCTCATTGCTACGATTTCAGAGTACCCTGGTAATAGCTGAGCATG
ASCRP3000488	251	249	165	198.5	167	102	8.55972	8.44177	7.13151	7.2152	7.16037	6.25517	P	P	P	P	P	P	hsa_circRNA_018758	hsa_circ_0018758	circBase	chr10	+	74474868	74644140	exonic	NR_073062	MCU	AACTCAAGGATGCAATTGCTCAGGTCTTTCACTACCATTCCTACAGTGATTGGCAAGATA
ASCRP3000489	73	84	170	146	136	153	6.34812	6.46976	7.19565	6.78746	6.87046	6.91647	P	P	P	P	P	P	hsa_circRNA_101754	hsa_circ_0038465	circBase	chr16	+	21973780	21983443	exonic	NM_003366	UQCRC2	AACTCAGCAGCCATTTGATTGTGACCGCAACAAGGGAAAACATGGCTTATACTGTGGAAT
ASCRP3000491	149.5	141	241.5	154.5	148	134	7.69528	7.46869	7.652	6.87097	6.99019	6.71949	P	P	P	P	P	P	hsa_circRNA_009044	hsa_circ_0009044	circBase	chr1	-	227213755	227223308	exonic	NM_003607	CDC42BPA	AACTCCATGGAATGGATTCAGACTCTTCCTCTCAAAAAGTGTGTGGATTCTCATGCCATA
ASCRP3000492	84.5	90.5	75	108	73.5	109	6.63492	6.62886	5.99169	6.29399	5.8509	6.39316	P	P	P	P	P	P	hsa_circRNA_403834		25242744	chr7	-	72863871	72865324	exonic	NM_032408	BAZ1B	AACTCCCGTGGCAGGTTGCATCTGCACTGGAGAAATGGAAGACAGCAATCCGGGAAGCTC
ASCRP3000493	56	53	60	99	68	148	5.80862	5.46104	5.7156	6.23137	5.76728	6.88934	P	A	A	P	P	P	hsa_circRNA_105005	hsa_circ_0090879	circBase	chrX	-	64743439	64752510	exonic	NM_031206	LAS1L	AACTCCTTCGGATGTTTGTGAATCTTATCTCAGAGAGGAAGACAAAGTTTGCCAAGGTCC
ASCRP3000494	92.5	98	139	105	106	90.5	6.81013	6.7611	6.90247	6.28477	6.44652	6.09027	P	P	P	P	P	P	hsa_circRNA_100740	hsa_circ_0006430	circBase	chr11	-	3712576	3716836	exonic	NM_016320	NUP98	AACTCTACAGTGACAGGGGATCATCGTCTTGCTCTTCTTTTATCTCAGTTTGTGGGTAGC
ASCRP3000495	883	920	6357	8420	10524	5339	10.4985	10.3706	12.1273	13.014	13.29	12.6253	P	P	P	P	P	P	hsa_circRNA_102027	hsa_circ_0042961	circBase	chr17	+	30267304	30267505	exonic	NM_015355	SUZ12	AACTCTTACTTACATGTCTCATCGAAACTCCAGAACAAACATCAAAAGAGCCAACACAGA
ASCRP3000497	808	898.5	4301	5832	3299	2272.5	10.3329	10.3285	11.5468	12.3222	11.4633	11.2616	P	P	P	P	P	P	hsa_circRNA_103740	hsa_circ_0001439	circBase	chr4	-	129913321	129925031	exonic	NM_144643	SCLT1	AACTGAACAAAGTGTGATAATCGAACAACTCCGAAAAAAACTTAGGTTGCACAGTGAATT
ASCRP3000498	73	76	236	163	186	132	6.30163	6.28014	7.60831	6.93918	7.34251	6.69881	P	P	P	P	P	P	hsa_circRNA_102672	hsa_circ_0003195	circBase	chr2	+	32858942	32865477	exonic	NM_017735	TTC27	AACTGACAGCTATTCAGACAACAGTTGATATTTCTACTTGGTGTGAGCAGTTTGCAACTT
ASCRP3000500	61	73	348.5	200	150	113	5.95728	6.1908	8.14236	7.23728	6.9788	6.42009	A	P	P	P	P	P	hsa_circRNA_103424	hsa_circ_0066642	circBase	chr3	+	100013930	100018175	exonic	NM_018309	TBC1D23	AACTGCTTTCCACTTAGATTCAGACCTGCTTGGAAGTCTTTTTGCATGTTACTGTTCCAC
ASCRP3000501	50	52	71	71	63.5	83.5	5.42791	5.46104	5.87158	5.72472	5.54327	6.0086	A	A	P	P	A	P	hsa_circRNA_003200	hsa_circ_0003200	circBase	chr14	+	74358729	74364965	exonic	NM_021188	ZNF410	AACTGGCAAAGAATGCAAAAACCAGCAGCAATGGTTACATTGATTACCCACCTAGTACAA
ASCRP3000503	114.5	114.5	132.5	204.5	110	149.5	7.18454	7.06796	6.81868	7.27037	6.52237	6.88324	P	P	P	P	P	P	hsa_circRNA_101406	hsa_circ_0000557	circBase	chr14	-	75576387	75577074	exonic	NM_033116	NEK9	AACTGTACACTTGGGTGAGAGATGGAGGAAAAAGTCACTCTGCTTAATGCACCTACAAAG
ASCRP3000504	45.5	46	96	99	126	72	5.42791	5.03925	6.30011	6.22173	6.7365	5.64046	A	A	M	P	P	P	hsa_circRNA_407149		25070500	chr9	-	5954015	5988545	exonic	NM_001017969	KIAA2026	AACTGTCATAAAGTCACCTACTGTACCAGAGTTTCAGGCACTTGAGAGAAAAGACAACGA
ASCRP3000507	67	101	108.5	94	105	87.5	6.10257	6.82187	6.57313	6.13201	6.45202	6.0086	P	P	P	P	P	P	hsa_circRNA_000224	hsa_circ_0000224	circBase	chr10	+	20436712	20466338	exonic	NM_032812	PLXDC2	AACTTCAAAGGCACAGCACTTGTGGTCCAGTGGGACCATGTACATCTCCAGGATAATTAT
ASCRP3000509	66	67	329	315	194	380	6.13629	5.88994	8.06635	7.86861	7.4013	8.38661	P	A	P	P	P	P	hsa_circRNA_083423	hsa_circ_0083423	circBase	chr8	+	17137883	17143936	exonic	NM_152415	VPS37A	AACTTCAGCAGGCGATAGCAATGCACAGCCAATTTCATGCTCCACTATAGTATGAATTAC
ASCRP3000510	58	53.5	464	266	226.5	150	5.80862	5.39401	8.52375	7.64661	7.64301	6.88019	P	A	P	P	P	P	hsa_circRNA_101335	hsa_circ_0031482	circBase	chr14	-	31596990	31641328	exonic	NM_015382	HECTD1	AACTTCCAGTGAGAGTGACACAGGTCAGGAAGCAGAATATTCCTTATATGCCTTTGAAGT
ASCRP3000511	177	150	103	239	163	157	7.96366	7.57717	6.45614	7.48957	7.14346	6.97019	P	P	P	P	P	P	hsa_circRNA_000859	hsa_circ_0000859	circBase	chr18	+	77208781	77211816	exonic	NM_006162	NFATC1	AACTTCCTGCAGGACTCCAAGGTCATTTTCGTGGAGAAAGCCCCAGCTGCATGGCTACTT
ASCRP3000512	45	45	82	77	68	64	5.08955	5.08601	6.1303	5.8278	5.69486	5.54584	A	A	P	P	P	A	hsa_circRNA_070829	hsa_circ_0070829	circBase	chr4	-	122754385	122756438	exonic	NM_018190	BBS7	AACTTGAAAGTACCTACAGATTCGCTCAATTGAAGGCCAGTATGGCACACTACAAGCATA
ASCRP3000513	1266	1416	3086	1162	2613	1344	11.0946	11.0873	11.1052	9.8079	11.0914	10.3492	P	P	P	P	P	P	hsa_circRNA_103361	hsa_circ_0001296	circBase	chr3	-	47719687	47727660	exonic	NM_003074	SMARCC1	AACTTGACTGGAGATGTGTGTGCTGTGATGAGGAAGATGAAGATCCTGCCAAAGGTGATC
ASCRP3000515	1240	1297	18725	9074	8330.5	4952.5	11.0355	10.9654	13.8138	13.1225	12.8497	12.5256	P	P	P	P	P	P	hsa_circRNA_102927	hsa_circ_0058493	circBase	chr2	+	227729319	227732034	exonic	NM_032276	RHBDD1	AACTTGTGGCTATTCATTTATTCTCACCAGGGTTCAGCCGTCTGTATATCTCCCCAGATA
ASCRP3000516	36.5	41	143.5	116	82	67	4.82693	4.92517	6.96923	6.45819	6.09027	5.66437	A	A	P	P	P	P	hsa_circRNA_406694		25070500	chr5	-	145083537	145083858	intronic	ENST00000510259	PRELID2	AACTTTAACCACAAAACCTGCTTCTGAACCAACTGAGGAAGACACCTCAGGTTGCAGCTG
ASCRP3000517	315	302	368	515	601.5	531	8.89837	8.73007	8.20847	8.6152	9.08516	8.94217	P	M	P	P	P	P	hsa_circRNA_001526	hsa_circ_0001526	circBase	chr5	-	131822730	131823714	sense overlapping	NM_002198	IRF1	AACTTTCGCTGTGCCATGAACTCCCTGCCAGATATCGAGGAGGAGATGATCTTCCAGATC
ASCRP3000519	148	116	68	359	66	91	7.6523	7.13493	5.89601	8.08993	5.72472	6.1165	P	P	P	P	P	P	hsa_circRNA_048410	hsa_circ_0048410	circBase	chr19	-	2428163	2431900	exonic	ENST00000325327	LMNB2	AACTTTTTTGTACAACACTCCAATAAACATTTTGATTTTAGTGTGGGCAGCTGGTGCGGG
ASCRP3000520	61.5	83	142	133	107	122	5.93976	6.44238	6.91846	6.61911	6.46569	6.56553	P	P	P	P	P	P	hsa_circRNA_018634	hsa_circ_0018634	circBase	chr10	-	71913593	71921687	exonic	NM_020150	SAR1A	AAGAAAAACTCCGTGAGATATTTGGGCTTTATGGACAGACCACAGGAAAGGTAGTAAGCA
ASCRP3000521	147	188	154	173	150	171	7.6763	7.98517	7.07199	7.04037	7.04311	7.13493	M	P	P	P	P	P	hsa_circRNA_406730		25070500	chr6	-	1099947	1101761	sense overlapping	NR_027115	LOC285768	AAGAAAAATGAAAGGGTCCTGCCTACCCATCTGAGGACATGTCTGCTCATCACCCATGTG
ASCRP3000522	197.5	258.5	202	198	216.5	183.5	8.18883	8.51261	7.43573	7.23728	7.59842	7.23289	P	P	P	M	P	P	hsa_circRNA_405841		25070500	chr2	+	28210859	28218323	sense overlapping	NM_004899	BRE	AAGAAAAATGTTTACAGGGTCTGGCCCCCGCTTCATAAACAGGGGGATATCATTTTCAAT
ASCRP3000523	109.5	90	156.5	175	145	184	7.12463	6.56997	7.0769	7.04037	6.96923	7.20993	P	P	P	P	P	P	hsa_circRNA_005585	hsa_circ_0005585	circBase	chr5	+	43675612	43704502	sense overlapping	NM_012343	NNT	AAGAAAACATGTGACGCGCTCCAGGCGAAAGTTAGAGAATCCTATCAGAAGCAATGAATC
ASCRP3000524	78	77	140	136.5	119	124.5	6.46297	6.24886	6.91148	6.64936	6.62825	6.61788	P	P	P	P	P	P	hsa_circRNA_004580	hsa_circ_0004580	circBase	chr20	-	13539654	13568017	exonic	NM_017714	TASP1	AAGAAAAGAAGACAATCAAGTGAGAAGGATTCTCCTTTTACAAATGCAGGAATGGGATCT
ASCRP3000525	96	84	239	256	216	283	6.90798	6.44238	7.63517	7.59531	7.56865	7.94231	P	P	P	P	P	P	hsa_circRNA_001985	hsa_circ_0001985	circBase	chr3	-	33450727	33467233	exonic	NM_014517	UBP1	AAGAAAAGTATCAGCCGTCCTATGATACCACAATCCTCACAGAGTGATGTCTTGGCATTG
ASCRP3000526	94	158	137	164.5	184	844	6.77708	7.65975	6.88121	6.93427	7.30879	9.64905	P	P	P	P	P	P	hsa_circRNA_092566	hsa_circ_0001678	circBase	chr7	+	8043537	8099878	exonic	NM_138426	GLCCI1	AAGAAAATAATGGGAAGGAAGAAGTATCCAAGCGGACAAGGCAAAATCTCAGCAAGTTCG
ASCRP3000528	194	178.5	254	319	265	358	8.13682	7.88396	7.72314	7.89739	7.86913	8.29924	P	P	P	P	P	P	hsa_circRNA_015524	hsa_circ_0015524	circBase	chr1	-	180953812	180957481	exonic	NM_005819	STX6	AAGAAACTTGCAAAAGTATCTCATATGACCAGTGTTGATCGTGGAACAGCAGGATGAGCA
ASCRP3000529	326	662	107	145.5	104	115	8.96171	9.87832	6.48863	6.73876	6.42009	6.48863	P	P	P	P	P	P	hsa_circRNA_092436	hsa_circ_0000709	circBase	chr16	+	67660457	67663436	exonic	NM_006565	CTCF	AAGAAAGAAGATTCCTCTGACAGTGGTGTCCACTTGCGAAAGCAGCATTCCTATATTGAG
ASCRP3000531	94	114.5	101	141	138	91	6.85963	7.08798	6.39316	6.71721	6.87814	6.1165	P	P	P	P	P	P	hsa_circRNA_104210	hsa_circ_0007828	circBase	chr6	+	147581750	147588303	exonic	NM_139244	STXBP5	AAGAAAGCCGACTACAGATACACATATGATGAGGGTTACATTTTGCCATCTGCCTTTCCA
ASCRP3000534	52	55.5	44	63.5	60	72	5.4961	5.51987	5.06462	5.55098	5.49876	5.74728	A	A	A	P	P	P	hsa_circRNA_400584		25242744	chr10	+	72604229	72610967	exonic	NM_003901	SGPL1	AAGAAATGTTTTAAGCTCACCAGGAAGATGCCCATTATTGGTCGTAAGAAGGCCTTTGAG
ASCRP3000535	48	49	104	71	68	64	5.35341	5.27485	6.43892	5.68321	5.6691	5.57388	A	A	P	P	P	A	hsa_circRNA_034693	hsa_circ_0034693	circBase	chr15	+	41648236	41650456	exonic	NM_016359	NUSAP1	AAGAACACAATTCCATGAATGAACTGAAGGTAACAGAGATTCAAAGGTACCTTCAGAAGG
ASCRP3000536	528	441	3721	4044	3544	1656.5	9.69502	9.31771	11.3406	11.7996	11.5622	10.689	P	P	P	P	P	P	hsa_circRNA_102032	hsa_circ_0008604	circBase	chr17	+	30498061	30503232	exonic	NM_018307	RHOT1	AAGAACAGACAAAGACAGCAGCTAGAGTTGGGAAGACATCACTGATTATGTCTCTGGTCA
ASCRP3000537	5801	2863	6423	4188	5199	3388	12.836	11.9491	12.1421	11.8688	12.1324	11.8514	P	P	P	P	P	P	hsa_circRNA_001937	hsa_circ_0000700	circBase	chr16	+	53155459	53155541	intronic	ENST00000447540	CHD9	AAGAACAGCTCTCTGGCTGAACATATCCCTTGGATACTCTAAGACCTGACCCTGATTAAG
ASCRP3000538	101	123	104	107.5	97	195	6.97593	7.22689	6.51648	6.33776	6.36573	7.32087	P	P	P	P	P	P	hsa_circRNA_030431	hsa_circ_0030431	circBase	chr13	-	75936161	75936743	exonic	NM_014832	TBC1D4	AAGAACAGGACCATGCTCTTCCAGGTTCCTGATGTTATTAGCAGCATAAGGCAATTATCT
ASCRP3000539	171	174	155.5	400	259	332.5	7.93864	7.84945	7.06752	8.23924	7.84214	8.19007	P	P	P	P	P	P	hsa_circRNA_092519	hsa_circ_0001233	circBase	chr22	-	40825609	40859290	exonic	NM_020831	MKL1	AAGAACATCCTTCCTGTTGAGTCCAGCCTGAAGGAAGCCATCATTGTGCTACAGTTGAAA
ASCRP3000540	112	73	966.5	846	522	222	7.17708	6.1659	9.51432	9.31507	8.89522	7.5376	P	P	P	P	P	P	hsa_circRNA_405113		25070500	chr13	-	20315704	20333558	exonic	NR_003272	PSPC1	AAGAACTCAGAAACCAAGAGTTGCAAAAACGGAAGCAAATACAACTAAGGACCCCTCGTC
ASCRP3000541	96	69.5	769.5	774	453	190	6.90798	6.08142	9.19549	9.19631	8.67921	7.29813	P	P	P	P	P	P	hsa_circRNA_000464	hsa_circ_0000464	circBase	chr13	-	20315704	20356931	exonic	NM_001042414	PSPC1	AAGAACTCAGAAACCAAGAGTTGCAAAAACGGAAGCAAATACAACTAAGGCCTGTATCCG
ASCRP3000542	135	131	91	230	146	196	7.50422	7.32874	6.31529	7.43573	6.9788	7.32612	P	P	P	P	P	P	hsa_circRNA_063453	hsa_circ_0063453	circBase	chr22	-	40859224	40948371	exonic	NM_020831	MKL1	AAGAACTGGTGAGCCAAGGGATCATGCCGCATTGCCATCACGAAAGCCAAAGTGGATTTC
ASCRP3000543	149	120.5	73.5	147	80	74	7.6763	7.18371	6.01419	6.76994	5.97076	5.81504	P	P	P	P	P	P	hsa_circRNA_042079	hsa_circ_0042079	circBase	chr17	-	9843442	9850300	exonic	NM_003644	GAS7	AAGAACTTAGCTAAGCTCTCTCAGAACTCCTTGGCTTCACAGGAGGAAGGATAAACTGTG
ASCRP3000544	281	287	1221	898	748	851	8.72865	8.66595	9.85495	9.41453	9.40241	9.66157	P	P	P	P	P	P	hsa_circRNA_101034	hsa_circ_0007723	circBase	chr12	+	28458581	28460682	exonic	NM_018318	CCDC91	AAGAACTTCAGTATCTGGAGTCCATCTTTCACCATCTTCTCCTGAGATTGTACTGGACCG
ASCRP3000545	65	64	123	174	163	123	6.10257	5.88994	6.70574	7.03121	7.16037	6.59568	P	A	P	P	P	P	hsa_circRNA_006192	hsa_circ_0006192	circBase	chr20	-	39896102	39897723	exonic	uc002xjt.1	ZHX3	AAGAACTTTATCCCCAGGATCTAAACCAGTGCTGGACAATAGATGCTCAGACTGAAATGC
ASCRP3000546	79	211	55	90	59	71.5	6.50395	8.16138	5.46104	6.07073	5.49876	5.67382	P	P	A	P	P	P	hsa_circRNA_079279	hsa_circ_0079279	circBase	chr7	+	5643126	5643248	exonic	NM_003088	FSCN1	AAGAAGAATGGGCAGCTGGCCGCCTCGGTGGAGACAGCAGGAATGCCAGCTGCTACTTTG
ASCRP3000548	119	301	97	167	137	152.5	7.26295	8.73304	6.41023	6.9807	6.89995	6.91647	P	P	P	P	P	P	hsa_circRNA_104084	hsa_circ_0075829	circBase	chr6	+	22020567	22056919	exonic	NR_015410	CASC15	AAGAAGAGAGCCAGCCAGGATCTGCATTTACTGCTCAACCACATCTAATTTGATGTCCTC
ASCRP3000550	805.5	694	1007.5	2869.5	1912	5679.5	10.3222	9.94149	9.58027	11.1402	10.7037	12.7357	P	P	P	P	P	P	hsa_circRNA_103514	hsa_circ_0006156	circBase	chr3	+	171965322	171969331	exonic	NM_022763	FNDC3B	AAGAAGCAGCCCAAAGTCGAATGATTCAGACTTGCAAGGTGATTGAAGATAGTACTGGAG
ASCRP3000551	65	87	56	67	75.5	60	6.07073	6.54637	5.4961	5.58394	5.86127	5.41106	P	P	A	P	P	A	hsa_circRNA_101992	hsa_circ_0002896	circBase	chr17	+	18607931	18608477	exonic	uc002guf.2	TRIM16L	AAGAAGCAGCTGTACACAACCCCATGCAGGTGTTTCAGGGCTTTACGTCATTCAAGGATG
ASCRP3000552	97	159	141.5	175.5	139	272	6.85963	7.63275	6.92836	7.03396	6.92044	7.87912	P	P	P	P	P	P	hsa_circRNA_092416	hsa_circ_0000593	circBase	chr15	+	41988272	42005694	exonic	NM_001080541	MGA	AAGAAGCTAGAATACATCTTATTGCCAGCAGTTTTGAAGATGACTCCCGTGTAGCCTCAC
ASCRP3000553	68	125.5	88	86	76	85.5	6.20064	7.27736	6.22173	6.00673	5.90807	6.0086	P	P	P	P	P	P	hsa_circRNA_090797	hsa_circ_0090797	circBase	chrX	-	53654360	53674517	exonic	NM_031407	HUWE1	AAGAAGGAGAGGAAATGGAAACTGATATGGATGTGCGAGTTATATCACTGGGTGGACCTG
ASCRP3000554	554	743	592	609	611	597.5	9.75712	10.0693	8.85762	8.83936	9.1182	9.13754	P	P	P	P	P	P	hsa_circRNA_406091		25070500	chr20	-	25000645	25004277	exonic	NM_032501	ACSS1	AAGAAGTATGATCGCTCCTCCCTGCGGACCCTGGGGTCAGCCAAGTGCAAGGTGGTTATC
ASCRP3000555	54	71	75	63	76	61	5.5381	6.06356	5.98031	5.51725	5.88385	5.37964	A	P	P	A	P	A	hsa_circRNA_102346	hsa_circ_0047398	circBase	chr18	-	33058245	33060527	exonic	NM_194281	INO80C	AAGAAGTATTCTGATGTTTCAGGTCTGCTTGGTATCAGCATGGAAGCCATGAGTGAGAAT
ASCRP3000556	130	131	116	165.5	140	141.5	7.4392	7.33434	6.64697	6.92639	6.89238	6.81868	P	P	P	P	P	P	hsa_circRNA_101825	hsa_circ_0008242	circBase	chr16	-	66759730	66763002	exonic	NM_006141	DYNC1LI2	AAGAAGTCAGCTGGTCCACGACAAAGAGTTGGCAGCAGAAGATGAGCAGGTGTTCCTAAT
ASCRP3000558	67	84	86	118	90	104.5	6.13629	6.49398	6.138	6.46569	6.18585	6.25517	P	P	P	P	P	M	hsa_circRNA_101630	hsa_circ_0036627	circBase	chr15	+	85656607	85669605	exonic	NM_002605	PDE8A	AAGAATATTTTTCTCAGTTTCCAGCCAGAGACGACACTCTTCCATGGCCCGGATACATTC
ASCRP3000559	135.5	131	85	133	128	119.5	7.48388	7.34843	6.1659	6.6246	6.72177	6.53992	P	P	P	P	P	P	hsa_circRNA_007258	hsa_circ_0007258	circBase	chr16	+	29847024	29848279	exonic	NM_005115	MVP	AAGAATCAGCTGGGGCAGAAGCGCGTGGTCAAGGGGAAGAATGGCTGGTCACCACAGTAG
ASCRP3000562	231	179	164	692	340.5	876.5	8.42227	7.86861	7.08622	9.01834	8.24777	9.69879	P	P	P	P	P	P	hsa_circRNA_407136		25070500	chr8	+	142170730	142173528	exonic	NM_014957	DENND3	AAGAATTTCTCAAAACCAGGGCTCCAGGGGACCATCAGTTTTATAAGCAGGGTGCAGAGC
ASCRP3000563	63	88	133	119	119	142.5	5.99547	6.60497	6.84087	6.44445	6.62033	6.81868	P	P	P	P	P	P	hsa_circRNA_101890	hsa_circ_0040708	circBase	chr16	+	84806146	84808831	exonic	NM_005153	USP10	AAGAATTTTAAATGCCACCGAACCTATCGGCTCTTTGCAGGTTGAGATAAGTCGAAGAGT
ASCRP3000565	81.5	85	118.5	136.5	110	140	6.48058	6.44238	6.67312	6.65653	6.53734	6.76994	P	P	P	P	P	P	hsa_circRNA_101129	hsa_circ_0007007	circBase	chr12	-	109052513	109055934	exonic	NM_014325	CORO1C	AAGACAAGAAAGTGAGAGTCATTGATCCCAGGAAACAAGAGATTGTTGCTGTATGGCAGA
ASCRP3000566	5266	2016	1367.5	1284	415	667.5	12.756	11.5515	10.0098	9.95645	8.55972	9.32392	P	P	P	P	P	P	hsa_circRNA_062557	hsa_circ_0062557	circBase	chr22	-	24108020	24109780	exonic	NM_213720	CHCHD10	AAGACACAAATGTGCAATTAAAAGTTTATTTTAGACCACACCGCCCAGCCGCGCCCTCTG
ASCRP3000567	67	68.5	93	91	115	105.5	6.10257	5.9765	6.31529	6.07073	6.59195	6.28939	P	A	P	P	P	P	hsa_circRNA_102750	hsa_circ_0055004	circBase	chr2	+	66739280	66775151	exonic	NM_002398	MEIS1	AAGACACGGGACTCACCATCCTTCAAGTGAACAATTGGTGATGGCTTGGACAACAGTGTA
ASCRP3000569	67	72	111	98	92	85.5	6.13629	6.1165	6.58945	6.14905	6.22173	6.03083	P	P	P	P	P	P	hsa_circRNA_401988		25242744	chr18	+	60497267	60497464	exonic	NM_194449	PHLPP1	AAGACAGCTTGACCGGAAAGATGCATGTTCTGCCACTAATTGGTGGAAAAGAAAACCTCA
ASCRP3000572	96	107.5	102.5	108	115.5	100	6.94211	6.97402	6.36135	6.34665	6.62033	6.25517	M	P	M	P	P	P	hsa_circRNA_103179	hsa_circ_0062593	circBase	chr22	+	24509532	24530382	exonic	NM_012295	CABIN1	AAGACCAATTTCTTCAACACCGAAGCCAGGACAGCACAGCCGTAGCACTCTCAGACTCTA
ASCRP3000573	56	69	275	144	161	98	5.72472	6.06356	7.80606	6.75888	7.14346	6.19573	P	P	P	P	P	P	hsa_circRNA_102674	hsa_circ_0053932	circBase	chr2	+	33525517	33525640	exonic	NM_000627	LTBP1	AAGACCAGTGTGAAGATATTGATGAATGTCAGCAAGGGAATCTATGTGTAAACGGGCAGT
ASCRP3000574	55	60	47	64	60	64	5.68086	5.74504	5.27485	5.58894	5.58894	5.58894	A	A	A	P	P	P	hsa_circRNA_405736		25070500	chr19	-	13064495	13065340	sense overlapping	NM_052850	GADD45GIP1	AAGACCCAGACAGGGAGCAGCACATCGCAGAGTGCATGGCCAAGATGCCACAGATGATTG
ASCRP3000575	370.5	554	550	458	463	381	9.18489	9.61618	8.75644	8.44729	8.71584	8.39467	P	P	P	P	P	P	hsa_circRNA_100445	hsa_circ_0016404	circBase	chr1	+	212977661	212977993	exonic	NM_001042552	TATDN3	AAGACCTACCATCAACCTTTTACAAGAGCAAGGTTGGACTAGATTTCTCCCCCAGATTTG
ASCRP3000577	86	113	97	83	91	78.5	6.71721	7.0769	6.41023	5.97267	6.21366	5.88994	P	P	P	P	P	P	hsa_circRNA_405953		25070500	chr2	+	122797766	122800683	intergenic			AAGACTAATTACCCAACTGCCTCCGACTGACAAGATTGAGCATTTACAGAAGCAGGAATC
ASCRP3000579	683	674	6086	7187	3998.5	3508.5	10.052	9.89868	12.0227	12.6926	11.7146	11.934	P	P	P	P	P	P	hsa_circRNA_100213	hsa_circ_0000069	circBase	chr1	-	47745912	47748131	exonic	NM_003035	STIL	AAGACTACTTCAGGCACAGGTCTTCCCAAAAGTTATCTTCTGGGAAGATGCCAATACATG
ASCRP3000582	981.5	799	700	1940	634	989	10.6551	10.1842	9.07517	10.5753	9.16314	9.93081	P	P	P	P	P	P	hsa_circRNA_017215	hsa_circ_0017215	circBase	chr1	-	243242289	243265046	exonic	NR_029401	LINC01347	AAGACTTCTGAATCCAGGAAGAGAAACTGACTGGGCAACATGTTATTCAGGCGACGTCAG
ASCRP3000583	138	124	138.5	166	150	173.5	7.52916	7.22689	6.87507	6.93918	6.96923	7.12247	P	P	P	P	P	P	hsa_circRNA_092470	hsa_circ_0000941	circBase	chr19	+	45781180	45781873	exonic	NM_031417	MARK4	AAGAGAATTGGAGCTGCGGGAGCGAGTACTCAGAGGGAAGTACCGGGTCCCTTTCTACAT
ASCRP3000584	311	337.5	265	313	301	292.5	8.88585	8.91876	7.75633	7.87759	8.06186	7.97661	P	P	P	P	P	P	hsa_circRNA_000931	hsa_circ_0001045	circBase	chr2	-	95756566	95756769	intronic	ENST00000272418	MRPS5	AAGAGACGTGTCCCTCCATCCTTAGTTAAATGAGTCTGGGGGGAGACCCCCCAAGATTTA
ASCRP3000585	115	117	443	520	524	276	7.21722	7.13493	8.45827	8.62513	8.89875	7.87912	P	P	P	P	P	M	hsa_circRNA_102726	hsa_circ_0001009	circBase	chr2	-	58449076	58459247	exonic	NM_018062	FANCL	AAGAGATAGGAACTCTTGGTTGGGATAAGGAAGAGACTTCCACCTTAGGATAGTGTTGCC
ASCRP3000587	108	115	162.5	142.5	171	169	7.08356	7.03121	7.10991	6.73876	7.20097	7.09855	P	M	P	P	P	P	hsa_circRNA_007672	hsa_circ_0007672	circBase	chr7	+	65705311	65706257	exonic	NM_003596	TPST1	AAGAGATGATTGGGAAAGCTGGGGGAGTGTCTCTGTCAAAATGTTGGTTATCTTTCTGAA
ASCRP3000588	76	93	76	90	82.5	66	6.46297	6.68017	6.07252	6.08762	6.08142	5.64046	P	P	P	P	P	P	hsa_circRNA_407261		25070500	chrX	-	2828699	2856298	sense overlapping	NM_000047	ARSE	AAGAGATGGACACAGCCAGTTAGGGGGATGGAACGGAATTTACAAAGGTGGGAAGGGCAT
ASCRP3000589	83	105	178	176	184	97	6.63492	6.95186	7.21074	7.04037	7.32162	6.18585	P	P	P	P	P	P	hsa_circRNA_101343	hsa_circ_0031632	circBase	chr14	-	35261980	35331528	exonic	NM_013448	BAZ1A	AAGAGCAACTAACTGATGCTGACACCAAAGTGACTTTTTTGAACGAACCATTCTGTGCAA
ASCRP3000590	85	87	82.5	114	93	98	6.62033	6.52041	6.10082	6.39745	6.25674	6.24728	P	P	P	P	P	P	hsa_circRNA_101382	hsa_circ_0008682	circBase	chr14	+	71428942	71445365	exonic	NM_014982	PCNX	AAGAGCAAGATGCAGTCAGTGGAGTGATCCTGGTGGAGGGATTGAAATGTCTGAGTTCAT
ASCRP3000591	54	57.5	77	75	68	70	5.63079	5.5612	6.0832	5.84463	5.76728	5.72472	A	A	P	P	P	P	hsa_circRNA_102823	hsa_circ_0002291	circBase	chr2	+	135848567	135851263	exonic	NM_012233	RAB3GAP1	AAGAGCACATTGCCTGGTAAGATGGGTATATTTACTTCTGGCACATGGGAAGAGAAATCA
ASCRP3000592	76	85	81	76	80	84	6.38167	6.46976	6.0938	5.80862	6.01419	5.95921	P	P	P	P	P	P	hsa_circRNA_103676	hsa_circ_0070133	circBase	chr4	+	79229219	79258971	exonic	NM_025074	FRAS1	AAGAGCAGTTCCTCAACCTCGTGGGATACTGTGCTGTCTGCCATGAGTCCTGTGCAGGTT
ASCRP3000593	192	221	357	406	503	271	8.11617	8.25132	8.18553	8.25447	8.83423	7.87912	P	P	P	P	P	P	hsa_circRNA_058188	hsa_circ_0058188	circBase	chr2	+	217329319	217332769	exonic	NM_014140	SMARCAL1	AAGAGCTTGAGAGAAAGAAACAGCAGCAGAAAGATGCCCTCATTCTCTTCTTCAACAGAA
ASCRP3000594	61	66.5	348	480	323	669	5.95728	5.9765	8.13682	8.51655	8.17642	9.31035	P	P	P	P	P	M	hsa_circRNA_039934	hsa_circ_0039934	circBase	chr16	+	68215377	68217269	exonic	NM_004555	NFATC3	AAGAGGAAAAAAAGCCAGTCTCAACGTTTTACTTATACACCAGATGGACGACCTCAGTGG
ASCRP3000595	288	272	376.5	602	411	416	8.76421	8.5751	8.24341	8.82485	8.52245	8.52865	P	P	P	P	P	P	hsa_circRNA_404729		25070500	chr10	+	26789747	26802589	exonic	NM_019043	APBB1IP	AAGAGGAGAAATATGCTGTATTTAAAAACCCCCAGAGTCCTTAAATGCACTGGAAGACCA
ASCRP3000596	248	172	1082	846	515	741.5	8.51293	7.80014	9.69183	9.31931	8.87308	9.46533	P	P	P	P	P	P	hsa_circRNA_002115	hsa_circ_0001676	circBase	chr7	+	7826418	7841374	sense overlapping	NM_001302348	UMAD1	AAGAGGCAAAACTTCGGACATAGAGGCCAACCAACCTTTGGAGAGTGAAGAGAGAACCTG
ASCRP3000597	72	77.5	350	300.5	196	170	6.3168	6.30468	8.16012	7.8173	7.43643	7.11815	P	P	P	P	P	P	hsa_circRNA_002004	hsa_circ_0002004	circBase	chr3	+	180665652	180667131	exonic	NM_005087	FXR1	AAGAGGCCACTAAGCATTTAGAAGTATATTCAAGAGCAAATGACCAAGAGCCATGTGGGT
ASCRP3000598	225	174	188.5	310	254	268	8.39074	7.81249	7.31106	7.85049	7.79474	7.87067	P	P	P	P	P	P	hsa_circRNA_104371	hsa_circ_0001708	circBase	chr7	+	50358643	50367353	exonic	NM_006060	IKZF1	AAGAGTGACAGAGTCGTGGATAACCTGAGGACCATGGATGCTGATGAGGGTCAAGACATG
ASCRP3000599	292.5	381	1684	1947	1741	1239	8.79701	9.10756	10.3265	10.5801	10.5792	10.2436	P	P	P	P	P	P	hsa_circRNA_100363	hsa_circ_0014717	circBase	chr1	-	156290629	156304709	exonic	NM_005998	CCT3	AAGAGTGGAAAAGACTATTGCAGATATCATCCGAACATGTTTGGGACCCAAGTCCATGAT
ASCRP3000602	85	83	92	199	123	135.5	6.62033	6.4575	6.32432	7.22689	6.70689	6.73988	P	P	P	P	P	P	hsa_circRNA_063147	hsa_circ_0063147	circBase	chr22	-	36723505	36737571	exonic	NM_002473	MYH9	AAGATCAATCCATCTTGTGCACACCTATTCAGGCCTGTTCTGTGTGGTCATCAATCCTTA
ASCRP3000603	85	91	517	303	352.5	191	6.69533	6.62886	8.67731	7.81436	8.30591	7.27891	P	P	P	P	P	P	hsa_circRNA_102631	hsa_circ_0005556	circBase	chr2	-	15693549	15698758	exonic	NM_015909	NBAS	AAGATCAGTGTGTGGAAATCAGCCTAGAGGCAACCAAAAACATGGTGCATCCTTTATCAT
ASCRP3000604	73.5	72	52.5	75	62	94	6.39316	6.13201	5.42512	5.80862	5.46649	6.1659	P	P	A	P	P	P	hsa_circRNA_406336		25070500	chr3	+	122808014	122825688	exonic	NM_006810	PDIA5	AAGATCCTGGAGCCAAAGATGTTGTCCACCTTGACAGTGAAAAGGTGGTCCTGCCATCAT
ASCRP3000605	7014	8781	8259.5	7696	8094	7901	13.1047	13.234	12.5256	12.7878	12.7878	13.2243	P	P	P	P	P	P	hsa_circRNA_406757		25070500	chr6	+	33653604	33653803	intronic	ENST00000374316	ITPR3	AAGATCGTGCTTCCCAGGCCAGCCTCCCTCTCCGTGCTGTAGCTGTGCTGTGAGTGCCTC
ASCRP3000606	678.5	516	339	950	904.5	758	10.0367	9.52945	8.10551	9.50127	9.73423	9.50954	P	P	P	P	P	P	hsa_circRNA_101797	hsa_circ_0000690	circBase	chr16	+	30495147	30495584	exonic	NM_002209	ITGAL	AAGATCTATTCACTGAGCTGCAGAAGAAGATCTATGTCATTGAGGGACAGAGGTGTTCCG
ASCRP3000607	376	516.5	497	427.5	489	668	9.19395	9.53748	8.62101	8.32553	8.78207	9.31809	P	P	P	P	P	P	hsa_circRNA_401965		25242744	chr18	+	42529845	42533305	exonic	NM_015559	SETBP1	AAGATGAACCGCAAGGAGAGAAGTTCTTATGACTCCTCCATGTCTCCAGGCTTACGAGAG
ASCRP3000608	61	71	73	70.5	66	75	5.84463	6.01233	5.98031	5.6691	5.69486	5.81504	P	A	P	P	P	P	hsa_circRNA_402819		25242744	chr3	-	33114035	33118729	exonic	uc011axk.1	GLB1	AAGATGAAGATGGCTGGGCTGAACGCCATCCAGACTCTCGATTCCTTCCTTGGGCTTTTC
ASCRP3000609	51	50	163	231	203	188.5	5.45283	5.2371	7.12463	7.46427	7.4832	7.26725	A	A	P	P	P	P	hsa_circRNA_009074	hsa_circ_0009074	circBase	chr6	-	149833290	149838586	exonic	NM_139126	PPIL4	AAGATGAGGACTACATGCCAATCAAAAATACTAATCAGGTGGGAAATACACCAAGAGTGA
ASCRP3000610	41	43.5	107	105	77.5	69	5.08955	5.0097	6.51648	6.26145	6.00111	5.57388	A	A	P	P	P	P	hsa_circRNA_404077		25242744	chr8	+	100108539	100123507	exonic	NM_015243	VPS13B	AAGATGCCATCTGTTATTAAAGATGACCATGAAAGCTGTGGTTCTAATTCTACCAACCGT
ASCRP3000611	75	72	117.5	139	134	102	6.38167	6.13201	6.62643	6.69649	6.82611	6.29858	P	P	P	P	P	P	hsa_circRNA_006515	hsa_circ_0006515	circBase	chr9	-	36351111	36353328	exonic	NM_022781	RNF38	AAGATGGAGAAGTAGAAAATTACGAGCCTCTGCAAAGGATAGAAAATGAAGTGGAACTCT
ASCRP3000612	60	70.5	48	72	59.5	67	5.84463	6.04547	5.3207	5.74616	5.51725	5.61861	P	P	A	P	A	P	hsa_circRNA_037192	hsa_circ_0037192	circBase	chr16	+	553003	560800	exonic	NM_014700	RAB11FIP3	AAGATGGAGAGGGAGAAGAGCATTGAGATCGAGAACCTGCAGACCAGGTACCTGCACCAG
ASCRP3000613	73	78.5	145.5	176.5	157	227.5	6.3168	6.29399	6.99397	7.0522	7.09679	7.58721	P	P	P	P	P	P	hsa_circRNA_003998	hsa_circ_0003998	circBase	chr20	+	47570092	47580435	exonic	NM_006420	ARFGEF2	AAGATGTAGTCACATCTGCCATTAAAGTTGCAGGAGGCCAGAGAACTGGAAAAACCAATC
ASCRP3000614	1352	1699	1788	1423	1525	2739	11.1769	11.3229	10.3959	10.1198	10.4237	11.5425	P	P	P	P	P	P	hsa_circRNA_066970	hsa_circ_0066970	circBase	chr3	+	121563299	121576003	exonic	NM_018456	EAF2	AAGATGTCCCCAGCATCTCCAATAGATGATATCGAAAGAGATGACTTCAAACCTGCTTCT
ASCRP3000615	275	263	614	624	813	424	8.6925	8.52865	8.89875	8.87539	9.54803	8.57478	P	P	P	P	P	P	hsa_circRNA_102711	hsa_circ_0054406	circBase	chr2	+	44436348	44436466	exonic	NM_002706	PPM1B	AAGATTCAGAGTTGGATAAGCACTTGGAATCACGGGTTGAAGGGAAGTCGAGATAACATG
ASCRP3000616	178	188	200	207	203	166	7.95884	7.96222	7.42037	7.29277	7.48757	7.06482	M	P	P	P	P	P	hsa_circRNA_401876		25242744	chr17	+	72285732	72287272	exonic	NM_023036	DNAI2	AAGATTCCCACGTACTCCTGGGTGGCTGCTACAATGGACAGATAGGGACCCCCAGGAAAT
ASCRP3000617	69.5	88	87	83.5	77	72	6.21528	6.59319	6.17591	5.93976	5.92796	5.69486	P	P	P	P	P	P	hsa_circRNA_404026		25242744	chr8	+	42401611	42403923	exonic	NM_138436	SMIM19	AAGATTCGTTTAAGACAACAACTGGAAATGTATTCCATTTCCCCATGGCTGGGGGTTATG
ASCRP3000619	174.5	151	214	492	304	331	7.95448	7.58314	7.46393	8.54322	8.06523	8.16683	P	P	P	P	P	P	hsa_circRNA_003131	hsa_circ_0003131	circBase	chr6	-	36492117	36507984	exonic	NM_007271	STK38	AAGATTTTGAGTCCTTAAAAGTAATAGGCAGAGGAGCATTTGGTGAGCAGCCATGGCAAT
ASCRP3000621	79	89	69	97	76	177	6.46297	6.59319	5.92004	6.18006	5.88385	7.17666	P	P	P	P	P	P	hsa_circRNA_402608		25242744	chr20	+	47591302	47592736	exonic	NM_006420	ARFGEF2	AAGCAACAAAAAGAAATCATTGAACACGGCATCGAGCTGAGCTCAGCCTGAGGAAGAAAG
ASCRP3000623	90	96	86	99	98.5	134	6.75777	6.7611	6.18585	6.1659	6.33031	6.71949	P	P	P	P	P	P	hsa_circRNA_101467	hsa_circ_0034293	circBase	chr15	-	30053341	30065560	exonic	NM_003257	TJP1	AAGCAATGGCAGGCTCCTGGATTTGGATTTGGAATTGCAATATCTGGTGGACGAGATAAT
ASCRP3000624	45	49.5	63	68	70.5	68	5.19833	5.21137	5.80648	5.68321	5.80217	5.68554	A	A	A	P	P	P	hsa_circRNA_007136	hsa_circ_0007136	circBase	chr2	-	45704131	45715470	exonic	NM_018079	SRBD1	AAGCACATTGGAGTTGGAATGTATCAGTATCGTCAGTGAAGCAGGAGCATCAATCTACAG
ASCRP3000625	64	66	175	204.5	173.5	334.5	6.07073	5.95921	7.22367	7.27503	7.24602	8.19007	P	A	P	P	P	P	hsa_circRNA_101418	hsa_circ_0032825	circBase	chr14	-	81297486	81307112	exonic	NM_152446	CEP128	AAGCACATTTGGCATCACAAGTAGAGGCACTAAAGAAACAAGAAGCTAAAGCAGATGAGC
ASCRP3000626	53	52	98	122	103.5	91	5.63079	5.3267	6.37879	6.50461	6.47112	6.04	A	A	P	P	P	M	hsa_circRNA_030340	hsa_circ_0030340	circBase	chr13	-	52992126	53000201	exonic	NM_016075	VPS36	AAGCACTGAAATTACCTCTCAGACCATCAGGTTTAAATCCTACTTGCTGAGCATGGGAAT
ASCRP3000627	257	409.5	422	400	372.5	414	8.57462	9.20947	8.40002	8.23366	8.38733	8.53741	P	P	P	P	P	P	hsa_circRNA_011588	hsa_circ_0011588	circBase	chr1	-	36211051	36212593	exonic	NM_022111	CLSPN	AAGCACTTGCTCTTTGCTCAGGCTCTTTTCCCACAGACAAGTTCTTAAATGTTAGAAACC
ASCRP3000628	85	70	85	175	108.5	130.5	6.64697	6.01233	6.2039	7.04037	6.50063	6.67665	P	A	P	P	P	P	hsa_circRNA_000104	hsa_circ_0000266	circBase	chr10	-	126336614	126337010	intronic	ENST00000337318	FAM53B	AAGCAGATTTTCAGCATCCTAGGAAGAACCAAGAATGCAGAAGTCTGGGGGTGGTGGAGA
ASCRP3000629	95	97	150.5	242	184	411	6.90798	6.7831	7.00431	7.5151	7.32612	8.51162	P	P	P	P	P	P	hsa_circRNA_101490	hsa_circ_0000592	circBase	chr15	+	41988272	41991357	exonic	NM_001080541	MGA	AAGCAGGTGATACATCCTGGTCTTCAAGAAGTCTTATTGCCAGCAGTTTTGAAGATGACT
ASCRP3000630	92	100.5	66	103.5	99	112	6.71721	6.85444	5.81504	6.28014	6.3183	6.42009	M	P	P	P	P	P	hsa_circRNA_102560	hsa_circ_0051245	circBase	chr19	+	42373100	42375484	exonic	NM_001022	RPS19	AAGCATTAGAACAAACCATGCTGGGTTAATAAATTGCCTCATTCGTAACTTCCACAGCGC
ASCRP3000633	54	58.5	89	92.5	65	63	5.68086	5.60385	6.30011	6.13971	5.6691	5.54584	A	A	P	P	P	A	hsa_circRNA_405832		25070500	chr2	-	24098698	24111269	exonic	NM_017552	ATAD2B	AAGCCATATTAGGTTAACTTCTCAGCCTGGTGCTACATTACCAAATGGACATAGTGGCTT
ASCRP3000634	114	103.5	610	1143	803	336	7.19401	6.87148	8.88623	9.76992	9.52399	8.1876	P	P	P	P	P	P	hsa_circRNA_021714	hsa_circ_0021714	circBase	chr11	+	35160416	35222742	exonic	NM_000610	CD44	AAGCCATTCAAATCCGGAAGTGCTACTTCAGACAACCACAAGGATGACTGGAGAAGAAAG
ASCRP3000635	661.5	842	747	641	703.5	654.5	9.99519	10.2555	9.16503	8.91516	9.31771	9.29148	P	P	P	P	P	P	hsa_circRNA_000624	hsa_circ_0000751	circBase	chr17	-	27620262	27620746	intronic	ENST00000225388	NUFIP2	AAGCCCACCTGTGGCCTTGGGGCTCCCCGTCTCGATGGGGGTGGGGCTGGATCCGAAAAG
ASCRP3000636	56	58	57	67	63	73	5.72472	5.54068	5.47733	5.61616	5.54327	5.72472	A	A	A	P	P	P	hsa_circRNA_402767		25242744	chr22	+	46739158	46742441	exonic	NM_018006	TRMU	AAGCCCGAAGGGCTTTTCAGAAATCGGTTTGAAGTTAGAAATGTGACTTTTTGAATGAGT
ASCRP3000637	64	58	176	235	130	273	6.01233	5.62593	7.24721	7.48555	6.81227	7.90091	P	A	P	P	P	P	hsa_circRNA_102347	hsa_circ_0000842	circBase	chr18	-	33606862	33613800	exonic	NM_018170	RPRD1A	AAGCCCTTGCAGAGAAAGAGCATAAATTGGAACCAAACCAAACAGGAAGCTTACTTTTCT
ASCRP3000639	92	115.5	81	88	100	98.5	6.76663	7.06796	6.1303	6.05454	6.38455	6.21528	P	P	P	P	P	P	hsa_circRNA_005135	hsa_circ_0005135	circBase	chr19	-	50347572	50347855	exonic	ENST00000600742	PTOV1-AS1	AAGCCTGGATTCTTGACCCCCAGCAACGAGAAGCTGGATGCCACATTGCAACTGCAAGGT
ASCRP3000640	709	729	1558	708	799	2210	10.1155	10.0246	10.1945	9.05767	9.51596	11.213	P	P	P	P	P	P	hsa_circRNA_044097	hsa_circ_0044097	circBase	chr17	-	42929776	42932372	exonic	NM_004247	EFTUD2	AAGCCTTTTCTCTGTCTGTCTTCCACCACTGGCAGGAACAAGATCACCATGATTGCTGAG
ASCRP3000641	66	66	114.5	125	113	134	6.13629	5.924	6.62643	6.52694	6.52955	6.71949	P	A	P	P	P	P	hsa_circRNA_105033	hsa_circ_0002372	circBase	chrX	-	138897036	138908982	exonic	NM_173694	ATP11C	AAGCGAGTGAGAAAAGAAAGTGAAAAAATCAAGTGTGCTGGAGAAGAGAAACGAGTTGGC
ASCRP3000642	364.5	529	405	318	312	371	9.14202	9.56821	8.33487	7.88727	8.10769	8.35042	P	P	P	P	P	P	hsa_circRNA_049851	hsa_circ_0049851	circBase	chr19	+	15939756	15946230	exonic	TCONS_00026750	XLOC_012981	AAGCTAATATGCCTGATTGACATTCTTCTGGACAATGAGTCCCATCATCTCTCCACCATG
ASCRP3000643	316	305	449	449	635	271	8.92521	8.7631	8.47964	8.39824	9.16314	7.8681	P	P	A	P	P	P	hsa_circRNA_103700	hsa_circ_0070421	circBase	chr4	+	89396991	89400658	exonic	NM_016323	HERC5	AAGCTCTCCTAGAAATGTTGAAGAAGCTGCACAGGATAACCACCTGCCTCAAAGATAATC
ASCRP3000644	72	88.5	68.5	63	73.5	82.5	6.20064	6.5579	5.76949	5.54068	5.8278	5.90807	P	P	P	A	P	P	hsa_circRNA_103773	hsa_circ_0003437	circBase	chr4	+	184114751	184130178	exonic	NM_024949	WWC2	AAGCTGAGATCTCCACTACAAGATTAAGGGTTAACGAAGCCCTTGTCATTTGCTGATTGT
ASCRP3000645	59.5	57	154	155	99	173	5.78919	5.58644	7.00431	6.82293	6.3183	7.11078	A	A	P	P	P	P	hsa_circRNA_031607	hsa_circ_0031607	circBase	chr14	-	35044961	35078948	exonic	NM_021249	SNX6	AAGCTGCTAAGCTTAAAGCAATAAATGTAGATCTTCAAAGTGATGCTGCTCTGCAGGTGG
ASCRP3000646	165	168	95.5	302.5	175	656	7.8403	7.74376	6.35548	7.8258	7.25864	9.27624	P	P	P	P	P	M	hsa_circRNA_103515	hsa_circ_0067991	circBase	chr3	+	171969049	172025291	exonic	NM_022763	FNDC3B	AAGCTGGCACATAGGAGCAAAAGTTCACTAACCCTGCAGTGGAAGAAATTATACCATTTT
ASCRP3000647	251	351	322	287	323	355	8.52865	8.95628	8.02772	7.74348	8.16767	8.27286	P	P	P	P	P	P	hsa_circRNA_104396	hsa_circ_0002690	circBase	chr7	+	73510951	73511519	exonic	NM_002314	LIMK1	AAGCTGTACTGGTGTTGTGACTGCAGTGCCTCCCTGTCGCACCAGTACTATGAGAAGGAT
ASCRP3000648	66	74	63	70	76	72	6.10257	6.1908	5.80648	5.73378	5.9534	5.69486	P	P	P	P	P	P	hsa_circRNA_026129	hsa_circ_0026129	circBase	chr12	-	49578582	49579773	sense overlapping	NM_006009	TUBA1A	AAGCTGTCCATTTCTGTGATGGGTTTTGAATAAAGTATTCCCTGTCTTAAGCCGACCAGT
ASCRP3000649	211	197	697.5	734.5	526.5	654	8.27771	8.03599	9.07092	9.11409	8.90629	9.27624	P	P	P	P	P	P	hsa_circRNA_104527	hsa_circ_0083054	circBase	chr7	-	152007050	152009031	exonic	NM_170606	KMT2C	AAGCTGTTGTCTCAGGGAGCACAGAAAGAACGATCTCCTCAGCAGAATATAGTATCTTGT
ASCRP3000651	88.5	106	188	158	137	132.5	6.72519	6.95186	7.31484	6.87763	6.85963	6.69069	P	P	P	P	P	P	hsa_circRNA_100800	hsa_circ_0021773	circBase	chr11	+	43421437	43429127	exonic	NM_018259	TTC17	AAGCTTTGGCCATCAATAGCTCTGAGATCTCTCCAGCGAACACTGAATGAGTTAAAAGAG
ASCRP3000652	44.5	57.5	146	121	94	98	5.23071	5.60385	6.98165	6.4993	6.29935	6.25517	A	A	P	P	P	P	hsa_circRNA_036389	hsa_circ_0036389	circBase	chr15	-	76508628	76588078	exonic	NM_000126	ETFA	AAGCTTTTCCACAGCTTTAAAACTATCAGAAGCCTCATTGCTACGATTTCAGAGTACCCT
ASCRP3000654	103	100	171	169	129	210.5	7.01317	6.82187	7.1833	6.97307	6.76994	7.44197	P	P	P	P	P	P	hsa_circRNA_100786	hsa_circ_0005974	circBase	chr11	+	34093272	34098189	exonic	NM_005898	CAPRIN1	AAGGAAAAACCTGTATGTGGAACCACCTGGTAAGCTTGATGATTACCAGGAACGAATGAA
ASCRP3000655	96	101	74	240.5	169.5	720	6.89844	6.80261	5.95921	7.49492	7.18784	9.41338	P	P	P	P	P	M	hsa_circRNA_007878	hsa_circ_0007878	circBase	chr3	-	47956306	47960331	exonic	NM_002375	MAP4	AAGGAAACCATGCAACAGTCAACCTTCTGAGCTTTCTTCAGAGACCTCAGGTATGTCTCC
ASCRP3000657	254	376	146	156	118	136	8.55062	9.06398	6.99019	6.86789	6.63734	6.75721	P	P	P	P	P	P	hsa_circRNA_003850	hsa_circ_0003850	circBase	chr4	+	3088665	3117990	exonic	NM_002111	HTT	AAGGAAAGAAATGGAAGTCTCTCCTTCTGCAGAGCAGCTTGTCCAGAAAGAAAGAACTTT
ASCRP3000658	97	107.5	119.5	117.5	116	86	6.94211	6.98355	6.72291	6.47383	6.62825	6.04	P	P	P	P	P	P	hsa_circRNA_402621		25242744	chr20	-	49558567	49571822	exonic	NM_003859	DPM1	AAGGAAATGGAGGTGTATATGGCTGGGATTTGAAAAGAAAAATAATCAGTGGAATCAACT
ASCRP3000659	772	631.5	2934	3526.5	2752.5	1738	10.2536	9.8079	11.0389	11.5658	11.159	10.8095	P	P	P	P	P	P	hsa_circRNA_103344	hsa_circ_0001290	circBase	chr3	-	47139444	47147610	exonic	NM_014159	SETD2	AAGGAACGATCTCGTAAGAAGGATTCAGAACACCTTTGTCCTAGAATATTGTGGAGAGGT
ASCRP3000660	153	108	639.5	985	518	664.5	7.72371	6.95186	8.96689	9.55308	8.88623	9.31564	P	P	P	P	P	P	hsa_circRNA_001314	hsa_circ_0001314	circBase	chr3	-	56661064	56662642	exonic	NM_015224	FAM208A	AAGGAACTAGGCAGGAATATCTTATCAAATTAGGCAATACAGAATGTCATCCTGAACAGT
ASCRP3000661	83.5	104	78.5	102.5	89.5	78	6.60806	6.88121	6.01419	6.23934	6.1575	5.88385	P	P	P	P	P	P	hsa_circRNA_008289	hsa_circ_0008289	circBase	chr6	+	155448623	155451551	exonic	NM_012454	TIAM2	AAGGAAGAAAAGGAAACTCCAGGCTCACTTCATGGACTCACTTTGCGTGCTTGTTAAATG
ASCRP3000664	744	1730	187	480	238	128	10.1937	11.347	7.29316	8.51655	7.72201	6.62033	P	P	P	P	P	P	hsa_circRNA_004092	hsa_circ_0004092	circBase	chr6	-	74149931	74150168	exonic	NM_138441	MB21D1	AAGGAAGGAAATGGTTTCCAAGATACAGATGTCATCATGAAGAGGAAAAGAGGAGGGAGC
ASCRP3000665	194	209	298	567	335.5	453	8.15886	8.14321	7.93889	8.7443	8.22705	8.6664	P	P	P	P	P	P	hsa_circRNA_007877	hsa_circ_0007877	circBase	chr1	-	21573713	21585332	exonic	NM_001397	ECE1	AAGGAATACCTTGAGCAGATCTCCACTCTCATCAACACCACCGACAGATGCTCGGGGGCT
ASCRP3000666	85	104	72	108	99	93.5	6.69533	6.89844	5.98031	6.3168	6.33329	6.12514	P	P	P	P	P	P	hsa_circRNA_401746		25242744	chr17	+	25932459	25938655	exonic	NM_014238	KSR1	AAGGAATGAAGCGTGTCCTGACTTCTGTCAGCTTGGGGAAGGAAGTCAGTGCTGAGGAGC
ASCRP3000668	65	75	64	82.5	75.5	67	6.13629	6.1908	5.75398	5.92796	5.89803	5.60879	P	P	A	P	P	P	hsa_circRNA_010009	hsa_circ_0010009	circBase	chr1	+	12422775	12557685	exonic	NM_015378	VPS13D	AAGGACAGGAGCAGCTCTTCAAACTCACAGACAACATACAGGACGAATTGTATTGATGTC
ASCRP3000669	64	71	115	122	108	123	6.02899	6.09731	6.62033	6.48327	6.48595	6.5579	P	A	P	P	P	P	hsa_circRNA_003196	hsa_circ_0003196	circBase	chr4	-	170458959	170477246	exonic	NM_012224	NEK1	AAGGACATATGGCTCCTTTTCTGGGCAGTGGAGGGACTATAGCTCCATCATCTTTTTCTT
ASCRP3000671	62	68.5	61.5	74	62	79	5.93976	5.90807	5.66199	5.76728	5.49876	5.88385	P	A	A	P	P	P	hsa_circRNA_403718		25242744	chr6	-	142221459	142231148	exonic	uc003qit.1	AK097143	AAGGACTGCTGGAATGCTGACTTGGTTTATGTATCTATCTCTTTCCCACACCATCTATGC
ASCRP3000672	53	77	61	80	69	69	5.58644	6.30468	5.64287	5.88385	5.78919	5.68554	A	P	A	P	P	P	hsa_circRNA_023641	hsa_circ_0023641	circBase	chr11	+	75718577	75728024	exonic	NM_003369	UVRAG	AAGGAGAGAGAAGAACTCTTCTTGAAGACTAATGCTCAGTTGACAATTCGTTGCAGGCAG
ASCRP3000673	73.5	76	179	234	189	122	6.39316	6.2039	7.25589	7.47546	7.36966	6.57187	P	P	P	P	P	P	hsa_circRNA_101098	hsa_circ_0027493	circBase	chr12	+	69218142	69218431	exonic	NM_002392	MDM2	AAGGAGAGCAATTAGTGAGACAGAATCATCGGACTCAGGTACATCTGTGAGTGAGAACAG
ASCRP3000674	403	489	309.5	693.5	366.5	272	9.28349	9.47025	7.9828	9.0195	8.3552	7.88625	P	P	P	P	P	P	hsa_circRNA_105041	hsa_circ_0092125	circBase	chrX	-	153762552	153762711	exonic	NM_000402	G6PD	AAGGAGATGGTGCAGAACCTCATGGTGCTGAGAGGCTGGAACCGCATCATCGTGGAGAAG
ASCRP3000675	121	104.5	71	135	105	125	7.29277	6.90648	5.93976	6.63129	6.49131	6.6325	P	P	P	P	P	P	hsa_circRNA_104006	hsa_circ_0074945	circBase	chr5	+	169108747	169116337	exonic	NM_004946	DOCK2	AAGGAGATTGAGATGCTCAACAATCTGAAGGTGGTCTTCACGAATCCTTGAGCTTGATTT
ASCRP3000676	64	70	58	88	79.5	69	6.07073	6.08142	5.67146	6.03634	6.02346	5.66437	P	P	A	P	P	P	hsa_circRNA_406353		25070500	chr3	-	129684543	129690951	sense overlapping	ENST00000509201	RP11-93K22.6	AAGGAGCAACAGGATTACTGTCCACAAACAAACAAACAGCACCAAAACTCCCAACAATAA
ASCRP3000677	79	95	70.5	82	91	85.5	6.49131	6.71835	5.83834	5.93976	6.2039	5.99169	P	P	P	P	P	P	hsa_circRNA_019061	hsa_circ_0019061	circBase	chr10	+	90661412	90682193	exonic	NM_020799	STAMBPL1	AAGGAGCCCAGGCTGTTCAGTATGAAGTGATTGAGAAGAAACAGTGAACATCCTCATTTC
ASCRP3000678	85	84.5	78.5	89	85	78.5	6.69533	6.50857	5.99169	6.03634	6.10607	5.79136	P	P	P	P	P	P	hsa_circRNA_043523	hsa_circ_0043523	circBase	chr17	+	38416786	38418893	exonic	NM_133264	WIPF2	AAGGAGGAGTGCTGAAGCTTCGACCTGTGGGAGCCAAGGATGGTTCAGGCAAACACAGAG
ASCRP3000680	1103.5	933	344	718	524	537	10.8155	10.4035	8.13682	9.08272	8.90378	8.95737	P	P	P	P	P	P	hsa_circRNA_103407	hsa_circ_0007761	circBase	chr3	+	63898263	63898901	exonic	NM_000333	ATXN7	AAGGAGTTTGGGAAAAACCGCGAAGTCATGGGGCTCTGTCGGGAAGGAGCGGAAAGAATG
ASCRP3000684	1874	2589.5	2231	1533	2098.5	1486	11.4982	11.8561	10.677	10.2246	10.8133	10.4937	P	P	P	P	P	P	hsa_circRNA_101275	hsa_circ_0030428	circBase	chr13	-	75915260	75915723	exonic	NM_014832	TBC1D4	AAGGCCCTTCTGTCTCTACCCACCAAGAGCCAAGCTGGTGATACAGAGGCATCTCTCATC
ASCRP3000686	131	142	279	230	196	157	7.43539	7.46869	7.82262	7.43573	7.42738	6.98165	P	P	P	P	P	P	hsa_circRNA_003627	hsa_circ_0003627	circBase	chr17	+	1778954	1787238	exonic	NM_002945	RPA1	AAGGCGACAAGGTTCTACTGTTTCTAAGGCTTATGGTGCTTCAAAGACATTTGGAAAAGC
ASCRP3000689	112	131	100	106.5	106	110	7.19401	7.33434	6.41023	6.29858	6.45202	6.42009	P	P	P	P	P	P	hsa_circRNA_102447	hsa_circ_0005360	circBase	chr19	+	11221327	11222315	exonic	NM_000527	LDLR	AAGGCTGTGGGGACCAACGAATGCTTGGACAACAACGGCGGCTGTTCCCACGTCTGCAAT
ASCRP3000690	393	296	110	244	131	148	9.25288	8.72426	6.56934	7.50818	6.8053	6.86943	P	P	P	P	P	P	hsa_circRNA_100521	hsa_circ_0017438	circBase	chr10	+	1118055	1126416	exonic	NM_014023	WDR37	AAGGCTTCCACCAGCAAGCTTATTGCAGGAGTGACCAGGACACTACCTCCTAGAAGTAAT
ASCRP3000691	584	1297.5	166	355	173	144	9.81018	10.9704	7.17292	8.07418	7.25864	6.8482	P	P	P	P	P	P	hsa_circRNA_405661		25070500	chr18	-	14077332	14085075	sense overlapping	NR_033354	ZNF519	AAGGGAAGGAAGTATATTGGGAGTGGAAAAGCGAGATTGTCTTTGACCATTTGCTATGGA
ASCRP3000693	380	369.5	1139	1452.5	1144.5	609.5	9.21181	9.04225	9.75817	10.1588	10.0359	9.15947	P	P	P	P	P	P	hsa_circRNA_104543	hsa_circ_0083172	circBase	chr7	+	157151240	157160177	exonic	NM_005494	DNAJB6	AAGGGACCCATTTTCATTTGACTTCTTTGGACCCATTCCAACAATCTCGTAAAACATGGT
ASCRP3000694	191.5	175	395	358	294.5	475.5	8.09851	7.8173	8.32065	8.0773	8.02172	8.73741	P	P	P	P	P	P	hsa_circRNA_040698	hsa_circ_0040698	circBase	chr16	+	84767040	84779279	exonic	NM_005153	USP10	AAGGGCTTGTTCCGGTTTCAGAGGATCCTGTAGCCATAAAGATTGCAGTATATTTTTGGA
ASCRP3000695	143.5	144	901	601	662	324	7.59935	7.48957	9.41408	8.82644	9.2209	8.13703	P	P	P	P	P	P	hsa_circRNA_404964		25070500	chr12	-	11273608	11276922	intronic	uc001qzf.2	PRB4	AAGGGGAATAAGACTGCATCTGTTCATATGAGGTAATGATGGAGTTCAAAGGCACAGAGC
ASCRP3000696	110	142.5	188.5	240	186	339	7.09152	7.46869	7.30689	7.50289	7.33434	8.19787	P	P	P	P	P	P	hsa_circRNA_103224	hsa_circ_0063329	circBase	chr22	-	38894089	38894578	exonic	NM_006386	DDX17	AAGGGGAGATGGCCCAATCAATATGTAATGGATGTGTTGATGGATCAGCACTTTACAGAA
ASCRP3000697	126.5	142	162.5	305.5	157	316	7.39059	7.46869	7.09152	7.8258	7.07645	8.09785	P	P	P	P	P	P	hsa_circRNA_001264	hsa_circ_0000086	circBase	chr1	-	76694158	76694273	antisense	NM_152996	ST6GALNAC3	AAGGGGGCTTCACATGGTTTTAAAATGTGCTGCTGTGGTTTGACCTAGAGTACAAAATAG
ASCRP3000698	93	93	90	99.5	103	98	6.82717	6.68017	6.30011	6.22334	6.43822	6.27083	P	P	P	P	P	P	hsa_circRNA_405921		25070500	chr2	+	85241058	85255179	exonic	ENST00000456682	KCMF1	AAGGGTAGATTTTGGCCAGAGGTCCCTGTTGCTGTGCATATATTATTAGCCGAGTATATG
ASCRP3000700	106.5	116	130	175	165	138	7.09855	7.12463	6.8112	7.04037	7.17583	6.80423	P	P	P	P	P	P	hsa_circRNA_102595	hsa_circ_0052095	circBase	chr19	+	52785363	52786666	exonic	NM_001010851	ZNF766	AAGGTATCAAAGATATCAACACAGGGACACTTGACATTCAGGGACGTGGCCATAGAATTC
ASCRP3000701	61	61	328	523.5	234	225	5.92202	5.77828	8.06254	8.63287	7.7077	7.56801	P	A	P	P	P	P	hsa_circRNA_000155	hsa_circ_0000155	circBase	chr1	+	168007608	168014465	exonic	NM_018442	DCAF6	AAGGTATCGAGCAGGACCTGGTGATAGATAACAATAATGAAAAGCTGAGCCCCAAACCAG
ASCRP3000702	104	88.5	115	135	144	158.5	7.01317	6.60497	6.62033	6.6601	6.92044	6.95864	P	P	P	P	P	P	hsa_circRNA_002533	hsa_circ_0002533	circBase	chr10	+	114286845	114298089	exonic	NM_145206	VTI1A	AAGGTCATCTCGGAGACTAGAGGCTGGATACCAAATAGCAGTGGAAACCGAAAAGGTCAC
ASCRP3000703	633	445	1065	1995	1479	738.5	9.92575	9.33177	9.66587	10.6228	10.3605	9.45148	P	P	P	P	P	P	hsa_circRNA_101533	hsa_circ_0003713	circBase	chr15	-	59204761	59205895	exonic	NM_024755	SLTM	AAGGTGAAGATGATACCTTTCTAACAGCCCAAGACTGTGAATTGGAGAATCAAGAGGCAC
ASCRP3000704	160	152	222.5	196	213	129.5	7.81836	7.57118	7.54019	7.21074	7.53889	6.64457	P	P	P	P	P	P	hsa_circRNA_406193		25070500	chr22	-	36872786	36872903	sense overlapping	NM_012473	TXN2	AAGGTGGATATTGATGACCACACAGACCTCGCCATTGAGTGGTGTGGACCCTGCAAGATC
ASCRP3000705	1862	1791.5	1939	1647.5	1555	1616	11.4887	11.3752	10.491	10.3507	10.4513	10.6515	P	P	P	P	P	P	hsa_circRNA_036783	hsa_circ_0036783	circBase	chr15	+	90800369	90815443	exonic	uc002bpe.1	TTLL13	AAGTAAAATGTAGCAGTCCCCCTCCTCATTGATGGCTTCAAGTTTGATATGCGAGTCTAC
ASCRP3000707	68	53	202	269	126	198	6.20064	5.41106	7.41122	7.66361	6.72177	7.31635	P	A	P	P	P	P	hsa_circRNA_005202	hsa_circ_0005202	circBase	chr9	-	88190229	88211364	exonic	NM_015239	AGTPBP1	AAGTAACTAGGTATGCAACCACTCATGTATTCGGTTCAGGAAGCATTAAATGCCAGACCA
ASCRP3000708	69.5	57.5	75	119	81	137	6.20064	5.60385	5.98031	6.45819	6.01419	6.69533	P	A	P	P	P	M	hsa_circRNA_008337	hsa_circ_0008337	circBase	chr8	-	62546241	62596747	exonic	NM_004318	ASPH	AAGTAAGCATTTTTCCTGTGGAAGAACAGCAGGAAGTACCACCAGAGACAAAGCATGGAG
ASCRP3000709	83.5	89.5	377	256	189.5	129	6.55662	6.5579	8.24341	7.59531	7.36966	6.6325	P	P	P	P	P	P	hsa_circRNA_001621	hsa_circ_0001621	circBase	chr6	+	90556280	90566918	exonic	NM_012115	CASP8AP2	AAGTAATCTTCACCAAAGGTGGTGACTCTCAAAAGGAAATAGGATCATGGCAGCAGATGA
ASCRP3000710	145	165.5	364.5	230.5	291.5	248	7.58345	7.73109	8.20603	7.4392	8.01174	7.72485	P	P	P	P	P	P	hsa_circRNA_104400	hsa_circ_0006944	circBase	chr7	+	74119495	74131270	exonic	NM_001518	GTF2I	AAGTACCAGCAGAAGGTGGTCGTGTGATGGTAACAGATGCTGACAGGTCAATACTATCTC
ASCRP3000712	184.5	226	212	250.5	227	245	8.03919	8.29312	7.4822	7.57528	7.64661	7.70136	P	P	P	P	P	P	hsa_circRNA_100172	hsa_circ_0011615	circBase	chr1	+	36354027	36360003	exonic	NM_012199	AGO1	AAGTACCGCGTGTGTAATGTTACCCGTCGCCCTGCTAGCCATCAGACCTGCGGGCGCTTA
ASCRP3000713	52.5	74.5	117	138.5	107	86	5.5612	6.2039	6.65891	6.70228	6.47112	5.92004	A	P	P	P	P	P	hsa_circRNA_091025	hsa_circ_0091025	circBase	chrX	+	70642966	70644088	exonic	NM_004606	TAF1	AAGTATAATGAAAGAAGACAAATTAGCTCGCTTAGAGAAAGCTATCAACCCCTTGCTGGA
ASCRP3000714	186.5	202.5	157.5	304.5	177	193	8.06254	8.09829	7.08001	7.81996	7.27037	7.30727	P	P	P	P	P	P	hsa_circRNA_043781	hsa_circ_0043781	circBase	chr17	-	40359575	40369482	exonic	NM_012448	STAT5B	AAGTATACTCCAAATACTACACACCAGTTCCCTGCGAGTCTGCTACTGTGATTACAGTGG
ASCRP3000717	123	173	146.5	152	150.5	150	7.31106	7.81249	6.97689	6.81868	7.01457	6.88019	P	P	P	P	P	P	hsa_circRNA_000459	hsa_circ_0000459	circBase	chr12	+	124091978	124101150	exonic	NM_020936	DDX55	AAGTCAACTGGGTTTTGCAGTATGACCCTCCCAGCAATGCAAGGTTGGAGCCATAATCAT
ASCRP3000719	118	107.5	87	110.5	118	123	7.24998	6.90648	6.22173	6.35107	6.63734	6.57817	P	P	P	P	P	P	hsa_circRNA_402813		25242744	chr3	-	31871531	31921322	exonic	NM_017784	OSBPL10	AAGTCAGAGAGGTACTTCGTACTGGATTTCGAGGCTGGCATCCTGCAGTATTTTGTGAAT
ASCRP3000720	117	137	103	125	106.5	123.5	7.21074	7.42668	6.47112	6.49264	6.50063	6.56553	P	P	P	P	P	P	hsa_circRNA_100749	hsa_circ_0020927	circBase	chr11	+	3988781	4045217	exonic	NM_003156	STIM1	AAGTCATCAGAAGAGTTTTGCCGAATTGACAAGCCCCTGTGTCACAGTGAGGATGAGAAA
ASCRP3000722	1243	1354	765	1614	1472	968	11.0523	11.0489	9.19857	10.3064	10.3518	9.88405	P	P	P	P	P	P	hsa_circRNA_040822	hsa_circ_0040822	circBase	chr16	+	88061088	88069000	exonic	NM_017869	BANP	AAGTCCAGATCACGCAGGACAGCGAGGTCACCTTTTCTATAAATTTGGCATCACAGAATC
ASCRP3000723	58.5	60	108	115	97	88	5.8278	5.68554	6.52694	6.39745	6.23934	6.07787	A	A	P	P	P	P	hsa_circRNA_405236		25070500	chr14	+	56122759	56125332	exonic	NM_004986	KTN1	AAGTCCCAAATTGAGCAGCTTAAACAACAAAACTACCAACAGGTTGAAAGAAAAGGAAAA
ASCRP3000724	171	153.5	137	164	160.5	194	7.92213	7.60769	6.86376	6.91148	7.1003	7.29813	P	P	P	P	P	P	hsa_circRNA_103162	hsa_circ_0062317	circBase	chr22	+	20754921	20755662	exonic	NM_003426	ZNF74	AAGTCCCCAGAGGGCCCTGTCCAGGAATCGGTGAGTTTCAAGGATGTGGCTGTGGACTTC
ASCRP3000725	78	89.5	956	953	535	605.5	6.40881	6.58194	9.49778	9.50806	8.93457	9.15852	P	P	P	P	P	P	hsa_circRNA_103655	hsa_circ_0007883	circBase	chr4	-	73956383	73958017	exonic	NM_032217	ANKRD17	AAGTCCCTCAGGGGTGGCACTGAATCAACAAGACAAGCAACTCAATTGATTAATGCTTTG
ASCRP3000726	225	230	1579	862	694.5	353	8.40429	8.32027	10.2195	9.34939	9.29282	8.28139	P	P	M	P	P	P	hsa_circRNA_007054	hsa_circ_0007054	circBase	chr1	+	25666964	25678184	exonic	NM_014313	TMEM50A	AAGTCCGAGGTGATAGTTACAGTGAAGGTTGTCTGGGTCAAACAGTGACCTGAAAAAAAT
ASCRP3000727	65.5	72	76	93	86	73	5.9765	5.93976	6.06535	6.14905	6.10607	5.7156	P	A	P	P	P	P	hsa_circRNA_104546	hsa_circ_0083176	circBase	chr7	+	157174939	157178305	exonic	NM_058246	DNAJB6	AAGTCCTTAACAATAAATGAAGACCCTTTTGAGGACTTCTTTGGGAATCGAAGGGGTCCC
ASCRP3000729	126	97	1096	1476.5	701	1644	7.35798	6.7831	9.71304	10.1842	9.30047	10.677	P	P	P	P	P	P	hsa_circRNA_101543	hsa_circ_0000607	circBase	chr15	-	62299506	62306191	exonic	NM_017684	VPS13C	AAGTCTCAGAAGAAATACAGAAAGAAATTCAGACTGCAAATGAACACTGGACTCCATGCA
ASCRP3000731	165.5	153.5	188.5	157	190.5	156	7.87988	7.60769	7.32537	6.89238	7.39845	6.94309	P	P	P	P	P	P	hsa_circRNA_103674	hsa_circ_0070113	circBase	chr4	+	79186178	79188586	exonic	NM_025074	FRAS1	AAGTGACCTGCCAGACTGGAGAGTGTGCCAAAGTGGAGTGTGCCCGGGATGAGACTGTAG
ASCRP3000732	121	116	102	115	93	93	7.26295	7.13493	6.50196	6.42009	6.25674	6.1575	P	P	P	P	P	P	hsa_circRNA_086441	hsa_circ_0086441	circBase	chr9	-	19063005	19063578	exonic	NM_017645	HAUS6	AAGTGATCCATTTCAAAAAGAGCAAGATCATCTGGTAGAAGAGCCCTGCCTCTTTCTTGT
ASCRP3000734	48	58	70	77	69	76	5.35341	5.58644	5.92004	5.78919	5.76728	5.79136	A	A	P	P	P	P	hsa_circRNA_100612	hsa_circ_0008523	circBase	chr10	+	70723046	70726959	exonic	NM_004728	DDX21	AAGTGGAAGAGATTTTAAGTGTGGCATACAAGAAAGGCCGAGGAGTGACCTTCCTATTTC
ASCRP3000735	157.5	133.5	368	339	326	193	7.78768	7.38341	8.21658	7.99769	8.17642	7.28509	P	P	P	P	P	P	hsa_circRNA_405713		25070500	chr19	+	2189730	2194576	exonic	NM_032482	DOT1L	AAGTGGATGAAATGGTATGGAAAAAAGCATGCAGAATACACACTTCGAGAGCATGCAGAG
ASCRP3000736	79	78	217.5	147	148	157.5	6.51648	6.28014	7.50223	6.78528	6.99019	6.95864	P	P	P	P	P	P	hsa_circRNA_101708	hsa_circ_0006979	circBase	chr16	-	11940357	11941663	exonic	NM_015659	RSL1D1	AAGTGGTTCTTGCAGGACCTTGCCTCATAGTATTCGATCAGATTCAGAAGATATCTGTTT
ASCRP3000738	56	65	83	87	73	83.5	5.76949	5.83203	6.1303	5.99169	5.84254	5.99169	A	A	P	P	P	P	hsa_circRNA_071511	hsa_circ_0071511	circBase	chr4	+	184605127	184615876	exonic	NM_021942	TRAPPC11	AAGTGTCACAAGGTTTTGATCTTTCTGATCCTGAAAAAGAAAAGGTGGGAATTCTTGCCA
ASCRP3000739	209.5	247.5	196	213	211	254	8.2588	8.44436	7.36748	7.34843	7.55624	7.77621	P	P	P	P	P	P	hsa_circRNA_022358	hsa_circ_0022358	circBase	chr11	-	61556601	61560085	exonic	NM_014206	TMEM258	AAGTGTCCCACCTGCTGCTCATAATAAATGCAGATGTATAGCACCTGCCGACGTGTTCTT
ASCRP3000740	124	117	555	290.5	240	149	7.34177	7.13493	8.77358	7.78223	7.74404	6.88019	P	P	P	P	P	P	hsa_circRNA_002765	hsa_circ_0002765	circBase	chr10	+	31644075	31676727	intronic	uc010qeg.1	ZEB1	AAGTGTGGAAGCAAAGGTCATCTAATCTTTAAAAGCTGTTTAAGGAAGACAGAGCAGGCA
ASCRP3000741	812	986.5	707	798	756	858	10.3355	10.509	9.08516	9.24071	9.41408	9.67398	P	P	P	P	P	P	hsa_circRNA_005629	hsa_circ_0005629	circBase	chr5	-	156919980	156921803	exonic	NM_033274	ADAM19	AAGTGTGGCTACAACCATGAGCCCGACCTGCCCCTGACCTCTGCTTCGAGAAGGTGAATG
ASCRP3000742	101	86	358	394	410	663	6.94211	6.46976	8.17725	8.20012	8.52245	9.30513	P	P	P	P	P	P	hsa_circRNA_001682	hsa_circ_0001682	circBase	chr7	-	23023562	23030758	exonic	NM_032581	FAM126A	AAGTTATCCAGGAGCCACAAAGTGAGGTTGAAGGTTTAGAACAGATGTGGAAAAATGTTT
ASCRP3000743	63	69	57.5	69.5	63	77.5	5.99547	5.99547	5.54327	5.62593	5.53292	5.80862	P	A	A	P	P	P	hsa_circRNA_406345		25070500	chr3	+	128060075	128077216	exonic	NM_021937	EEFSEC	AAGTTCAAGATCCACATCCCAGGTGGTGAAGAAGGTGAAGTCCATGCAGATGTTCCACAT
ASCRP3000744	66	57	310	422.5	249	348	6.07073	5.5612	7.9828	8.30191	7.77236	8.25172	P	A	P	P	P	P	hsa_circRNA_103842	hsa_circ_0072547	circBase	chr5	+	56542126	56546968	exonic	NM_022913	GPBP1	AAGTTCACTTGAGGCAGAACACAGAATATCCTCCGAATCCTAAATCTAGAGCTCCAAGGA
ASCRP3000745	58.5	57	164	189	119.5	117	5.78919	5.58644	7.0769	7.14091	6.67312	6.44927	P	A	M	P	P	M	hsa_circRNA_100639	hsa_circ_0019005	circBase	chr10	-	88211723	88221044	exonic	NM_015045	WAPAL	AAGTTCATGCTGTCCAGGCTTTAGTGCAGACTGGGCATTTAGCTATGGAGACATTATTAT
ASCRP3000746	217	268	708.5	945	591.5	602	8.32815	8.56307	9.08958	9.49078	9.06745	9.13498	P	P	P	M	P	P	hsa_circRNA_100828	hsa_circ_0022308	circBase	chr11	-	61096834	61097546	exonic	NM_001923	DDB1	AAGTTCCTATATGGTTGCCAAGCACCTACTATTTGCTTTGTCTACCAGGGGGAGAGCAAG
ASCRP3000747	106	151.5	632.5	602	386.5	241.5	7.04948	7.56198	8.93948	8.82644	8.42996	7.68743	P	P	P	P	P	P	hsa_circRNA_102851	hsa_circ_0008032	circBase	chr2	+	172782046	172809519	exonic	NM_003642	HAT1	AAGTTGATGAGAACTTTGACTGTGTAGAGGATTTGGTGCTATGGAGAAATTTTTGGTAGA
ASCRP3000748	129	123	1568	2045	633	1755.5	7.42353	7.22689	10.208	10.6551	9.15473	10.8328	P	P	P	P	P	P	hsa_circRNA_100924	hsa_circ_0000347	circBase	chr11	-	85722072	85742653	exonic	NM_007166	PICALM	AAGTTGCAGAGACTTAATTCAGTGCACAAATGAGATGAATGTGAACATCCCACAGTTGGC
ASCRP3000749	189	165	153	181.5	207	203	8.09851	7.7373	7.04129	7.09767	7.50488	7.41263	P	P	P	P	P	P	hsa_circRNA_101167	hsa_circ_0005916	circBase	chr12	+	117402501	117426674	exonic	NM_012174	FBXW8	AAGTTGCTTTTGGTGTACAGGGTCTGGGATGGGTGTACGAAGGAAGCAAGATATACATCA
ASCRP3000751	158	141	129	137	185	209	7.79365	7.43573	6.76718	6.63855	7.32162	7.42842	P	P	P	P	P	P	hsa_circRNA_005965	hsa_circ_0005965	circBase	chr4	-	108603170	108615162	exonic	NM_005443	PAPSS1	AAGTTGTGGAACTTCTACAGGAACGGGCTTGTCTGGAGCGGGAAAGACTACTGTGAGCAT
ASCRP3000753	54.5	55	60	72	59.5	73.5	5.61125	5.46104	5.61861	5.74616	5.45558	5.80862	A	A	P	P	P	P	hsa_circRNA_059180	hsa_circ_0059180	circBase	chr20	-	1349620	1373816	exonic	NM_000801	FKBP1A	AAGTTTTATTATTGCAATAAAAGTGCTTTATGCCGGCTTTTCTCAGTTTCCGGGACGTCG
ASCRP3000754	56.5	53.5	83	80	82	73	5.78919	5.48272	6.0938	5.89803	6.03267	5.68554	A	A	P	P	P	P	hsa_circRNA_404937		25070500	chr11	+	114388277	114411482	sense overlapping	ENST00000459372	snoU13	AAGTTTTGGTGGGAAGATGAAACTTGGAAGAAGGTGCCATTAAGAGGAGATACACAGAGA
ASCRP3000755	84	77.5	96	150	121.5	176	6.59568	6.29399	6.39316	6.7983	6.68485	7.12506	P	P	P	P	P	P	hsa_circRNA_100601	hsa_circ_0007113	circBase	chr10	-	69785302	69804320	exonic	NM_015601	HERC4	AAGTTTTTGAACTTATGGGAAGCATTGTCACTGAGATTGCTTGTGGACGAGCAGGTTGTT
ASCRP3000757	104	85	55	95	63	79	6.99161	6.44238	5.53032	6.09731	5.61861	5.86127	P	P	A	P	A	P	hsa_circRNA_041630	hsa_circ_0041630	circBase	chr17	-	4848946	4849292	exonic	ENST00000225655	PFN1	AATAAAAAAGATTCTACTAACAACGCTAGTCCTGCTGATGGGCAAAGAAGGTGTCCACGG
ASCRP3000758	95	113.5	162.5	341	177	414	6.87302	7.08798	7.12463	8.01592	7.27581	8.52245	P	P	P	P	P	P	hsa_circRNA_063313	hsa_circ_0063313	circBase	chr22	-	38879442	38891942	exonic	NM_006386	DDX17	AATAAAAACACTGTTGACAATAATGTCTAGTTCTGGCTCCTACCAGAGAGCTTGCCCAGC
ASCRP3000759	213	159	173	157	201	130.5	8.28544	7.65975	7.16037	6.85963	7.46495	6.58945	P	P	P	P	P	M	hsa_circRNA_043602	hsa_circ_0043602	circBase	chr17	-	39679868	39925459	exonic	uc010wfs.2	JUP	AATAAAAATTTATGGTCCAAGGGAGTGGTGGTGACCAAGGCGGCCATGATTGTGAACCAG
ASCRP3000760	164	154	141	160	176	153	7.85258	7.59531	6.90247	6.89036	7.26647	6.90548	P	P	P	P	P	P	hsa_circRNA_023143	hsa_circ_0023143	circBase	chr11	+	67803928	67804114	exonic	NM_002496	NDUFS8	AATAAAACCACTCCGACCCCACGGGGCCCCAACTTTGAGTTCTCCACGGAGACCCATGAG
ASCRP3000763	134	174	192	188	161	171	7.46869	7.82315	7.33732	7.12291	7.12334	7.11078	P	P	P	P	P	P	hsa_circRNA_039830	hsa_circ_0039830	circBase	chr16	-	67471916	67477081	exonic	NM_004691	ATP6V0D1	AATAAAACTGCCCTCTCTAAGGCCAACTGTCCGGCTTTTTTCCAGGACTGCATTTCAGAG
ASCRP3000765	56	51	36	69.5	40	95	5.76949	5.37385	4.81417	5.73378	4.8056	6.22173	P	A	A	P	A	P	hsa_circRNA_406651		25070500	chr5	+	115781859	115785513	sense overlapping	NR_109879	SEMA6A-AS1	AATAAAAGGCAGTCAAGGCAATTCACCATAAGGAAAGAGTGTACAAGACGGTTGGAACGC
ASCRP3000767	54	53	78	63.5	74	87	5.58644	5.41106	6.05816	5.56374	5.84254	6.09731	A	A	P	A	P	P	hsa_circRNA_070660	hsa_circ_0070660	circBase	chr4	+	110580166	110585550	exonic	NM_017918	CCDC109B	AATAAAATAGCATATGATGTGCAGTGTCCAAAGAGAGGTTTTGCGTGTGAAGCTGTGTGG
ASCRP3000770	184	202	216	243	231	173	8.04375	8.09368	7.50223	7.52329	7.68276	7.12506	P	P	P	P	P	P	hsa_circRNA_023617	hsa_circ_0023617	circBase	chr11	+	75116657	75116733	intronic	ENST00000527446	RPS3	AATAAAATTTTGTACAAAGACAGGTCTCCTTGGCAGCTGTATTCTGGAGTCTGGATGTTG
ASCRP3000771	79	79	40	74	64	136	6.49131	6.33031	4.86868	5.80862	5.6691	6.70574	P	P	A	P	P	P	hsa_circRNA_028921	hsa_circ_0028921	circBase	chr12	+	121132626	121139667	exonic	NM_014730	MLEC	AATAAACAATTTGCAGTGACACTCTGGTATTTGATGTACGATTGAATGGCCACGTCGTGG
ASCRP3000778	163.5	162.5	235	276	284	175	7.84684	7.69528	7.60523	7.68217	7.96607	7.13493	P	P	P	P	P	P	hsa_circRNA_104584	hsa_circ_0083861	circBase	chr8	-	30557597	30560757	exonic	NM_000637	GSR	AATAACCAGCGATGGATTTTTTCAGCTGGAAGAATTGCCCGGTCCCATATAGAAATCATC
ASCRP3000779	58	63	98	133	79.5	82	5.80862	5.81504	6.36135	6.60806	6.00111	5.92004	A	A	P	P	P	P	hsa_circRNA_103610	hsa_circ_0002785	circBase	chr4	-	22403053	22404422	exonic	NM_145290	GPR125	AATAACCCAGACTAGGAATGCCAGCATCTGCCAAGCAGATTTGACGGGATCTGAACTATA
ASCRP3000783	72	91	273.5	294	305	440	6.34812	6.63794	7.80928	7.79528	8.08108	8.61596	P	P	P	P	P	P	hsa_circRNA_100324	hsa_circ_0013966	circBase	chr1	+	147438785	147460753	exonic	NM_016334	GPR89B	AATAATCATCGTCACATCCATCAGAGGATTGCTGATCACTCTTACCAAGGATGGCAATGG
ASCRP3000784	70	72	75	92	73.5	101.5	6.23137	6.13201	6.02346	6.11129	5.89803	6.28939	P	P	P	P	P	P	hsa_circRNA_000570	hsa_circ_0000570	circBase	chr14	+	103352525	103363738	exonic	NM_003300	TRAF3	AATAATGAATCCAAAATCCTTCATTTACAGAAACACGAAGACACCGACTGTCCCTGCGTG
ASCRP3000786	64	69	271	302	249	161	6.02899	6.02899	7.77319	7.83188	7.7773	6.97019	P	A	P	P	P	M	hsa_circRNA_039254	hsa_circ_0039254	circBase	chr16	+	47497792	47581459	exonic	NM_001031835	PHKB	AATAATGGCAGCACAGAGCTACATTCGAGTTTTAAAATTGCTATAGCTTAGCCTGCGACG
ASCRP3000787	74	80	88	107	112	127	6.3168	6.38455	6.22173	6.29858	6.59195	6.64457	P	P	P	P	P	P	hsa_circRNA_103053	hsa_circ_0007094	circBase	chr20	-	35288739	35299800	exonic	NM_022477	NDRG3	AATACAACTTTGCTAAAGCTCTCTGGCCTGACAACCAATGTTGTGGACATTATTTTGGCT
ASCRP3000789	93.5	68.5	72	76	86	55.5	6.8482	6.08142	5.98031	5.84463	6.1303	5.22751	P	A	P	P	P	A	hsa_circRNA_404988		25070500	chr12	-	29884739	29911710	sense overlapping	NM_175861	TMTC1	AATACAGAACCATATGGGAATTCATATTCTGGCTTGGAAGAATTAGGTGGCTGGGATCGT
ASCRP3000790	68	61	315	357	245	319	6.20064	5.81504	8.00497	8.07039	7.758	8.11638	P	A	P	P	P	P	hsa_circRNA_103030	hsa_circ_0005868	circBase	chr20	+	33057852	33069011	exonic	NM_031483	ITCH	AATACATCAGAGACAATGGACCTCAGATAGCCTATGTTCGGGACTTCAAAGCAAAGGTTC
ASCRP3000791	202.5	219	241	172	183	173	8.21111	8.23226	7.64301	6.99019	7.3171	7.11815	P	P	P	P	P	P	hsa_circRNA_025984	hsa_circ_0025984	circBase	chr12	-	46751970	46754992	exonic	NM_018976	SLC38A2	AATACATGCTTAATCCTGAGCTTTGTTCTTCCTGTTAAGTGGTGTACTGGTGATGACCGG
ASCRP3000792	60	66	55	73	66	64	5.84463	5.95921	5.41106	5.7562	5.6691	5.44319	P	P	A	P	P	M	hsa_circRNA_037615	hsa_circ_0037615	circBase	chr16	+	3706102	3708096	exonic	NM_005223	DNASE1	AATACCTTTAAATTTAGGTAAATAAAGCTCAAGGAGGTGGGGCTGTCAGGATGCACCAGA
ASCRP3000793	58	64	110	110	86	100.5	5.76949	5.83203	6.59319	6.37009	6.1659	6.25517	P	A	P	P	P	P	hsa_circRNA_042882	hsa_circ_0042882	circBase	chr17	+	29483000	29533389	exonic	NM_000267	NF1	AATACGAATGGCACCGCTTCCAATAAAAACAGGACAGCAGAACACACATACCAAAGTCAG
ASCRP3000794	52	51	213	327	195.5	218	5.58644	5.37385	7.46393	7.9384	7.41404	7.50884	A	A	P	P	P	P	hsa_circRNA_400828		25242744	chr11	-	108057208	108061227	exonic	NM_002519	NPAT	AATACGGAATTTCCAAGATCCAAACGCTTTTGCAGTAGAAAAAGAGCATGCAAAGTTCCC
ASCRP3000797	266	356	427	444	353	380	8.63771	8.99591	8.40287	8.37779	8.28986	8.39146	P	P	P	P	P	P	hsa_circRNA_102898	hsa_circ_0005307	circBase	chr2	+	204154487	204157049	exonic	NM_177538	CYP20A1	AATACTTGGCCATCTCCACACAAATATTGTCAGCATGTGCTTTGTGAAACTGTTCGAACT
ASCRP3000798	59.5	67.5	250.5	198	147	137	5.80862	5.95921	7.68859	7.21884	6.98355	6.74662	P	A	P	P	P	P	hsa_circRNA_100599	hsa_circ_0018403	circBase	chr10	-	52220432	52350007	exonic	NM_147156	SGMS1	AATACTTTTAAAGGAACCTGTTGATAAATGCAAAACAGTGGCTGTTGCAGCGTGACGACA
ASCRP3000799	60	64	123.5	144	118.5	163	5.92202	5.8509	6.71721	6.74662	6.62033	7.03029	P	A	P	P	P	P	hsa_circRNA_405210		25070500	chr14	+	39648294	39648666	exonic	NM_002687	PNN	AATAGAAGAGTCACAGAGAAAAATGAACGCAAAAGCGGCGCCAGGAAATTGAACAAAAAC
ASCRP3000800	248	211	139	416	330	384.5	8.52048	8.1816	6.88121	8.29485	8.18656	8.40073	P	P	P	P	P	P	hsa_circRNA_001035	hsa_circ_0001035	circBase	chr2	-	85554139	85554349	sense overlapping	NM_006464	TGOLN2	AATAGACGGGCCCAGCAAGTCGGGTTCGGAGGCGCAGACCACAAAAGATGTCCCTAATAA
ASCRP3000801	514	821	645.5	553	592	493	9.66431	10.2215	8.97264	8.70321	9.07416	8.80294	P	P	P	P	P	P	hsa_circRNA_400455		25242744	chr1	-	235409734	235424067	exonic	NM_016374	ARID4B	AATAGAGGAAGAAGATCTAATCATATGCCCTTGATGAGCCTCCCTATTTGACAGTGGGCA
ASCRP3000805	100	112	104	160	129	118.5	6.95912	7.06033	6.47112	6.88375	6.77763	6.5515	P	P	P	P	P	P	hsa_circRNA_405732		25070500	chr19	-	11521928	11527733	exonic	uc002mrm.2	RGL3	AATAGTTGTTTCTTCAAATTGAAATCCAAAGATCTACTCAAGGCTCCCAGCCCCATTGCC
ASCRP3000806	359	438.5	327	422.5	385	371	9.11864	9.31771	8.04944	8.30932	8.42996	8.36106	P	P	P	P	P	P	hsa_circRNA_036272	hsa_circ_0036272	circBase	chr15	-	74738317	74742410	exonic	NM_032907	UBL7	AATATACCTGATGGTCAACTCTCGTTGGTGCCTGCTCACCCAGCCCTCGTCAATGCCATT
ASCRP3000808	57	75	62	66	62	64	5.72472	6.14736	5.61861	5.56374	5.58894	5.51987	A	P	P	A	P	P	hsa_circRNA_100940	hsa_circ_0006286	circBase	chr11	+	102076623	102080295	exonic	NM_001130145	YAP1	AATATCAATCCCAGCACAGCAAATTCTCCAAAATGTCAGCCATGAACCAGAGAATCAGTC
ASCRP3000809	257	258	217	275	226	200	8.57462	8.50203	7.50587	7.68217	7.6403	7.34621	P	P	P	P	P	P	hsa_circRNA_024596	hsa_circ_0024596	circBase	chr11	-	119545868	119549475	exonic	NM_002855	PVRL1	AATATCACAGGCGTCCACTCCCAGGTGGTCCAGGTGAACGACTCCATGTATGGCTTCATC
ASCRP3000810	761	976	14457.5	14498	10931	4207	10.2308	10.4878	13.4326	14.1	13.3132	12.2693	P	P	P	P	P	P	hsa_circRNA_103887	hsa_circ_0002490	circBase	chr5	+	72370568	72373320	exonic	NM_138782	FCHO2	AATATCAGCAGACTAGAGCAGATTCTTCCAAATGCACAGCTTGTGTTCAGGTGTGTCACG
ASCRP3000811	148.5	138	391	376	331.5	206	7.66332	7.43573	8.29886	8.13682	8.19664	7.41263	P	P	P	P	P	P	hsa_circRNA_101699	hsa_circ_0004344	circBase	chr16	-	9023225	9024254	exonic	NM_001286458	USP7	AATATCTGAGGAAGCGGGAGATACAGATGACCCACCAAGAATTACTCAGAACCCTGTGAT
ASCRP3000812	238.5	277	623	578	556	253	8.44866	8.61948	8.92347	8.7711	8.97945	7.76132	P	P	P	P	P	P	hsa_circRNA_001810	hsa_circ_0001810	circBase	chr8	-	71071739	71075089	exonic	NM_006540	NCOA2	AATATCTTTACATATGCTTCACAGGCAAGATCACGTCTCTGGATACCAGCACCATGAGAG
ASCRP3000813	63	70.5	69	73	68	86	5.9765	6.04547	5.92004	5.7562	5.76728	5.98031	P	P	P	P	P	P	hsa_circRNA_400413		25242744	chr1	-	224481968	224491559	exonic	NM_002533	NVL	AATATGCCTAGGTATCCCAGATGAAGCATCCAGGGAAAGGAGGTCTGCAAGATGCTCATA
ASCRP3000816	47.5	48	67	173	64	96	5.27796	5.14156	5.75398	7.02014	5.61861	6.22173	A	A	P	P	P	P	hsa_circRNA_403912		25242744	chr7	-	121769414	121773795	exonic	NM_005763	AASS	AATATGGGCTTGTTGGATGAGATTCTAAAACAGTCACCAGGTGTCAAGATGCTGCAAGTA
ASCRP3000817	81	94	66	87	81	81	6.59568	6.69069	5.7156	6.02346	6.03267	5.92004	P	P	A	P	P	P	hsa_circRNA_039466	hsa_circ_0039466	circBase	chr16	+	56660791	56661024	exonic	NM_175617	MT1E	AATATGTGACTGACAATAAAAACAATTTTGACTTTAAGCTGCTGTTCCTGCTGCCCCGTG
ASCRP3000818	49.5	50	70	83.5	110	144.5	5.51725	5.27485	5.87158	5.94757	6.52955	6.80906	A	A	P	P	P	P	hsa_circRNA_018100	hsa_circ_0018100	circBase	chr10	-	32141444	32150586	exonic	NM_018287	ARHGAP12	AATATTACTACAGTGCAGACGGATCTCGGTCAGAATGGGAATTGCCAAAGGCAACCACAC
ASCRP3000819	812.5	910	1514	1401	1083	1427	10.3409	10.3492	10.1532	10.0988	9.96297	10.4433	P	P	P	P	P	P	hsa_circRNA_101869	hsa_circ_0005016	circBase	chr16	+	71954641	71957283	exonic	NM_014761	IST1	AATATTCATCCACCTCAGATACCAGCAACTCCCCCATCGTATGAATCTGTTGCTGATCAG
ASCRP3000820	370.5	390	1145	1400	845	1109	9.16461	9.14053	9.7644	10.104	9.61618	10.0897	P	P	P	P	P	P	hsa_circRNA_018224	hsa_circ_0018224	circBase	chr10	+	38724057	38734535	exonic	NR_024497	LINC00999	AATATTTGGAATTTTCGTATACGTGGATTCCAGAGGGGTGACAGCAAAACAAACAGGACC
ASCRP3000821	336	347	964.5	1264	719	966	9.01369	8.9429	9.51119	9.92952	9.35197	9.86851	P	P	P	P	P	P	hsa_circRNA_082178	hsa_circ_0082178	circBase	chr7	+	128281294	128289036	exonic	NR_024368	LINC01000	AATATTTGGAATTTTCGTATACGTGGATTCCAGAGGGGTGACAGTGAAACAAGCACCTGT
ASCRP3000822	370	383	1024	1414.5	799	995.5	9.16932	9.10756	9.61396	10.1155	9.52039	9.94149	P	P	P	P	P	P	hsa_circRNA_017202	hsa_circ_0017202	circBase	chr1	-	243222779	243242354	exonic	NR_029401	LINC01347	AATATTTGGAATTTTTGTATACGTGGATTCCAGAGGGGTGACAGCGAAACCTGGACCTAC
ASCRP3000823	134	141	133	133	136.5	128	7.48388	7.45847	6.84087	6.63129	6.85652	6.64457	P	P	P	P	P	P	hsa_circRNA_406971		25070500	chr7	+	79818266	79842185	exonic	NM_002069	GNAI1	AATCAAAAAGAGCCCTCTCACTATATGCTATCCAGAATATGCAGGTGCTGGTGAATCTGG
ASCRP3000824	71.5	76	570	367	303	254	6.27083	6.30468	8.8016	8.1066	8.06523	7.74657	P	P	P	P	P	P	hsa_circRNA_006868	hsa_circ_0006868	circBase	chr11	-	107260799	107289013	exonic	NM_152434	CWF19L2	AATCAAAACAAGCTCTTTATGAGAATGGCATCTAAGCAGTCCAGAGCGTGAGTCCATTCA
ASCRP3000828	134.5	186	206.5	259.5	171	236.5	7.48388	7.94768	7.45093	7.61997	7.21884	7.64661	P	P	P	P	P	P	hsa_circRNA_043614	hsa_circ_0043614	circBase	chr17	-	39738530	39743147	exonic	NM_000526	KRT14	AATCAATACAGCTTCATTATCTGAGTTGCATAAACCCGAGCACCTTCTCTTCACTCAGCC
ASCRP3000829	53	45	59.5	66	75	75	5.4961	5.03925	5.63079	5.56374	5.8509	5.7156	A	A	P	P	P	P	hsa_circRNA_402843		25242744	chr3	+	45744929	45765035	exonic	NM_014016	SACM1L	AATCAATCTGGCATATCACACCTGAAAAATTTTATGTGGAAGCTTGTGATGATGGAGCAG
ASCRP3000830	199	255.5	274	434	236.5	371	8.17995	8.48603	7.80606	8.35336	7.71401	8.35887	P	P	P	P	P	P	hsa_circRNA_404578		25070500	chr1	+	150307405	150312953	exonic	NM_004698	PRPF3	AATCACAAATCTTGTTGAACATCCAGCCCAGCTCAATCCTCCAGGAAGGTGGAGTTAAAA
ASCRP3000831	52	58	240	107	163	59.5	5.5381	5.62593	7.60523	6.3168	7.14346	5.39971	A	A	P	P	P	A	hsa_circRNA_008822	hsa_circ_0008822	circBase	chr19	-	52364156	52390165	exonic	NR_024181	ZNF577	AATCACACCTCATTGCAGTTGAGCATTTTTGTCATCTGCAAATAATTTTAGCCAGGTGGC
ASCRP3000832	3089	3925	4233	2905	3594	2522	12.1383	12.3606	11.5262	11.1661	11.5803	11.4211	P	P	P	P	P	P	hsa_circRNA_404514		25070500	chr1	+	53222129	53250725	exonic	NM_024646	ZYG11B	AATCACCAGCAGGAGGAGGCGTCTCCCTATTCCTTACTTGATATCTGCTTGAATTTCTTG
ASCRP3000833	65	76	81	117.5	95	116	6.02899	6.26145	6.0938	6.43822	6.25674	6.50129	P	P	P	P	P	P	hsa_circRNA_072654	hsa_circ_0072654	circBase	chr5	+	64084777	64100213	exonic	NM_005869	CWC27	AATCAGCTGGAGAAGGAGAAGTGGAGAAGAAATCAGTCAGCCGCAGAAATTTTAGTTTAC
ASCRP3000834	122	110	103	94.5	108	95	7.29277	7.03121	6.43406	6.11129	6.49131	6.18585	P	P	P	P	P	P	hsa_circRNA_104463	hsa_circ_0082002	circBase	chr7	+	116339124	116340338	exonic	NM_000245	MET	AATCATGAGCACTGCTTTAATAGGATAAACCTCTCATAATGAAGGCCCCCGCTGTGCTTG
ASCRP3000835	77.5	67	89	71	73	165	6.49131	6.02899	6.1659	5.72472	5.84254	7.02291	P	P	M	P	P	P	hsa_circRNA_076155	hsa_circ_0076155	circBase	chr6	-	35586872	35604935	exonic	NM_004117	FKBP5	AATCCAAACGAAGGAGCAACAGTAGAAAATTGTCAAAAGAGTGGGGAATGGTGAGGAAAC
ASCRP3000836	81.5	63	79	108.5	74	365	6.55662	5.81504	6.0938	6.33776	5.86127	8.33375	P	A	P	P	P	P	hsa_circRNA_002161	hsa_circ_0001600	circBase	chr6	-	35586872	35614627	intronic	ENST00000540787	FKBP5	AATCCAAACGAAGGAGCAACAGTAGAAAGTGTTTGCTGACTAGCACTTTGGAGAGTGTAT
ASCRP3000837	122	138.5	495.5	422.5	327	348	7.32612	7.44197	8.60195	8.30799	8.19438	8.22765	P	P	P	P	P	M	hsa_circRNA_102818	hsa_circ_0008298	circBase	chr2	+	128922303	128928858	exonic	NM_020120	UGGT1	AATCCAAACTTTCTGACATGCCTTTAAAAAGGGCAAGCGACTTGGTAATGAAGGTGGATG
ASCRP3000839	71	72	213	227	203	147.5	6.28631	6.13201	7.48824	7.42178	7.49824	6.86376	P	P	P	P	P	P	hsa_circRNA_102223	hsa_circ_0002279	circBase	chr17	-	79536041	79539114	exonic	NM_017921	NPLOC4	AATCCATTTCCTATTGAAAACCGGGATGTATTGGGTGAGACACAGGACGTAGACAAGTTT
ASCRP3000840	51	46.5	80	111	70.5	137	5.51725	5.16186	6.0938	6.32432	5.77828	6.75721	A	A	P	P	P	P	hsa_circRNA_102897	hsa_circ_0003747	circBase	chr2	+	203817281	203826149	exonic	NM_024744	CARF	AATCCCAGTATGTTCCATATGATGGAATCCCATTTGTTAATGCAGATGATCGTTGCCAGC
ASCRP3000842	92	85.5	79	109	95	89	6.81013	6.53345	6.02346	6.34665	6.25674	6.07787	P	P	P	P	P	P	hsa_circRNA_023977	hsa_circ_0023977	circBase	chr11	-	88029300	88045722	exonic	NM_001814	CTSC	AATCCTAAGCCCTCAGGAGGTTGTGTCTTGTAGCCAGTATGCTCAAGTATAAAGAAGAGG
ASCRP3000843	104	115	100	117.5	94	115	7.02014	7.08798	6.42709	6.43822	6.23934	6.46092	P	P	P	P	P	P	hsa_circRNA_055957	hsa_circ_0055957	circBase	chr2	-	107459490	107460490	exonic	NM_032528	ST6GAL2	AATCCTCAACTCTTCCTTGGGCGAGGAAATAGGTTCATTCTGCCACCCATCTGCATTAAG
ASCRP3000844	105	116	117	137	122	106	7.05943	7.11599	6.6684	6.64936	6.69533	6.34369	P	P	P	P	P	P	hsa_circRNA_024834	hsa_circ_0024834	circBase	chr11	+	128638012	128651918	exonic	NM_002017	FLI1	AATCCTCACGATTGAGTGTCAAAGAAGGGAGTCTCCGGTGGACTGCAGCGTTAGCAAATG
ASCRP3000845	107	131	116	129	127	112.5	7.10904	7.33434	6.70574	6.59692	6.74662	6.44927	P	P	P	P	P	P	hsa_circRNA_004528	hsa_circ_0004528	circBase	chr2	+	242195015	242195594	antisense	NM_005336	HDLBP	AATCCTCATTTCTATTCCTGCCCATGGGGATTTGCCTCCTCTAAATCGTGGGCAGTCAAA
ASCRP3000846	136.5	103	144.5	232.5	157	141	7.48388	6.86273	6.94797	7.44404	7.06482	6.75721	P	P	P	P	P	M	hsa_circRNA_105042	hsa_circ_0092135	circBase	chrX	-	153924191	153928334	exonic	NM_080612	GAB3	AATCCTGTTTCCAGAGAAGACGAAGAAAGCTACATCGAAATGCTGATGTAGAAGGCCAAT
ASCRP3000847	152	133	165	149	169	166	7.68859	7.31484	7.14091	6.81868	7.17583	7.06931	P	M	P	P	P	P	hsa_circRNA_104110	hsa_circ_0008801	circBase	chr6	+	42902212	42903408	exonic	NM_006586	CNPY3	AATCGATTTGCCAAGTGTGTAAATATGTTGCTGTGGAGCTGAAGTCAGCCTTTGAGGAAA
ASCRP3000848	126	144.5	118	153	143.5	195.5	7.38485	7.51838	6.69765	6.83667	6.94504	7.33732	P	P	P	P	P	P	hsa_circRNA_102741	hsa_circ_0003497	circBase	chr2	-	63660878	63667005	exonic	NM_015910	WDPCP	AATCTACTCCTCCTGGGTTATGCTCAAGGAAGACTAGAGCTCCTTTTTGGTTCAGGTGTG
ASCRP3000850	66.5	66	82.5	70	88.5	209	6.11823	5.9765	6.11823	5.65962	6.11823	7.43573	P	A	P	P	P	P	hsa_circRNA_083327	hsa_circ_0083327	circBase	chr8	-	10683661	10692285	exonic	NM_017884	PINX1	AATCTCCAAAAACCGTGTTCACTATATGAAATTCACAAAAGGTCGGCGGAAGCAGAAGTG
ASCRP3000853	120	128	97	139	126	124	7.29277	7.31484	6.34812	6.70689	6.72177	6.57187	P	P	P	P	P	P	hsa_circRNA_007623	hsa_circ_0007623	circBase	chr19	-	52543740	52550313	exonic	NM_014650	ZNF432	AATCTGTCCAGTCCACAGGTCCTGGCTACCCTGGGAAGAGACAAGAAGTAAATGAAGAAA
ASCRP3000856	337	468	410	369	365	415	9.02942	9.40666	8.36252	8.11941	8.3434	8.52865	P	P	P	P	P	P	hsa_circRNA_010015	hsa_circ_0010015	circBase	chr1	-	12627938	12632881	exonic	NM_004753	DHRS3	AATGAAAAATAAAGAGAGATGGCTTTTGTGAGTTTCCCAACCTCTTTCCCCCACTGAAGC
ASCRP3000857	142	170	322.5	238	196.5	230	7.58345	7.77621	8.04603	7.49225	7.44715	7.60646	P	P	P	P	P	P	hsa_circRNA_103522	hsa_circ_0068135	circBase	chr3	+	180685838	180688146	exonic	NM_005087	FXR1	AATGAAAATGGGCTAGGTACAAATTCTGAGCTGTCTAACCCCTCTGAAACGGAATCTGAG
ASCRP3000859	175	162	147.5	229	212	377.5	7.97589	7.68451	6.98782	7.43573	7.54663	8.36106	P	P	P	P	P	M	hsa_circRNA_103469	hsa_circ_0004271	circBase	chr3	+	128984391	128985942	exonic	NM_016128	COPG1	AATGAAGAGATGTTACCCAGTATCTTGGTGTTGCTGAAGAGGGTGGCTTTGAGTATAAGC
ASCRP3000860	112	147	191	153	156	133	7.11642	7.53566	7.33434	6.8482	7.0711	6.68485	M	P	P	P	P	P	hsa_circRNA_006899	hsa_circ_0006899	circBase	chr15	+	85180577	85184493	sense overlapping	NR_003654	SCAND2P	AATGAAGATCTCCCGGACTTCAAGGAGATTCAGAAAACGTCCAGTGCAGCCCTGCCTGAT
ASCRP3000863	76	72	160.5	182	156	307.5	6.36427	6.13201	7.11772	7.1003	7.09679	8.05916	P	P	P	P	P	P	hsa_circRNA_100339	hsa_circ_0000131	circBase	chr1	+	151611363	151641111	exonic	NM_030918	SNX27	AATGACAATGACCTTGCTGTTACCTACTTCTTTCATCAGGAACCACGTGAATGTTGAGGG
ASCRP3000865	57	66	252	209	156	118	5.80862	5.924	7.7077	7.29813	7.08622	6.54637	A	A	P	P	P	P	hsa_circRNA_102607	hsa_circ_0005315	circBase	chr2	-	8910799	8917022	exonic	NM_020738	KIDINS220	AATGACATTAAAAACCATCTACGAAAGGACACTTACCGAAGAAGGCAGATGCAGAGGACC
ASCRP3000866	86	84	75.5	93	78	95	6.69533	6.46976	5.99169	6.08762	5.97076	6.18585	P	P	P	P	P	P	hsa_circRNA_104601	hsa_circ_0084125	circBase	chr8	-	42294506	42295095	exonic	NM_006749	SLC20A2	AATGACGTGAGGAAGAGCACTGTCCATGACCCATGGCTCTGTGAAATCGCCCATCTCCAA
ASCRP3000867	141.5	174	169	205	173.5	274	7.59935	7.82315	7.1833	7.27891	7.25352	7.89259	P	P	P	P	P	P	hsa_circRNA_001795	hsa_circ_0001795	circBase	chr8	-	42294506	42323435	exonic	NM_006749	SLC20A2	AATGACGTGAGGTTCCGCTGTGTGGCAGCTGATTGCTTCCTTCCTGAGGCTTCCAATCTC
ASCRP3000868	115	104	123	140	124	195.5	7.20301	6.89844	6.74662	6.70689	6.7365	7.32612	P	P	P	P	P	P	hsa_circRNA_103738	hsa_circ_0006563	circBase	chr4	+	129752887	129773423	exonic	NM_024900	JADE1	AATGAGATGGTGTTCTGTGACAAATGCAACATCTGTGTGCACCAGGCTGCCTGCTGTTTC
ASCRP3000869	168	166	190	528	298	483	7.90468	7.72485	7.32087	8.63469	8.04375	8.7711	P	P	P	P	P	P	hsa_circRNA_102479	hsa_circ_0004071	circBase	chr19	+	17308600	17311638	exonic	NM_004145	MYO9B	AATGAGCTCAAGTACCTGGACGAGTTCCTGCTCAACAAGGGAGAGGCGCACCTCCTTCTC
ASCRP3000870	752	888	1180.5	1011	886.5	929	10.2035	10.3153	9.80172	9.58145	9.69734	9.8032	P	P	P	P	P	P	hsa_circRNA_047713	hsa_circ_0047713	circBase	chr18	+	48584494	48586286	exonic	NM_005359	SMAD4	AATGAGCTTGCATTCCAGCCTCCCATTTCCAATCATCCTGGTCAGCCTGCCAGTATACTG
ASCRP3000872	48	55	46	62.5	64	89	5.45283	5.54068	5.14836	5.53032	5.64046	5.9534	A	A	A	P	P	M	hsa_circRNA_104358	hsa_circ_0080035	circBase	chr7	-	44465498	44467302	exonic	uc010kye.3	NUDCD3	AATGAGTTTAAGATTCAGGAGCAGTTCCAGAAAAATCCCGACAGTTACAATGGTGCTGTC
ASCRP3000873	241.5	214.5	596	936	571.5	605	8.47069	8.20114	8.86653	9.48324	9.01439	9.15135	P	P	P	P	P	P	hsa_circRNA_102512	hsa_circ_0050463	circBase	chr19	+	34706028	34706566	exonic	NM_015578	LSM14A	AATGATAACAAGAGACAAGTAGGTCGCTCAAGCCCTCAGTTAGACCCTTTGAGAAAAAGC
ASCRP3000874	55	60.5	63.5	62	61	57	5.72472	5.76286	5.81504	5.51725	5.53292	5.37964	P	A	P	A	P	A	hsa_circRNA_001509	hsa_circ_0001259	circBase	chr22	+	51024958	51033691	exonic	TCONS_00029632	XLOC_014288	AATGATCCAGAAGAGAAGGACAAGTTGACGATTGAGAGGGTTAATGTCAGAGGAGTTGGT
ASCRP3000875	55	57	79	81	73	74.5	5.68086	5.62593	5.99169	5.92796	5.84254	5.80862	P	A	P	P	P	P	hsa_circRNA_104613	hsa_circ_0084171	circBase	chr8	+	42914234	42932507	exonic	NM_002027	FNTA	AATGATCGTGCTGTATTGGAGAGAGAAGTCCAGGACAGAGCAGAATGGGCTGATATAGAT
ASCRP3000876	65.5	67.5	58	63.5	63	57	6.04911	5.93976	5.5612	5.49876	5.58894	5.39971	P	P	A	P	P	A	hsa_circRNA_407234		25070500	chr9	-	123632934	123636251	intronic	ENST00000312189	PHF19	AATGATGATAGGCATCTCAGAGTGGTTGGGGAGATTCAGTGAGTTTTCCTAACATTTCGG
ASCRP3000877	76	74	433	328	208	1257	6.43545	6.1908	8.43622	7.95327	7.53241	10.2668	P	P	P	P	P	P	hsa_circRNA_103525	hsa_circ_0001367	circBase	chr3	+	183361267	183369064	exonic	NM_017644	KLHL24	AATGATGTCCCCAAGGACTAGGCCACGCAGGTGTGGAAATTAAAAGAACACACATATTTT
ASCRP3000878	323	332	373	449.5	361.5	338	8.95264	8.89358	8.23006	8.40818	8.32159	8.19397	P	P	P	P	P	P	hsa_circRNA_104205	hsa_circ_0007769	circBase	chr6	+	144086397	144086935	exonic	NM_014721	PHACTR2	AATGCAAAATGCTGGCTCCTCTCATTCAAAAAAAACAACTGGCTCTAAAGCATCAGCTTC
ASCRP3000880	168	182	511	472	542.5	404	7.89385	7.89713	8.6664	8.49855	8.94961	8.48149	P	P	P	P	P	P	hsa_circRNA_005704	hsa_circ_0005704	circBase	chr20	+	10536878	10541468	exonic	NM_001009608	SLX4IP	AATGCAGAATTCACAAGATCCAATCCCTTGTCCTTAAAAGTGTGGGAATTTTGCTGTCCT
ASCRP3000881	55	61	65	60	66	133	5.58644	5.62593	5.77828	5.44181	5.6691	6.65891	A	A	P	A	P	P	hsa_circRNA_406761		25070500	chr6	-	35565024	35614627	sense overlapping	NM_004117	FKBP5	AATGCAGCGGGAAGAACAATGTATTTTATATCTTGGACCAAGGTGTTTGCTGACTAGCAC
ASCRP3000882	150	160	694	528.5	494.5	406	7.68859	7.68451	9.06801	8.64629	8.81714	8.49489	P	P	P	P	P	P	hsa_circRNA_407027		25070500	chr7	-	151167656	151195266	exonic	ENST00000478470	RHEB	AATGCAGCTTTTTTGGAATCTTCTGCTAAAGAAAATCAGGTTCCTCAAGCCAGGACCTAC
ASCRP3000883	70	79.5	155	190.5	187.5	136	6.20064	6.3168	7.04129	7.13493	7.33732	6.72859	P	P	P	P	P	P	hsa_circRNA_100929	hsa_circ_0007455	circBase	chr11	+	85961337	85967554	exonic	NM_003797	EED	AATGCAGTGTATAAAGGATGACGCTGTCAGTATAGAAAGTGGTACAAACACTGAACGCCC
ASCRP3000885	126	134.5	266.5	324	222	310	7.34177	7.38341	7.78059	7.91318	7.58752	8.06635	P	P	P	P	P	P	hsa_circRNA_104391	hsa_circ_0080451	circBase	chr7	+	72398922	72400649	exonic	NM_172020	POM121	AATGCCATTACCAGTTCCTACAGCTCCACTCGAGGCATCTCACAGGCGCCATGATAGCAG
ASCRP3000886	215	318.5	404	295	296	311.5	8.30951	8.81807	8.34729	7.79879	8.03232	8.0744	P	P	P	P	P	P	hsa_circRNA_404980		25070500	chr12	-	26780965	26808785	exonic	NM_002223	ITPR2	AATGCGGAGACATCTGCCAGTGGATCTCCAGACACTTTACTACCATCAGATATGATTCTA
ASCRP3000887	123	159	241	434.5	334	232.5	7.29277	7.66569	7.63517	8.34895	8.21638	7.60646	P	P	P	P	P	P	hsa_circRNA_101102	hsa_circ_0000419	circBase	chr12	+	70193988	70195501	exonic	NM_022456	RAB3IP	AATGCGGAGGACCAAAGCTGACTTATCCTTGTATAATGAATTCCGATTGTGGAAGGATGA
ASCRP3000888	621.5	815	726	686	712	969	9.88996	10.2149	9.1195	9.0067	9.33308	9.87953	P	P	P	P	P	P	hsa_circRNA_103054	hsa_circ_0060205	circBase	chr20	-	35312815	35317187	exonic	NM_022477	NDRG3	AATGCTGCCTCCTGTTCTTACCCACCTAAGGAACATGATATAGAAACAACTCATGGTGTG
ASCRP3000889	109	109.5	169	150	137.5	102.5	7.15025	7.00337	7.1833	6.80584	6.8863	6.30772	P	P	P	P	P	P	hsa_circRNA_403286		25242744	chr5	+	904262	908576	exonic	NM_004237	TRIP13	AATGCTGTCTTGACCCAAATTGATCAGATTAAAAGGTCCTCCTGGCACTGGAAAAACATC
ASCRP3000890	87	88	59	81.5	61	68	6.69533	6.56997	5.5612	5.94757	5.53292	5.57388	P	P	A	P	P	P	hsa_circRNA_405339		25070500	chr15	-	50209130	50226379	exonic	NM_024837	ATP8B4	AATGCTGTGGAAGTGAGAGAAGAACTCAGGAAAAAGAGCCTGTGGATTTCTCAGTCAAAT
ASCRP3000891	243.5	264.5	225	278	265	246	8.48385	8.53644	7.5588	7.71487	7.88498	7.72826	P	P	P	P	P	P	hsa_circRNA_406961		25070500	chr7	+	77201159	77202117	intronic	uc010ldr.1	PTPN12	AATGCTTAAAAGTGTACCCACCACTGCGCCCTGTCTGTATTCTTAAATAGCACAGTTTTC
ASCRP3000892	71	60	130	95	105.5	131	6.23137	5.58644	6.79938	6.13971	6.45887	6.67076	P	A	P	P	P	P	hsa_circRNA_003615	hsa_circ_0003615	circBase	chr11	-	77823695	77832220	exonic	NM_024079	ALG8	AATGCTTTGGACAAAGTGCTGTCTGTCATCGGTGCTGTAAATGCATTGATGGAAAAAAAG
ASCRP3000893	101	104.5	123	116.5	126	116.5	6.99161	6.89137	6.72746	6.42709	6.72177	6.47112	P	P	P	P	P	P	hsa_circRNA_077760	hsa_circ_0077760	circBase	chr6	-	122779664	122779826	exonic	NM_020755	SERINC1	AATGGAAGAACAACTGAATAAGATACCATGTTTGTGTGGAAGTGCCCCGTGTTTGCTATG
ASCRP3000894	61	74	90	86	108	116	5.92202	6.1659	6.25517	6.01419	6.45887	6.46092	P	P	P	P	P	P	hsa_circRNA_003661	hsa_circ_0003661	circBase	chr11	+	82917099	82922472	exonic	NM_182603	ANKRD42	AATGGGGTTGTAGCATAGAAGATGTGGACTACAATGGAAACCTTCCAGTGTCTTCATTGG
ASCRP3000895	153	126	397	388	285	570	7.71458	7.25549	8.32271	8.18553	7.97039	9.0606	P	P	P	P	P	P	hsa_circRNA_003234	hsa_circ_0003234	circBase	chr11	-	13435076	13466728	exonic	NM_032320	BTBD10	AATGTAGAGATCTCAGTTATGGGTGCTACATGTGTGCTTTCAGAGCAGTAGTGTGAGGAA
ASCRP3000896	59	58	66	74.5	74	75	5.92202	5.62593	5.75398	5.73378	5.86127	5.76949	A	A	P	P	P	P	hsa_circRNA_001480	hsa_circ_0001480	circBase	chr5	+	43615949	43645612	exonic	NM_012343	NNT	AATGTCAACGGCTTCTGCATATACAGCAGGTGCGAGCCCCTATGGTTAATCCAACATTAG
ASCRP3000899	104	101	280.5	275	215.5	312	6.99161	6.84506	7.83741	7.6763	7.55273	8.07708	P	P	P	P	P	P	hsa_circRNA_006499	hsa_circ_0006499	circBase	chr5	-	102432244	102433485	exonic	NM_017676	GIN1	AATGTCCCACCTTAAGCCCTACATAAGAGAATCCAGTGAACAAGATCAATATTGAACTGT
ASCRP3000900	99	104	94	101.5	103	82	6.94211	6.91248	6.27083	6.25517	6.43822	5.90004	P	P	P	P	P	P	hsa_circRNA_016598	hsa_circ_0016598	circBase	chr1	+	224918163	224918276	exonic	NM_152495	CNIH3	AATGTCCCTCTACTTTTCTATCACTTCTGGAGCTGGTGCTGCCAGAATACTCCATCCATA
ASCRP3000901	93	102.5	629	386	358	260.5	6.83877	6.85444	8.94339	8.18553	8.315	7.8173	P	P	P	P	P	P	hsa_circRNA_102036	hsa_circ_0043026	circBase	chr17	+	30689932	30696801	exonic	uc002hhl.1	ZNF207	AATGTCGCAAGGTGGCCGTTACTGATCTTACTTCATCCAGTCTAATAGAATGATGCCAAT
ASCRP3000902	45.5	52	65.5	83	61	126	5.23071	5.41106	5.76949	5.94757	5.41106	6.6325	A	A	P	P	A	P	hsa_circRNA_102903	hsa_circ_0058010	circBase	chr2	-	210962809	211019335	exonic	NM_152519	KANSL1L	AATGTCTGGCTAATGGCATTTACAGGAGGTTTCCAATACTTATCTACAGGAATCGCCATG
ASCRP3000903	81	92	102	92.5	93	83.5	6.54508	6.65891	6.42709	6.07609	6.23137	5.96884	P	P	P	P	P	P	hsa_circRNA_400678		25242744	chr10	+	127683985	127697119	exonic	NM_145235	FANK1	AATGTGAATGTGAAGGACAGAAATGGAAAGACGCCCCTTATGGAGAGCCCATAAGTAGTG
ASCRP3000905	116.5	117.5	80	171.5	165.5	166	7.23009	7.14728	6.07252	7.00009	7.17957	7.00337	P	P	P	P	P	M	hsa_circRNA_065768	hsa_circ_0065768	circBase	chr3	+	50000008	50114685	exonic	NM_005777	RBM6	AATGTGATTAGTACTGCTATAACCAGAATTTGGTAGAAAAAGGATTTACTTGTTGGGGCC
ASCRP3000906	55.5	65.5	108.5	84.5	87	68	5.61125	5.83203	6.53345	5.94757	6.14736	5.62836	A	A	P	P	P	P	hsa_circRNA_054469	hsa_circ_0054469	circBase	chr2	+	47635539	47657080	exonic	NM_000251	MSH2	AATGTTATACAGGCTCTGGAAAAACATGAAGGAGCAAAGAATCTGCAGAGTGTTGTGCTT
ASCRP3000907	107.5	92	150	139.5	120	113.5	7.09152	6.69823	6.98165	6.71263	6.68076	6.44099	P	P	P	P	P	P	hsa_circRNA_406821		25070500	chr6	+	109175427	109197553	exonic	NM_032131	ARMC2	AATGTTCAAAGGAACAACATCTTTACCATCTCATCTCAAGAATGGAGGGGTGTGGTGTCT
ASCRP3000908	178	228.5	201.5	203.5	205	176.5	7.98517	8.30134	7.37112	7.24206	7.49158	7.15616	P	P	P	P	P	P	hsa_circRNA_000917	hsa_circ_0000917	circBase	chr19	+	19603114	19607028	exonic	NM_017660	GATAD2A	AATGTTCCCAACACCAGCCTGCTCGTCAACATCCCACAGTGACATGAAGTCCGAGAGGAG
ASCRP3000909	79	94	79	78	84	69	6.49131	6.69823	6.02346	5.84463	6.05454	5.64046	P	P	P	P	P	P	hsa_circRNA_406750		25070500	chr6	-	30695948	30697798	intronic	ENST00000376389	FLOT1	AATGTTCCCAAGTGTGAGGTCTCAGGTTGGAGCTGAGGAGAATTGCTAGGTTCCTGTGTT
ASCRP3000910	76	90	192.5	302.5	169.5	153	6.34812	6.59319	7.36529	7.81996	7.21399	6.9323	P	P	P	P	P	P	hsa_circRNA_102783	hsa_circ_0007532	circBase	chr2	+	97024782	97026448	exonic	NM_015341	NCAPH	AATGTTGACACTCTGGTCCAGCTTCACCTCAAACCAGGCACCAGGGGAAGAAATGATTTC
ASCRP3000911	62	80.5	85	95	111.5	91	5.84463	6.373	6.14736	6.12514	6.54958	6.06176	P	P	P	P	P	P	hsa_circRNA_004097	hsa_circ_0004097	circBase	chr10	-	46753787	47232156	sense overlapping	NM_031912	SYT15	AATGTTTAGGGGTAAGTCTGCTTTTTTTCTATTTTTAATAAAAAGATATATTACAGAAGA
ASCRP3000912	155.5	165	972	1101.5	947	961	7.72371	7.71401	9.5185	9.71404	9.79246	9.84726	P	P	P	P	P	M	hsa_circRNA_100190	hsa_circ_0006848	circBase	chr1	-	42730785	42744343	exonic	NM_014947	FOXJ3	AATGTTTCCTTAAAGTGCCTCGATCTAAGGATGACCCTGGAAAGGATGACATCTGAACTG
ASCRP3000913	70	90	75	86	81	79.5	6.20064	6.61911	5.99923	5.99923	5.93976	5.88994	P	P	P	P	M	P	hsa_circRNA_091053	hsa_circ_0091053	circBase	chrX	-	71492452	71496084	exonic	NM_001007	RPS4X	AATTAAAAATATTGTGGCAGGATTAATAGCAGCTCGTGGTCCCAAGAAGCATCTGAAGCG
ASCRP3000915	126	127.5	102.5	138	114.5	141	7.35798	7.30575	6.42009	6.65653	6.56934	6.80423	P	P	P	P	P	P	hsa_circRNA_406457		25070500	chr4	-	25193245	25198922	antisense	NR_037934	SEPSECS-AS1	AATTAAAGAGAGTGTTTTAGGGCACTGAACTTCATCTCCTCATTCCTACCCTCCTGGTCT
ASCRP3000919	63	84	77.5	89	78	84.5	5.99547	6.46976	6.01419	6.05454	5.9534	5.99169	P	P	P	P	P	P	hsa_circRNA_403615		25242744	chr6	-	45073658	45290704	exonic	NM_181356	SUPT3H	AATTAATCTGAAACTGCTTATCAATAACAGCTGTAGCACTGTGGCTTTTCTCCATGGACT
ASCRP3000920	69	71	163.5	172	134	128	6.23137	6.09731	7.14643	7.02014	6.85963	6.64457	P	P	P	P	P	P	hsa_circRNA_401099		25242744	chr12	-	123818599	123834988	exonic	NM_018183	SBNO1	AATTACATATGCAGCCCAGATGGTGGAGCCAGGGCAAGATTTACTGCTTGCTGCTTTGAG
ASCRP3000922	162	197	191	210.5	173.5	178	7.85258	8.06904	7.33434	7.30992	7.24998	7.16624	P	P	P	P	P	P	hsa_circRNA_101760	hsa_circ_0038610	circBase	chr16	-	23543977	23563625	exonic	NR_003501	EARS2	AATTCAACAGGCTTCTTGCACCTGGGTGGCCTCCGCACTGCCTTGTACAACTACATCTTT
ASCRP3000925	72.5	87	174	212	178	200	6.30163	6.56997	7.1936	7.3171	7.27581	7.33434	P	P	P	P	P	P	hsa_circRNA_102973	hsa_circ_0059074	circBase	chr2	+	242346951	242352836	exonic	NM_014808	FARP2	AATTCCATCAGAAGCACGTGGCCAAAGAATGTGGTGCTTCGCCTAGCTGTAAAATTTTTT
ASCRP3000926	90	113	90	91	90	80	6.75777	7.03992	6.22173	6.05454	6.14736	5.92004	P	P	P	P	P	P	hsa_circRNA_023948	hsa_circ_0023948	circBase	chr11	+	85961337	85968638	exonic	NM_003797	EED	AATTCCATCCAAGAGATCCAAATCTTCTCCTGTCAGTAAGTAAAGGATGACGCTGTCAGT
ASCRP3000927	163	128	971	897	689.5	1761	7.86423	7.30575	9.52153	9.42041	9.28648	10.8419	P	P	P	P	P	P	hsa_circRNA_013729	hsa_circ_0013729	circBase	chr1	+	117910084	117957453	exonic	NM_006699	MAN1A2	AATTCCTAGATGGGCAAAGATGGATTGAAGACAACCTTGATTTCAGTGTGGCAACAGCGG
ASCRP3000929	72	78	236	307	249	265.5	6.23137	6.30468	7.60831	7.83188	7.7773	7.84214	P	P	P	P	P	P	hsa_circRNA_101254	hsa_circ_0030051	circBase	chr13	-	41515056	41518061	exonic	NM_172373	ELF1	AATTCTTCCGTTCAGAGTATTAGGAAGAAAAACTAAACCACCACGACCAGATTCCCCAGC
ASCRP3000931	276	219.5	110.5	395	244	156	8.67936	8.21698	6.56172	8.21172	7.74964	6.94309	P	P	P	P	P	P	hsa_circRNA_407259		25070500	chrX	+	1404670	1409402	exonic	NM_006140	CSF2RA	AATTCTTTGATTCACTTTTGGACACAAAGAAAATAGATCTGCGAACAGTGGCACCAGCCT
ASCRP3000933	56	60	197.5	191	135	140	5.72472	5.62593	7.38557	7.17708	6.84506	6.78091	P	A	P	P	P	P	hsa_circRNA_004752	hsa_circ_0004752	circBase	chr1	+	43239233	43241150	sense overlapping	NM_024097	C1orf50	AATTGAAGACATGCTGATGAATTCATCCGAGCAAATGCCACCAACAAGCTGACAGTCATA
ASCRP3000934	94.5	94.5	71	100	99	139	6.82717	6.73029	5.92004	6.2039	6.29935	6.74662	P	P	P	P	P	P	hsa_circRNA_001913	hsa_circ_0001913	circBase	chrX	-	19701940	19713859	exonic	NM_031892	SH3KBP1	AATTGAAGTAGAAAATGACTTTCTGCCGGTAGAAAAGGTAGAGGAAGGATGGTGGGAAGG
ASCRP3000935	64	58	103	158	81	89	5.99547	5.58644	6.44652	6.86789	5.92796	6.05454	P	A	P	P	P	P	hsa_circRNA_405819		25070500	chr19	+	58290118	58291514	intronic	uc002qqb.2	ZNF587	AATTGAATGTCATACATCAAATAGCTGCATACATTCCAGGTTGTTGGCATGGAGGGGAAG
ASCRP3000936	74	79	464.5	465	173	337	6.3168	6.33031	8.507	8.45963	7.23529	8.20603	P	P	P	P	P	P	hsa_circRNA_103116	hsa_circ_0001181	circBase	chr21	+	30693541	30702014	exonic	NM_001186	BACH1	AATTGAGAAGCTGGTTGATGATAATTAGAAGCATGCTTTCCACTGAACTTCCCGACAACA
ASCRP3000937	78	83	325	356.5	202.5	262	6.46297	6.41446	8.03644	8.05826	7.47309	7.83188	P	P	P	P	P	P	hsa_circRNA_407020		25070500	chr7	-	140449086	140494267	exonic	NM_004333	BRAF	AATTGATGACTGGACAGTTACCTTATTCAAACATCAACAACAGGGACCAGGCCCCAAATT
ASCRP3000938	73	79	135	151	104	154	6.38167	6.34665	6.79938	6.80584	6.43822	6.91098	P	P	M	P	P	P	hsa_circRNA_101868	hsa_circ_0003568	circBase	chr16	+	71954641	71955356	exonic	NM_014761	IST1	AATTGCAAAGAATTACAACGTACCCTATGAACCTGACTCTGTGGTCATGGTTGCTGATCA
ASCRP3000939	107.5	89	278	312.5	163.5	118.5	7.07556	6.60497	7.83109	7.86655	7.12979	6.50989	P	P	P	P	P	P	hsa_circRNA_013128	hsa_circ_0013128	circBase	chr1	+	91973410	91973954	exonic	NM_003503	CDC7	AATTGCAGCTGAACTTCAGTGCCTAACAGTGGCTGGGTGTTAAAAAAGATATTGAGAAGC
ASCRP3000940	41	41	110.5	141	66	106	5.03559	4.82693	6.61298	6.72291	5.72472	6.36427	A	A	P	P	P	P	hsa_circRNA_404790		25070500	chr10	+	93579026	93602148	exonic	NM_025235	TNKS2	AATTGCCGCGATACCCAAGGCAGACATTCAACACCTTTACATTTAGCAGGTGAATATAAG
ASCRP3000941	114	87	76	85	66	78.5	7.18454	6.44238	6.03634	5.99923	5.74504	5.84881	P	P	P	P	P	P	hsa_circRNA_051241	hsa_circ_0051241	circBase	chr19	+	42363987	42375484	exonic	NM_001022	RPS19	AATTGCCTCATTCGTAAGTACTTTCGCCATCATAGTATTCTCCACCACTGTTCCTTCCAG
ASCRP3000942	75	80	95	108.5	140	246	6.34812	6.33031	6.34812	6.31075	6.90648	7.68012	P	P	P	P	P	P	hsa_circRNA_104749	hsa_circ_0086564	circBase	chr9	+	20907148	20933102	exonic	NM_017794	FOCAD	AATTGCTGCTTTGACACTAGTCTTGAATACAAGTTCATATCCAGCTTTCAGAGTGGCACC
ASCRP3000944	173	182	1458	913.5	577	502	7.93864	7.90468	10.092	9.44149	9.03138	8.83962	P	P	P	P	P	P	hsa_circRNA_403150		25242744	chr4	-	77977114	77987558	exonic	NM_006835	CCNI	AATTGGGATCTTCACACAGCCACACCATTGGATTTTCTTCATATTGTAGCTACAGCAAGC
ASCRP3000946	85	78	146	147	139	107	6.67312	6.24886	6.95525	6.76994	6.87814	6.373	P	P	P	P	P	P	hsa_circRNA_103003	hsa_circ_0059545	circBase	chr20	+	18523662	18531819	exonic	NM_006363	SEC23B	AATTGTCATTTATCTTGGTGAGTTGGGCAGATGTACAGAGTCAGCTCAGGCACATAGAAG
ASCRP3000948	61	82	62	82	78	101	5.99547	6.44238	5.58894	5.93976	5.97076	6.18585	P	P	A	P	P	M	hsa_circRNA_001646	hsa_circ_0001646	circBase	chr6	+	144843115	144854396	exonic	NM_007124	UTRN	AATTGTTGCAGAAGTGAAGGATAGGCAGCCAAGGCAATCCCTATTCAACAGAGGAAAATG
ASCRP3000949	65	56	74	79	71	100	6.07073	5.51987	6.02346	5.92004	5.86127	6.29858	P	A	P	P	P	P	hsa_circRNA_008640	hsa_circ_0008640	circBase	chr2	-	62100136	62107529	exonic	NM_006430	CCT4	AATTTAAATGGTTCTGGCAAACTGCTCAAGCTGGTGGAGCTGTCTAAGGCTCAAGATATA
ASCRP3000950	77.5	104	207	159	164	136.5	6.42079	6.89844	7.43573	6.87763	7.12334	6.73988	P	P	P	P	P	P	hsa_circRNA_401230		25242744	chr14	-	35036891	35037219	exonic	NM_021249	SNX6	AATTTAGTGGAACTGGCAGAGTTAGAACTGAAGCATGCAAAGGATCTCCTGTATCGAAGG
ASCRP3000951	115	102.5	88	113	96	112	7.19401	6.84506	6.23934	6.40172	6.25674	6.42009	P	P	P	P	P	P	hsa_circRNA_008629	hsa_circ_0008629	circBase	chr10	+	90653627	90665417	sense overlapping	NM_020799	STAMBPL1	AATTTATAACGCCCAAGGATGTGACCTTCTCTTGGATTTTCCTGATTATTATGAGAGGCA
ASCRP3000952	58	63	86	88	79	87	5.88385	5.81504	6.23137	6.03634	6.01419	6.04	A	A	P	P	P	P	hsa_circRNA_407153		25070500	chr9	+	6493825	6499931	exonic	NM_152896	UHRF2	AATTTCAGATGGACCGAGGTGATGAGTTCACATACACTGGAAGCGGTGGTAAAAATCTTG
ASCRP3000953	50	49	87	71	71	67	5.42791	5.14156	6.25517	5.68321	5.76728	5.64046	A	A	P	P	P	A	hsa_circRNA_029352	hsa_circ_0029352	circBase	chr12	-	125396193	125396954	exonic	uc001ugu.1	UBC	AATTTCATTGCACTTTCCTTTCAATAAAGTTGTTGCATTCCCGTGGGATGCAGATCTTCG
ASCRP3000955	81	64	79	87	70	65.5	6.43545	5.81504	6.0938	6.03634	5.74504	5.60879	M	A	P	P	P	P	hsa_circRNA_402372		25242744	chr2	-	136620176	136622733	exonic	NM_005915	MCM6	AATTTCTCAATTTGGGGGGAAAGAGCTCAGAGATGAGGAACAGACAGCTGAGAGCATTAA
ASCRP3000957	114	151	110	126.5	123.5	141	7.16163	7.58783	6.59319	6.57943	6.70112	6.80423	P	P	P	P	P	P	hsa_circRNA_100404	hsa_circ_0015379	circBase	chr1	-	176145045	176153828	exonic	NM_022457	RFWD2	AATTTCTTGGCCCCATCTGCTTTGATATGATTGAAGAAGCATACATGACAAAATGTGGCC
ASCRP3000958	68.5	88	81	85	73	77	6.1842	6.56997	6.05816	5.97267	5.80217	5.88385	P	P	P	P	P	P	hsa_circRNA_042688	hsa_circ_0042688	circBase	chr17	-	27041298	27043076	exonic	NM_031934	RAB34	AATTTCTTTGTTACGAGCACTTATTTAAGATCTCCAAGGTCATTGTGGTGGGGGACCTGT
ASCRP3000959	55	70.5	62	67	67.5	70	5.7018	6.06356	5.75398	5.69486	5.75175	5.70411	A	A	P	P	P	A	hsa_circRNA_008564	hsa_circ_0008564	circBase	chr10	-	70246900	70276600	exonic	NM_152707	SLC25A16	AATTTGAAAAGTGCCTGTATTGCTGGATGCTGTGCCAAAACAACAGTTGCTCCATTGGAT
ASCRP3000960	70.5	78	53	74	73	63	6.27083	6.28014	5.4961	5.80862	5.84254	5.54584	P	P	A	P	P	A	hsa_circRNA_006482	hsa_circ_0006482	circBase	chr16	+	67070541	67116211	exonic	NM_022845	CBFB	AATTTGAAGATAGAGACAGGTCTCATCGGGAGGAAATGGAGGCTTTTGTGGCCACAGGAA
ASCRP3000961	63	62	84	100.5	82	90	5.95728	5.74504	6.1659	6.25517	6.04365	6.07787	P	A	P	P	P	P	hsa_circRNA_038416	hsa_circ_0038416	circBase	chr16	-	21475023	21475314	exonic	NR_027155	SMG1P3	AATTTGACTACAATTGGAAATGCCAAAAACTCACTAATAGGGGTTGTTGCTGTAGCCCGT
ASCRP3000962	61	64	53.5	72	74	97	6.02899	5.924	5.58894	5.76728	5.90807	6.25517	P	A	A	P	P	P	hsa_circRNA_400038	hsa_circ_0092373	circBase	chr17	+	75085353	75085553	intronic	ENST00000392476	SEC14L1	AATTTGCAGTAACAGGTGTGAGCATTCTAGCAGCAGTTTGATGATCGTATGTCAAGCATG
ASCRP3000964	81.5	87	137	180.5	173	125	6.51648	6.54637	6.88121	7.0711	7.22849	6.57187	P	P	P	P	P	P	hsa_circRNA_407269		25070500	chrX	+	15833799	15836765	exonic	NM_005089	ZRSR2	AATTTGGAACCTCACCTGAGGGGCAATGTATATGTTCAGTACCAGTCATGTTCACGTAAA
ASCRP3000965	134	162	331.5	498	1139	2226	7.44542	7.68451	8.07463	8.56529	10.0288	11.2249	P	P	P	P	P	P	hsa_circRNA_102855	hsa_circ_0057105	circBase	chr2	+	173433468	173460751	exonic	NR_103729	PDK1	AATTTGGAAGCAAAATCACCAGGACAGCCAATACAAGTGGTTTATGTACCATCCCATCTC
ASCRP3000967	77	82	85	93	87	135.5	6.46297	6.35842	6.2039	6.12514	6.13715	6.7365	P	P	P	P	P	P	hsa_circRNA_100217	hsa_circ_0008197	circBase	chr1	-	51032748	51061888	exonic	NM_007051	FAF1	AATTTTATAACCTGGGCTTGGGATCTGACAAAGGACTCCAACAGAGCAAGATGTGTCTTG
ASCRP3000968	291	295	823	962.5	650.5	684.5	8.78289	8.71713	9.29722	9.51645	9.19816	9.35013	P	P	P	P	P	P	hsa_circRNA_005433	hsa_circ_0005433	circBase	chr4	+	119529812	119549381	exonic	NR_109983	LOC729218	AATTTTCATATAAGTGGATTCCAGAGGGGTGACAGCAAAACCTGGACCTACCATGAAAGA
ASCRP3000969	124	135	388.5	490	290	211	7.35798	7.38916	8.25762	8.54129	7.99746	7.42842	P	P	M	P	P	P	hsa_circRNA_102786	hsa_circ_0001053	circBase	chr2	-	100078957	100081447	exonic	NM_016316	REV1	AATTTTTAGTGGAGTTGCCATCTATGTTAATGGATACACAGAAGCTCCACCATGAGGCGA
ASCRP3000970	176.5	170	177	157	156	147	7.97039	7.7373	7.22689	6.86376	7.08622	6.8482	P	P	P	P	P	P	hsa_circRNA_059550	hsa_circ_0059550	circBase	chr20	+	19867164	19983103	exonic	NM_001242581	RIN2	AATTTTTGAAATATCCTTCTTTCAGTGGTGTTGTTGAAAGGGCTTGGCAGCTCCCAAATG
ASCRP3000971	57	64.5	155.5	133	148	124.5	5.74728	5.88994	7.03717	6.6246	7.00524	6.48863	P	A	P	P	P	M	hsa_circRNA_002850	hsa_circ_0002850	circBase	chr10	-	123661905	123683844	exonic	NM_007041	ATE1	AATTTTTGAGTCTTTACCAGAGAATGCATCACACAAGTTAGAGGCATGTGGGCACATTCC
ASCRP3000973	90	133.5	99	87.5	87	105.5	6.73707	7.35652	6.39316	5.99923	6.10607	6.31981	P	P	P	P	P	P	hsa_circRNA_011717	hsa_circ_0011717	circBase	chr1	+	38273472	38275126	exonic	NM_198446	C1orf122	ACAAAACACCTTCAGTAGAGCCTTGATTAAAAGGAAACCTGCAGACTCTCTCGGCCACGC
ASCRP3000976	38	41	128	134	82	94	4.88911	4.90926	6.78746	6.63855	6.03267	6.1659	A	A	P	P	P	P	hsa_circRNA_077417	hsa_circ_0077417	circBase	chr6	-	99347143	99375698	exonic	NM_012160	FBXL4	ACAAAAGTAGAGGTAAAAGAATGTCACATGTCAGCATTTGTACCTGAAGTCAGCATGCAA
ASCRP3000978	107	273.5	57.5	77	65.5	53	7.05943	8.59326	5.53032	5.80862	5.62958	5.20812	P	P	A	P	P	A	hsa_circRNA_104083	hsa_circ_0075828	circBase	chr6	+	22020567	22020771	exonic	NR_015410	CASC15	ACAAACAGACAGAAGAAGGAAGTGGCTAATGGATCTGCATTTACTGCTCAACCACATCTA
ASCRP3000979	258	262	193.5	377	304.5	251	8.59451	8.53417	7.32537	8.14363	8.07463	7.74657	P	P	P	P	P	P	hsa_circRNA_008025	hsa_circ_0008025	circBase	chr3	+	76483440	76483669	intronic	ENST00000475034	ROBO2	ACAAACCGAGTCCTCAAAGAGTACAAAGATATAATAAGCTTTCCAATTTGTTGGCACCCA
ASCRP3000980	50.5	53	114.5	143.5	92	62.5	5.51725	5.41106	6.62643	6.74662	6.18585	5.50671	A	A	P	P	P	A	hsa_circRNA_104317	hsa_circ_0079485	circBase	chr7	-	16341045	16348252	exonic	NM_001101417	ISPD	ACAAACGAGATCTCTATGCGGCTGAATCGATTATTAAGGTGTAGTGACTATGACTTGGAA
ASCRP3000981	122	108	1437	1144	751	622	7.29277	6.97402	10.0725	9.77542	9.41082	9.19395	P	P	P	P	P	P	hsa_circRNA_100226	hsa_circ_0005567	circBase	chr1	-	51868106	51874004	exonic	NM_001981	EPS15	ACAAACTTGGATTTTTTCCAGTCTGATCCTTTTGTTGGCAATCTCTTCTCTGAAAGCTGA
ASCRP3000984	57.5	70.5	54	65	61	66	5.8278	6.1165	5.44181	5.58894	5.41106	5.58894	P	P	A	P	P	P	hsa_circRNA_402784		25242744	chr3	+	12182150	12192826	exonic	NM_003178	SYN2	ACAAAGAGATGGGCCAAGTGCTTTCGGGGCAAAAAAGTCCTTGGAGATTATGATATCAAG
ASCRP3000985	337	283.5	212	279	279	179	9.01369	8.65556	7.46936	7.71487	7.94817	7.17666	P	P	P	P	P	P	hsa_circRNA_008417	hsa_circ_0008417	circBase	chr5	-	94244955	94259726	exonic	NM_024717	MCTP1	ACAAAGATGCTGGGAAAAGGGATGATTTCATTGGCAGGAACTTTCAGAAAATGAAGTGGT
ASCRP3000986	82	107	67	69.5	71	216	6.62033	6.99397	5.89601	5.73378	5.84254	7.51412	P	P	P	P	P	P	hsa_circRNA_058197	hsa_circ_0058197	circBase	chr2	-	217536827	217542954	exonic	NM_000599	IGFBP5	ACAAAGCATTTATTTAATAAAGTTATGCATTCAGTTAGGCCCCTGCCGCAGACACATGGA
ASCRP3000987	63	73	111	115	100	150.5	6.07073	6.1659	6.60559	6.44445	6.41023	6.91098	P	P	P	P	P	P	hsa_circRNA_008757	hsa_circ_0008757	circBase	chr4	+	76725286	76726456	exonic	NM_003715	USO1	ACAAAGCCAGCTGACTGAAAAGGACTCTATGATTGAAAATATGGATCTCCAACTTGAGGA
ASCRP3000988	114.5	128	902	641	523	272.5	7.18454	7.30575	9.41717	8.91516	8.89875	7.88904	P	P	P	P	P	P	hsa_circRNA_092420	hsa_circ_0002178	circBase	chr15	+	64404771	64415745	exonic	NM_003099	SNX1	ACAAAGTTACAACACAGAGTAAACATCAGTCTCCAAAGATAACTACATCCCTTCTTCCCA
ASCRP3000990	96	101	98	109	109	103	6.90798	6.84506	6.39316	6.36427	6.52237	6.29858	P	P	P	P	P	P	hsa_circRNA_103010	hsa_circ_0059660	circBase	chr20	-	25282854	25290211	exonic	NM_015600	ABHD12	ACAAATACATTTACAAGAGCCCTGAGCTGCCACGGATACTGAGGTTGGGGTGACTCAGTG
ASCRP3000992	301	260	454	554	417.5	414.5	8.8391	8.52179	8.48099	8.70321	8.56243	8.52865	P	P	P	P	P	P	hsa_circRNA_407331		25070500	chrX	-	129917520	129943235	intronic	ENST00000370935	ENOX2	ACAAATACTCCTTCAGCTGCACATAAATCAACTCCTCCTCTGTAATGGAACAGCTAGTGC
ASCRP3000994	75.5	74	355	259.5	222	220	6.34812	6.17757	8.17184	7.61997	7.59407	7.51412	P	P	P	P	P	P	hsa_circRNA_044796	hsa_circ_0044796	circBase	chr17	+	56780556	56798173	exonic	NM_058216	RAD51C	ACAACAAAGATTGATAGAAATCAGGCCTTGCTTGTTCCTGCATTAGAACACCGAAAAGCT
ASCRP3000996	40	43	110	112	102	153	4.97189	4.98334	6.56934	6.35842	6.4003	6.9323	A	A	P	P	P	P	hsa_circRNA_100274	hsa_circ_0005371	circBase	chr1	-	93070863	93073284	exonic	NM_005665	EVI5	ACAACACATTGCTGAGCTTGAAATCCAGAACCAGATCAATAGTAACCATCTTCGAAGAGC
ASCRP3000997	244	254	1121.5	868.5	1104	468	8.47391	8.49138	9.73493	9.36661	9.99419	8.72497	P	P	P	P	P	P	hsa_circRNA_000412	hsa_circ_0000412	circBase	chr12	+	58340777	58347472	exonic	NM_033276	XRCC6BP1	ACAACACCACCAGTGCTGTTAACAAAGATAGACACTTTTCTTGCGAAGACTGTAATGGAA
ASCRP3000999	55	54	101	136	93.5	63	5.72472	5.49876	6.43892	6.66958	6.23137	5.4961	A	A	P	P	P	A	hsa_circRNA_404569		25070500	chr1	+	114449617	114450813	exonic	NM_022836	DCLRE1B	ACAACATAACATAAAGATTGGTATCTAAGCAATGGATCCAAGCCCTGGAGGTTGGTGAGA
ASCRP3001000	56	64	140.5	101	118	87.5	5.68086	5.81504	6.9382	6.24728	6.64457	6.04	A	A	P	P	P	P	hsa_circRNA_104273	hsa_circ_0006107	circBase	chr6	-	170852688	170858201	exonic	NM_002793	PSMB1	ACAACATCATCGGTGGACTTGATGAAGAAGTACTATACTGGCAATTGCTGGAGAAGATTT
ASCRP3001001	711	510	5799	6883.5	5149	3212.5	10.1179	9.52096	11.9697	12.5952	12.116	11.7857	P	P	P	P	P	P	hsa_circRNA_083957	hsa_circ_0083957	circBase	chr8	+	37971709	37974243	exonic	NM_004674	ASH2L	ACAACCAAAAACAGAGCAGTGCTGTGTCTACTAGTGGGAATTTAAATGGATATTATACCA
ASCRP3001005	223	199	152	340	229	168	8.38518	8.04966	7.01364	8.02079	7.67041	7.06931	P	P	P	P	P	P	hsa_circRNA_047274	hsa_circ_0047274	circBase	chr18	+	21645975	21663045	exonic	NM_153211	TTC39C	ACAACGACTAGAGAATGCCATGATGACATTTGAGGAAGAAAAAATGCAGTTGGCATGTGA
ASCRP3001006	84.5	100	304	209	199	141	6.65891	6.83457	7.97039	7.30499	7.46256	6.79289	P	P	P	P	P	P	hsa_circRNA_403356		25242744	chr5	-	74041502	74046492	exonic	NM_032380	GFM2	ACAACTGAAGCAAGGAATGCCTTAATTGAACAAGTCATGTGGACTTTACCTTGGAGGTTG
ASCRP3001007	106.5	101.5	137	92	142	98	7.09152	6.83457	6.90247	6.10432	6.93918	6.18585	P	P	P	P	P	P	hsa_circRNA_101403	hsa_circ_0032649	circBase	chr14	-	75513078	75516421	exonic	NM_014381	MLH3	ACAACTGTGGCTGTGGATGTTGTACTTGAGAATGGCAATTATTTCCAGTCAGAGAAGGAA
ASCRP3001010	51	54.5	79	68	84	77	5.42791	5.5612	6.05816	5.63805	6.05454	5.84881	A	A	P	P	P	P	hsa_circRNA_405091		25070500	chr12	-	122995655	122999774	exonic	NM_023012	RSRC2	ACAAGAAATAGCTGCAGAGATAGAAAGAAGAGAATTGAAAAGCCGAGAAGATTTAGCAGA
ASCRP3001011	166	139	954	1062	746	617	7.886	7.40059	9.49062	9.66453	9.39475	9.17692	P	P	P	P	P	P	hsa_circRNA_102510	hsa_circ_0008030	circBase	chr19	+	34685382	34706566	exonic	NM_015578	LSM14A	ACAAGAGACAAGTAGTTCGATCCTTTGGTACAGAAGACAGACCGACAGATCGTCCAATAC
ASCRP3001012	204	201	1637	2257	1439	1389	8.22323	8.07485	10.2702	10.8056	10.3294	10.4077	P	P	P	P	P	P	hsa_circRNA_104807	hsa_circ_0001866	circBase	chr9	-	86293355	86297981	exonic	NM_013438	UBQLN1	ACAAGAGCAGGCCTCAGGATCATTCAGCTCAGCAAACAAATACAGCTGGAAGCAATGTTA
ASCRP3001014	124	114.5	248	259	233	107.5	7.37257	7.08798	7.66569	7.60893	7.69499	6.36427	P	P	P	P	P	P	hsa_circRNA_005606	hsa_circ_0005606	circBase	chr16	+	1675973	1682366	exonic	NM_020825	CRAMP1L	ACAAGATCACCAAGTACATCGACTTTGATCATGGAGCTGAAGGTGGTGGATCATCGTCTG
ASCRP3001015	60.5	62	89	82	83	78.5	5.90205	5.70411	6.25517	5.93976	5.97076	5.80862	P	A	P	P	P	P	hsa_circRNA_104167	hsa_circ_0077535	circBase	chr6	-	106727535	106740981	exonic	NM_004849	ATG5	ACAAGCAACTCTGGATGGGATTGCAAAATGGCATTATCCAATTGGTTTGCTATTTGATCT
ASCRP3001017	105.5	120	101	120	109.5	101.5	7.07556	7.17791	6.45614	6.49264	6.51648	6.28939	P	P	P	P	P	P	hsa_circRNA_101891	hsa_circ_0005687	circBase	chr16	+	84872027	84872341	exonic	NM_031476	CRISPLD2	ACAAGCTTCGGGGCCAGGTGCAGCCTCAGGCCTCCAACATGGAGTACATGAGCTCAAGCG
ASCRP3001018	178	196	169.5	163	165	187	7.98517	8.01755	7.1899	6.91148	7.16624	7.23808	P	P	P	P	P	P	hsa_circRNA_407041		25070500	chr8	-	16353301	16372347	sense overlapping	ENST00000518026	MSR1	ACAAGGAAAGAAATCTCTCTGGGCCCTGCTTCTGTTTCTCAAAAGGTTACTTTTGTTGTT
ASCRP3001019	109	162	113	118	124	139	7.13408	7.70338	6.60559	6.47112	6.69533	6.78091	P	P	P	P	P	P	hsa_circRNA_092389	hsa_circ_0000329	circBase	chr11	+	66281876	66287219	exonic	NM_024649	BBS1	ACAAGGAGCTCCTGGTGCTTGACCCCGAGGCCTTCACCATTTTAGCCAAGCTGGTGGTAG
ASCRP3001020	387	353	186	677	419	315	9.22773	8.97515	7.28277	8.98835	8.56592	8.10223	P	P	P	P	P	P	hsa_circRNA_000110	hsa_circ_0000110	circBase	chr1	-	114372213	114377061	exonic	NM_012411	PTPN22	ACAAGGAGTAAGGAGAATTCTCACCAAATGTTCCCAAATCCTTATCCTCAGCTGTGAAGG
ASCRP3001024	154	180	3009	1599	1778	1364	7.75438	7.90468	11.0683	10.2911	10.6073	10.3732	P	P	P	P	P	P	hsa_circRNA_057753	hsa_circ_0057753	circBase	chr2	-	202195192	202195556	exonic	NM_139163	ALS2CR12	ACAAGTATTTGAAGAATATGTTTCGTACGTATCAGGGAGCTCAAAGAGGCCCATGAAGCA
ASCRP3001025	1335.5	1279	8587	9790	8283.5	5938	11.1661	10.9247	12.6056	13.2545	12.836	12.8041	P	P	P	P	P	P	hsa_circRNA_102034	hsa_circ_0005397	circBase	chr17	+	30500849	30503232	exonic	NM_018307	RHOT1	ACAAGTCGATGGATTCCTCTCATAAATGAAAGAACAGACAAAGACAGCAGGTTCCTCCCC
ASCRP3001026	218	236	1408	1446	1013	559	8.35005	8.37199	10.0476	10.1532	9.90088	9.03631	P	P	P	P	M	P	hsa_circRNA_104072	hsa_circ_0002492	circBase	chr6	-	17665469	17669259	exonic	NM_005124	NUP153	ACAAGTGCAGTCCTCTTGATAGGAGTGGGATAGATATCACAGATTTTCAGGCCAAAAGAG
ASCRP3001027	69	93	63	64	70.5	65	6.23137	6.71835	5.77828	5.61616	5.8278	5.61861	P	P	P	P	P	P	hsa_circRNA_102806	hsa_circ_0008827	circBase	chr2	-	114486977	114493435	exonic	NM_025181	SLC35F5	ACAAGTTGGATATTCCAATGTTCTTTGTGGTTTTTGGCAAATTTGTCATATCAAGAAGCA
ASCRP3001031	50	47	69.5	77.5	65	76.5	5.35341	5.08601	5.90607	5.79786	5.64046	5.80862	A	A	P	P	P	P	hsa_circRNA_030069	hsa_circ_0030069	circBase	chr13	+	41892941	41910892	exonic	NM_024561	NAA16	ACAATACAGAAAAGAGACTTTGGCTATGAAAGGATTAACACTGAACTGTTTAGGAAAAAA
ASCRP3001032	73	62	272	292	203	186	6.33105	5.77828	7.79744	7.76934	7.47681	7.22769	P	A	P	P	P	P	hsa_circRNA_100642	hsa_circ_0019058	circBase	chr10	+	89653781	89653866	exonic	NM_000314	PTEN	ACAATATTGATGATGTAGTAAGATATTTATCCAAACATTATTGCTATGGGATTTCCTGCA
ASCRP3001033	53	57.5	165.5	131	141	99	5.63079	5.5612	7.1003	6.5857	6.92044	6.23934	A	A	P	P	P	P	hsa_circRNA_405138		25070500	chr13	-	43500471	43538275	exonic	NM_033255	EPSTI1	ACAATCCTCAACATGGGTGGAAGCCAGTCAGAAACTGAAGTCAGACAGAAACAACAACTC
ASCRP3001038	764	767	1252.5	850	1373.5	598	10.2413	10.1318	9.8771	9.32822	10.2487	9.1322	P	P	A	A	P	P	hsa_circRNA_008584	hsa_circ_0008584	circBase	chr18	+	7754370	7755918	intronic	ENST00000332175	PTPRM	ACACAAAACTTGTTCTCCCTCTAGTGTTCCACTTGCACAGGGGTACTTGAATCTAAAACA
ASCRP3001039	53.5	52	97.5	115	107	137	5.5612	5.37385	6.38455	6.39745	6.46569	6.74662	A	A	P	P	P	P	hsa_circRNA_103317	hsa_circ_0064735	circBase	chr3	-	33441680	33467233	exonic	NM_014517	UBP1	ACACAAGACTGTTCTCTAATTTTTCAGTGATGTCTTGGCATTGCCCATTTTCAAGCAGGA
ASCRP3001040	63	55.5	62.5	77.5	67	67	5.92202	5.51987	5.7156	5.80862	5.6691	5.57388	P	A	P	P	P	P	hsa_circRNA_024295	hsa_circ_0024295	circBase	chr11	+	111907996	111910121	exonic	NM_001931	DLAT	ACACAAGTAAAAGGTTTTGAAGTACAGGAAGAAGGTTATCTGGCAAAAATCCTGGTCCCT
ASCRP3001041	499	640	453.5	570	585	545	9.62351	9.82821	8.48687	8.74668	9.05202	8.98123	P	P	P	P	P	P	hsa_circRNA_405016		25070500	chr12	+	64485055	64509673	exonic	NM_020762	SRGAP1	ACACAAGTGAAGATGGCCTCCAAATGTTCCCCCTAAGCCCCAGAAACACAGGAAGTCCAG
ASCRP3001044	60	63	64	68	102	499	5.93976	5.77828	5.75398	5.60014	6.4003	8.82445	P	A	A	P	P	P	hsa_circRNA_406747		25070500	chr6	+	25450125	25472749	exonic	NM_017640	LRRC16A	ACACAATTAACCTTGCTGGCAACCCACTGGAGGATAGAGGAGAATCATGAAAAAAGTCTC
ASCRP3001046	116	125	217.5	247	235	188	7.22448	7.24206	7.51214	7.54019	7.70049	7.23808	P	P	P	P	P	P	hsa_circRNA_045234	hsa_circ_0045234	circBase	chr17	+	61882430	61884014	exonic	NM_007372	DDX42	ACACACAGCCCACTCCAATACAGTGCCAGATTGACTATCCACCATTTGAAAAAAACTTTT
ASCRP3001047	187	590	1271	1642	2548	550	8.08197	9.68535	9.89918	10.3409	11.0599	8.98123	P	P	P	P	P	M	hsa_circRNA_405815		25070500	chr19	-	57967026	57967550	sense overlapping	NM_020633	VN1R1	ACACACCATCATGGGATACCTCAGACAATGGCAGCTTTTGGATTGAAATATTTGCTGAAT
ASCRP3001049	87	72	134.5	161.5	130	98	6.69533	6.09731	6.84087	6.89036	6.73988	6.25517	P	P	P	P	P	P	hsa_circRNA_003233	hsa_circ_0003233	circBase	chr2	-	9675962	9683414	exonic	NM_003183	ADAM17	ACACAGATGGGGCCGAATATAACATAGAGAGAAGCTTGATTCTTTGCTCTCAGACTACGA
ASCRP3001051	411	416.5	469	769	690	524	9.31299	9.23434	8.53449	9.18169	9.27837	8.91478	P	P	P	P	P	P	hsa_circRNA_102658	hsa_circ_0007385	circBase	chr2	-	32142994	32157204	exonic	NM_015955	MEMO1	ACACAGTATTGAAATGCATTTGCCTTATACAGCTAAAGCCATGGAAAGCCATGCAGGATA
ASCRP3001055	58	57	65	61	65.5	68	5.84463	5.58644	5.84881	5.54068	5.68086	5.61861	P	A	P	P	P	P	hsa_circRNA_103816	hsa_circ_0072271	circBase	chr5	-	37342650	37350367	exonic	NM_004298	NUP155	ACACATGCAGGCTGAAGCAGGGTGGTTTAGCCAAAGATGTAGGAAAATAAACCACTCAAA
ASCRP3001056	53774	51592.5	69265	53700	60721	63857	15.9008	15.7378	15.7378	15.9607	15.7911	15.9607	P	M	P	P	P	M	hsa_circRNA_101010	hsa_circ_0025395	circBase	chr12	+	9073580	9074346	exonic	NM_004426	PHC1	ACACCACCTCCCCACCCCTCAACCAGTCTCAGGCCCAGATGTATCTACGGGCCACAATTG
ASCRP3001057	380	427	637	575	616	525	9.21181	9.26788	8.96232	8.7733	9.13027	8.92496	P	P	P	P	P	P	hsa_circRNA_100033	hsa_circ_0009581	circBase	chr1	-	8555122	8601377	exonic	NM_012102	RERE	ACACCACTCTGAATGCACTGAACACAAGGGAAGTGTAACATCTCCCATTTTTCTGACATA
ASCRP3001058	62	61	121	115	102	72.5	5.95728	5.74504	6.71721	6.42009	6.39316	5.67382	P	A	P	P	P	P	hsa_circRNA_100995	hsa_circ_0024913	circBase	chr11	-	134054531	134055421	exonic	NM_015261	NCAPD3	ACACCAGCAGAGGAGCAGCCGATATTTAAATAAGGCTTTTCATATCTGGTCCAAGAAAGA
ASCRP3001059	652.5	604	6617	5131.5	3509	2186	9.96886	9.72786	12.1878	12.1324	11.5539	11.1965	P	P	P	P	P	P	hsa_circRNA_007444	hsa_circ_0007444	circBase	chr5	+	95091099	95099324	exonic	NM_014899	RHOBTB3	ACACCAGGAAAGAAAAAATGCCTGTCTTAAAGGCTGAAGCGTCACATTATAACTCTGACT
ASCRP3001060	608.5	704	822	671.5	734	661	9.86304	9.96826	9.29856	8.97861	9.38021	9.30513	P	P	P	P	P	P	hsa_circRNA_004466	hsa_circ_0004466	circBase	chr12	+	112303053	112308984	exonic	NM_003668	MAPKAPK5	ACACCCCAGTTCACCCCTTATTATGTAGCACCCCAGGAAACTTCCATTTTAGAAGAATAC
ASCRP3001062	879	701.5	743	706	603	797	10.4894	9.96297	9.15526	9.04225	9.09333	9.5709	P	P	P	P	P	P	hsa_circRNA_000025	hsa_circ_0000025	circBase	chr1	-	21295966	21307720	exonic	NM_003760	EIF4G3	ACACCTACTCCTCCTCAGTTTTTCCAGAGGCCTCAAATACAGCCTCCTAGAGCTACCATC
ASCRP3001063	76	97	115	90	100	70	6.43545	6.80261	6.59319	6.04365	6.36573	5.61861	P	P	P	P	P	P	hsa_circRNA_405492		25070500	chr16	-	72651081	72651452	exonic	ENST00000570152	AC004158.2	ACACCTAGATTTCTTCCTGCGTGAATCCAGTTGAGAACCTTTTTGTGATGAAAACGAGAT
ASCRP3001065	684	893	911	706.5	801	749	10.0476	10.3184	9.42899	9.05485	9.523	9.48685	P	P	P	P	P	P	hsa_circRNA_034804	hsa_circ_0034804	circBase	chr15	+	42579888	42589854	exonic	NM_198141	GANC	ACACCTCTCAGGTTCCTCTCCTGGCTGAAATTTATGGTATAGAAGGAAACATTTTCAGGC
ASCRP3001067	48	49.5	116.5	118.5	99	90	5.45283	5.35194	6.67312	6.47383	6.4003	6.14905	A	A	P	P	P	P	hsa_circRNA_406466		25070500	chr4	-	39843567	39851272	exonic	NM_001100399	PDS5A	ACACCTGTAAAGAATATTGACCCAGTAAAGAATAAGGTGCCTATGGTTCATGCTTGAAGT
ASCRP3001068	89	85.5	86.5	124	105	76.5	6.73707	6.50857	6.18585	6.52041	6.46569	5.78046	P	P	P	P	P	P	hsa_circRNA_104571	hsa_circ_0083694	circBase	chr8	+	25156459	25159970	exonic	NM_024940	DOCK5	ACACCTGTGGACTCCGAAGACCTTTTGGAGTGGCAGTCAATCCTGCAGAACCTCGATTTG
ASCRP3001069	59	70	61	69	63	66	5.88385	6.09731	5.72926	5.68321	5.61861	5.58894	P	A	A	P	P	A	hsa_circRNA_004187	hsa_circ_0004187	circBase	chr14	-	78023383	78043258	exonic	NM_004863	SPTLC2	ACACGAAGGCCCTGGAAGAAAATTCTCATCCTTGTGGAAGGAATATATAGGTATACAGGG
ASCRP3001074	195	205	169	231	233.5	209	8.14915	8.12954	7.17292	7.42807	7.68772	7.42108	P	P	P	P	P	P	hsa_circRNA_103350	hsa_circ_0065220	circBase	chr3	-	47468936	47470160	exonic	NM_012235	SCAP	ACACTCAAAGTATGTGGGTGCCCCGGTGGCTTATGTCCAGCAGATATTTGTGAAGTCCTC
ASCRP3001075	299	310.5	503	633	576	350	8.83199	8.78861	8.64148	8.8985	9.02942	8.26858	P	P	P	P	P	P	hsa_circRNA_008913	hsa_circ_0008913	circBase	chr16	-	75636982	75656362	exonic	NM_012091	ADAT1	ACACTCCCTCAGGTCGATGGCCAGGTGGTCTTCATAAACTATACTGCCTTGTGATGCCTC
ASCRP3001076	61	65	66	94	86.5	84.5	5.84463	5.88994	5.86127	6.1575	6.06176	5.9534	P	A	P	P	P	P	hsa_circRNA_004070	hsa_circ_0004070	circBase	chr1	-	46751033	46752171	exonic	NM_006369	LRRC41	ACACTCTCCTACAATGAGTGTGACATGTTGGCGAGCCAAGTTTATGGAGGCCTTTTTTTC
ASCRP3001077	84.5	106	73.5	202	113	239	6.52955	6.90648	5.9534	7.21074	6.50857	7.63909	M	P	P	M	P	P	hsa_circRNA_008805	hsa_circ_0008805	circBase	chr17	+	36614345	36619623	exonic	NM_001199417	ARHGAP23	ACACTCTGGAGCTGTCTATCATGCCCAAGGACGAGGACATCCTCCAGCTGCTGCCACTGG
ASCRP3001078	131	129	801	434	415	228	7.43539	7.32087	9.25927	8.35005	8.54226	7.58345	P	P	P	P	P	P	hsa_circRNA_104493	hsa_circ_0082413	circBase	chr7	+	131113791	131113904	exonic	NM_013255	MKLN1	ACACTGAAAAAGAGAGACTGTTTATTTGTTTGGTGGCTGGGATGGAACACAAGATCTTGC
ASCRP3001079	38.5	40	185	201	110.5	96.5	4.88911	4.78394	7.29316	7.24602	6.5579	6.23137	A	A	P	P	P	P	hsa_circRNA_031939	hsa_circ_0031939	circBase	chr14	-	52977957	53011089	exonic	NM_020784	TXNDC16	ACACTGAACATTCACCTGTTTATTAAGACAATGAAAGCACCTCTGTTGATAACATAGATC
ASCRP3001080	70.5	71	207.5	180	160	121	6.21528	6.09731	7.43712	7.08312	7.09679	6.5579	P	P	P	P	P	P	hsa_circRNA_067864	hsa_circ_0067864	circBase	chr3	-	167422629	167438061	exonic	NM_007217	PDCD10	ACACTGAGAGCCGCTTTCATCAAGATCAGTGTGTTTTTTGTGTCCAATTCTTTTATCACC
ASCRP3001081	186	148	112.5	386	143	145.5	8.05057	7.5447	6.59692	8.1814	6.93918	6.84506	P	P	P	P	P	P	hsa_circRNA_071374	hsa_circ_0071374	circBase	chr4	+	166141085	166160051	exonic	NM_007246	KLHL2	ACACTGCAGAAATTCAGGTTACAGAAGAAAATGTACAGATGCACAAAGCAGGGTCATCAG
ASCRP3001082	109	104.5	91	366	170	327	7.13408	6.90648	6.25517	8.11226	7.20097	8.12954	P	P	P	P	P	P	hsa_circRNA_102109	hsa_circ_0003650	circBase	chr17	+	45740454	45752148	exonic	NM_002265	KPNB1	ACACTGGTGGAAGGTACGAGTGGCTGCTTTACAGAATCTGGTGAAGATAATGTCCTTATA
ASCRP3001083	60	58	64	71	70	64	5.92202	5.70411	5.7018	5.70411	5.78919	5.4961	P	A	A	P	P	P	hsa_circRNA_000804	hsa_circ_0000804	circBase	chr17	-	73946854	73952028	exonic	NM_004035	ACOX1	ACACTGTCATGATGCTCCAGACGGCTAGTTGGAAAGACTTCAAATCATGCAATAGTTCTT
ASCRP3001086	63	57.5	138	126	150.5	99	6.02899	5.64287	6.85859	6.53992	7.01457	6.1575	P	A	P	P	P	M	hsa_circRNA_006409	hsa_circ_0006409	circBase	chr10	+	102697158	102703885	exonic	NM_018121	FAM178A	ACACTTCCTGAAACCAACATTTTAAATGTGGTTAAGATGATGTCAGTTCATACAGACTGT
ASCRP3001088	101	114	1867.5	1096	553	306	6.95912	7.06033	10.4237	9.70413	8.97659	8.04466	P	P	P	P	P	P	hsa_circRNA_405165		25070500	chr13	-	95768175	95822882	exonic	NM_005845	ABCC4	ACACTTGGATGATTTGCTGCCGCTGACGTTTTTAGATTTCATCCAGGTGTATTTGTCAAA
ASCRP3001093	95	113	478.5	552	505	234.5	6.81868	7.0522	8.5551	8.6954	8.83423	7.61813	P	P	P	P	P	P	hsa_circRNA_403961		25242744	chr7	-	148516069	148516779	exonic	uc011kuj.2	EZH2	ACAGAAGATTCATTGAATGGCACCTGCAGAAGCTTTTCATGCAACACCCAACACTTATAA
ASCRP3001095	81	94	320	196.5	257	168.5	6.59568	6.69823	8.02772	7.19852	7.82315	7.06482	P	P	P	P	P	P	hsa_circRNA_101372	hsa_circ_0006278	circBase	chr14	-	68151731	68157138	exonic	NM_016026	RDH11	ACAGAAGGTCTTGAGATTCTAAGTGGGAATCATTTCAGGTCACTTCCTCCTAACCCATCT
ASCRP3001096	43	44.5	155.5	137	128	194	5.08955	5.06102	7.06752	6.6601	6.7611	7.29813	A	A	P	P	P	P	hsa_circRNA_102772	hsa_circ_0004964	circBase	chr2	+	85270686	85276771	exonic	NM_020122	KCMF1	ACAGAATTCCCAGTTTCTTTTAACAAGATTTGTCCAATATGTGCAGCGTTACCTGGAGGC
ASCRP3001099	41.5	43	381	393.5	183	934	4.88911	4.92517	8.25172	8.19766	7.30879	9.81159	A	A	P	P	P	P	hsa_circRNA_000175	hsa_circ_0000175	circBase	chr1	-	205585605	205593019	exonic	uc021pid.1	ELK4	ACAGACATTCAACATGATTGCATTTGAACTCATTGCTATGGACAGTGCTATCACCCTGTG
ASCRP3001100	81	75	359	336.5	305	243	6.54508	6.1659	8.15211	7.97852	8.07262	7.68743	P	P	M	P	P	P	hsa_circRNA_026232	hsa_circ_0026232	circBase	chr12	+	50824277	50829407	exonic	NM_052879	LARP4	ACAGACCCTGATCTAATTCTTGAAGTGTTAAGATGAGAAAGCAATTCAGCAGTTTCTACA
ASCRP3001101	92.5	93	90	131	109.5	140	6.81013	6.69823	6.23934	6.59692	6.51648	6.78091	P	P	P	P	P	P	hsa_circRNA_101387	hsa_circ_0032434	circBase	chr14	+	71479716	71479919	exonic	uc010are.1	PCNX	ACAGACTCACACTTTTGGCCCTGTTTGATAGATTCGATTGAATAGACTATTGACCATTGA
ASCRP3001102	147	167	180	155	150	147.5	7.61691	7.7373	7.25155	6.84087	6.99019	6.85652	P	P	P	P	P	P	hsa_circRNA_405555		25070500	chr17	-	26918715	26926848	intronic	ENST00000481916	RP11-192H23.4	ACAGACTGACACATCTCACAGTGGGGTTTCCCGTGCATAGGAGATCCAAGACAGCAGAAG
ASCRP3001103	128	108	171	156	193	259	7.38485	6.94016	7.1833	6.8482	7.38701	7.78659	P	P	P	P	P	P	hsa_circRNA_067100	hsa_circ_0067100	circBase	chr3	-	124997967	125032500	exonic	NM_021964	ZNF148	ACAGAGACATGTCTTCATTCATACAGGCAGTTATACTTAAGCATGAACATTGACGACAAA
ASCRP3001104	197	187	243	337	374	223	8.16829	7.93889	7.65379	8.00286	8.37887	7.54663	P	P	P	P	P	P	hsa_circRNA_104798	hsa_circ_0087300	circBase	chr9	+	82267507	82268990	exonic	NM_007005	TLE4	ACAGAGACTCCATCAAGCAACAACTCCAGGCCCAGCATTTATCACATGGACATGGTCTCC
ASCRP3001105	44	52	119	88.5	91	73	4.97189	5.3267	6.70574	6.06176	6.23934	5.70411	A	A	P	P	P	P	hsa_circRNA_101866	hsa_circ_0040370	circBase	chr16	-	71772844	71773244	exonic	NM_001128	AP1G1	ACAGAGCTAGATATGACGGACTTTGTTTTCCAAGCTGCAGTACCAAAGGTGCTCCAGCTG
ASCRP3001107	96	95	133	143.5	126	160	6.91547	6.71835	6.84087	6.71263	6.7611	6.99774	P	P	P	P	P	P	hsa_circRNA_100785	hsa_circ_0008227	circBase	chr11	+	34093272	34093534	exonic	NM_005898	CAPRIN1	ACAGAGGAGTTTCATGGCACTAAGTCAAGATGGTAAGCTTGATGATTACCAGGAACGAAT
ASCRP3001110	76	80	244	275	288	192	6.38167	6.4003	7.65379	7.68859	7.98541	7.28932	P	P	P	P	P	P	hsa_circRNA_104233	hsa_circ_0078362	circBase	chr6	+	155095122	155099179	exonic	NM_014892	SCAF8	ACAGAGTGTTGAGAAGTTTATTCAGAAATTGTATTCCCTGAATGACTATAAACCACCCAT
ASCRP3001112	55.5	74.5	80.5	78	73	64	5.65485	6.23297	6.11823	5.8278	5.76728	5.57388	A	P	P	P	M	A	hsa_circRNA_100826	hsa_circ_0022245	circBase	chr11	-	61039146	61042056	exonic	NM_152718	VWCE	ACAGATCTGGTCGCCTGGTGACCCCTGTGAGTTATGCATCTGCCAGTGAGATGCTATTTC
ASCRP3001114	108	112	98	93	113	100.5	7.09855	7.04675	6.34369	6.06176	6.54958	6.27704	P	P	P	P	P	P	hsa_circRNA_406688		25070500	chr5	+	141765092	141770616	intronic	ENST00000510311	AC005592.2	ACAGATGGAAAAGGCGGCTCTCTGACTAGTGAAAGGGATCACAGTATAAGACAGTGAATA
ASCRP3001115	105	89.5	146	273	159	399	7.04948	6.60497	6.97402	7.6763	7.12334	8.45895	P	P	P	P	P	P	hsa_circRNA_001508	hsa_circ_0001508	circBase	chr5	+	80071512	80088663	exonic	NM_002439	MSH3	ACAGATTTATCATTTATGATAGAAATAAAGAACTCTGCTGTATCTTGTATACCAACTGAT
ASCRP3001116	878.5	901.5	586.5	1860	762	1102	10.4829	10.3285	8.84342	10.5181	9.43195	10.0782	P	M	P	P	P	P	hsa_circRNA_018225	hsa_circ_0018225	circBase	chr10	+	38726471	38734535	exonic	NR_024497	LINC00999	ACAGCAAAACGAAGTGACCTCACAATGACTCAAGCTACCACATGCTGTTGATTGTGAAAT
ASCRP3001119	64.5	61	98	89	72	178	6.01233	5.77828	6.37879	6.03634	5.80217	7.16958	P	A	P	P	P	P	hsa_circRNA_404718		25070500	chr10	+	12159671	12160917	exonic	NM_018706	DHTKD1	ACAGCAAGAGATGAGCAAATACAAACATGTTAAAGGCAGCCGTGTCAACTCTTCAAGAAA
ASCRP3001120	84	96	212	157	162	152.5	6.54508	6.73029	7.46936	6.86789	7.1345	6.91098	P	P	P	P	P	P	hsa_circRNA_000234	hsa_circ_0000234	circBase	chr10	-	35349801	35360267	exonic	NM_003591	CUL2	ACAGCAAGGGTGCAGACTATATGGACTGCTTATATAGATTTCAACACTACACTTGCACAA
ASCRP3001121	68	58.5	111.5	132	130.5	120	6.20064	5.60385	6.59319	6.61911	6.8053	6.5579	P	A	P	P	P	P	hsa_circRNA_406746		25070500	chr6	+	21108631	21144254	intronic	ENST00000378624	CDKAL1	ACAGCACAATTTTAGTAGAAAAAGCAAAGGACAAAAGATCTTTCTCGGGTGTTTCATTCT
ASCRP3001122	703	1960	1897	1837	2273	3157	10.0996	11.4935	10.447	10.509	10.9385	11.7548	P	P	P	P	P	P	hsa_circRNA_402458		25242744	chr2	+	208589523	208598771	exonic	NM_152523	CCNYL1	ACAGCACAGTCAGCCAGCCTAATCTTAGAACCACAGTAAAATGATTTAGCTTTGGAGTCA
ASCRP3001124	190	155	290	495	352	519	8.11617	7.61446	7.90041	8.55238	8.28524	8.89825	P	P	P	P	P	P	hsa_circRNA_404062		25242744	chr8	-	74650518	74652103	exonic	NM_014393	STAU2	ACAGCAGTTTGGTCAATATTGTCTTAACATGCTTCAAATAAATCAGAGGCTGCCTACCAC
ASCRP3001125	56	87	107.5	74	64	73.5	5.72472	6.53345	6.50857	5.80862	5.61861	5.67382	P	P	P	P	P	P	hsa_circRNA_401911		25242744	chr18	+	9117835	9122679	exonic	NM_021074	NDUFV2	ACAGCATACTGGAGGCCATTCAGAAAAAGCTTGGGAAGACATGTAAGGAATTTGCATAAG
ASCRP3001126	65	101	64.5	112	102	96	6.02899	6.84506	5.7156	6.35842	6.38455	6.18585	P	P	A	P	P	P	hsa_circRNA_088200	hsa_circ_0088200	circBase	chr9	-	117819431	117819704	exonic	NM_002160	TNC	ACAGCCACGACAGCCAAAGAACCTGAAATTGGAAACTTAAATGTTTCTGACATAACTCCC
ASCRP3001127	532	692	517.5	727	683	661.5	9.70572	9.93671	8.65987	9.10538	9.2743	9.29856	P	P	M	P	P	P	hsa_circRNA_059880	hsa_circ_0059880	circBase	chr20	+	32354656	32358098	exonic	NM_032819	ZNF341	ACAGCCTCCTGCCACAGCACAGCCCCAAGAAGGACAATGCCGTCTACAAGGTTGGGCCAG
ASCRP3001128	92	119	163.5	177.5	158	223	6.79938	7.1936	7.11772	7.02845	7.09679	7.54663	P	P	P	P	P	P	hsa_circRNA_008046	hsa_circ_0008046	circBase	chr14	+	31103152	31112611	exonic	NM_016106	SCFD1	ACAGCCTCTTCTGCTTTTTTGTTACTCTGGGCTTTTACACTCTGATCGAGATCCTATTCC
ASCRP3001129	54	66	62	57	63	58	5.5381	5.924	5.67146	5.38828	5.5612	5.37964	P	A	P	A	P	A	hsa_circRNA_406479		25070500	chr4	-	54811039	54817857	antisense	uc003haa.3	PDGFRA	ACAGCGAAAAGACCTACAGCACTCTGCAAAAGGCATTCTTCACCAAAGTGTGTCTCCTTG
ASCRP3001130	976	1144	560	1987	571	921	10.6467	10.758	8.78097	10.6129	9.00763	9.78212	P	P	P	P	P	P	hsa_circRNA_020596	hsa_circ_0020596	circBase	chr11	-	133587	139152	exonic	uc001lnx.4	LOC100133161	ACAGCGAAACGAAGTGAGCTCACAATGACTCAAGCTGCCACATACTGTTGATTGTGAAAT
ASCRP3001131	732.5	861	412	1470.5	449	703	10.1592	10.2951	8.35887	10.1808	8.65451	9.38183	P	P	P	P	P	P	hsa_circRNA_003163	hsa_circ_0003163	circBase	chr1	-	222652709	224149975	sense overlapping	NM_003268	TLR5	ACAGCGAAACGAAGTGAGCTCACAATGACTCAAGCTGCCACATAGTGTTGATTGTGAAAT
ASCRP3001132	663.5	806.5	330	1348	402	562.5	10.0034	10.2035	8.06254	10.0259	8.49705	9.04225	P	P	P	P	P	P	hsa_circRNA_092375	hsa_circ_0001978	circBase	chr1	-	224142178	224149975	intronic	TCONS_l2_00001800	XLOC_l2_001331	ACAGCGAAATGAAGTGAGCTCACAATGACTCAAGCTGCCACATAGTGTTGATTGTGAAAT
ASCRP3001133	56	63	96.5	123	91.5	133	5.76949	5.8509	6.37009	6.51648	6.23934	6.71949	A	A	P	P	P	P	hsa_circRNA_042451	hsa_circ_0042451	circBase	chr17	-	20907514	20910300	exonic	NM_015276	USP22	ACAGCGAAGGCGATTTGAACACTCAGCCAAGCTGCGGCGGAAGATCACCACGTATGTGTC
ASCRP3001135	91	115	154	148	128	102	6.77708	7.08798	7.03121	6.76994	6.74662	6.29858	P	P	P	P	P	P	hsa_circRNA_101851	hsa_circ_0005733	circBase	chr16	+	69279504	69304188	exonic	NM_006750	SNTB2	ACAGCTACCCACTTGTTGCCACCAGTCAAGTTCATCCGAGAAGTAACACCATATATCAAG
ASCRP3001138	285	442	479	336	347	369	8.74388	9.32392	8.5602	7.97661	8.25821	8.35373	P	P	P	P	P	P	hsa_circRNA_028319	hsa_circ_0028319	circBase	chr12	-	112370389	112381173	exonic	NM_138341	TMEM116	ACAGGACACCAAGCTTCACATGGCCCTTTATGTTCTCCAGATATTCTACATTTCCTCATT
ASCRP3001140	58	60	58	80	100	112	5.80862	5.66673	5.58894	5.86127	6.36573	6.42009	P	A	A	P	P	P	hsa_circRNA_092490	hsa_circ_0001064	circBase	chr2	+	120830753	120836157	exonic	NM_020909	EPB41L5	ACAGGAGTCCTTGTTTTTGAAGGAGATACCAAAATTGGCTTATTTTTTTGCATTGGTTGG
ASCRP3001141	99	92.5	437	357.5	270	312	6.92243	6.68017	8.44694	8.08086	7.89965	8.08064	P	P	P	P	P	P	hsa_circRNA_006314	hsa_circ_0006314	circBase	chr15	+	72810407	72837305	exonic	NM_005744	ARIH1	ACAGGATATGCCTTGTCAGATCTGCTACTTGAACTACCCTAACTCGAATCCAGCAACTAT
ASCRP3001143	52	54	143	198	157	422	5.58644	5.5612	6.95525	7.22689	7.09679	8.55318	A	A	P	P	P	P	hsa_circRNA_007209	hsa_circ_0007209	circBase	chr8	-	135612678	135622898	exonic	NM_020863	ZFAT	ACAGGCACATCTTAAAGTTCACACAGCACTGGTAACGAGTCTGACCTTGAACTAGAAAAG
ASCRP3001146	55.5	61	108	78	74	86	5.72472	5.74504	6.52694	5.86127	5.86127	6.02254	A	A	P	P	P	P	hsa_circRNA_037977	hsa_circ_0037977	circBase	chr16	+	14738130	14743830	exonic	NM_016561	BFAR	ACAGGGAAAGGTTTTTATCTGAACGAGTAAATGGAAGATTAATGATGTTTTGCAGCAGTT
ASCRP3001147	90	89	82	298	190	141	6.81868	6.61911	6.1303	7.80714	7.39488	6.76994	P	P	P	P	P	P	hsa_circRNA_404886		25070500	chr11	+	48175347	48177671	exonic	NM_002843	PTPRJ	ACAGGGAAGAGATCTGAAGCTTGTTGGAATTAGTCAACCTAAATATGCAGCAGAACTGGC
ASCRP3001151	58	59	314	505	230	255.5	5.80862	5.70411	7.98517	8.58687	7.6763	7.76796	A	A	P	P	P	P	hsa_circRNA_405317		25070500	chr15	+	40933576	40943017	sense overlapping	NM_144508	CASC5	ACAGGGCATTTATCCACAACAGTGTTTCTCAAGCTTGAATACTACCATAATTTTTAGATT
ASCRP3001152	87	80	67	91	83	81	6.67312	6.33031	5.80648	6.07073	6.01419	5.84254	P	P	P	P	P	M	hsa_circRNA_104304	hsa_circ_0079363	circBase	chr7	-	6465618	6472590	exonic	NM_139179	DAGLB	ACAGGGCTGCAGTACAGGGACTTCATCCACGTCAGCTTCCATGACAAGGACACAGATCTG
ASCRP3001154	107	129	91.5	127	145	125.5	7.08356	7.29813	6.27083	6.56172	6.96923	6.62033	P	P	P	P	P	P	hsa_circRNA_407257		25070500	chr9	+	140109659	140109825	intronic	ENST00000344894	NDOR1	ACAGGTGAGGGCAGCCTTGGGCCTGGTGGTTGGAGCCCAGGACCGGCCCTGGGAAAGCTG
ASCRP3001155	61	62.5	71.5	62.5	73	61	5.88385	5.68554	5.86127	5.49876	5.80217	5.44319	P	A	P	A	P	A	hsa_circRNA_029998	hsa_circ_0029998	circBase	chr13	-	36822742	36828280	exonic	NM_001144981	CCDC169	ACAGGTGGATCAACTGCCTAGGATGCAAGAGAATCTAGTGAAAACGAATCCTTAAACACA
ASCRP3001158	142	148.5	258	234	237	435	7.58345	7.51838	7.7432	7.46936	7.71401	8.60257	P	P	P	P	P	P	hsa_circRNA_104479	hsa_circ_0001741	circBase	chr7	-	128655032	128658211	exonic	NM_012470	TNPO3	ACAGTAGTATCTCTATTGGTTCATGCATGGGAGATCTCAGACCAGTTGTTACAGATCCGG
ASCRP3001159	63.5	71	356.5	324	311	208	6.01233	6.04547	8.17455	7.92263	8.10289	7.42108	P	P	P	P	P	P	hsa_circRNA_079518	hsa_circ_0079518	circBase	chr7	-	17890448	17937069	exonic	NM_015132	SNX13	ACAGTATCTTAGATCTCTAGATACAGCTGGTGATGGCCAGTCTATCCATATGGGGATGGG
ASCRP3001160	275	261	289	255.5	313	220	8.6925	8.50203	7.86861	7.59282	8.10289	7.52068	P	M	P	P	P	P	hsa_circRNA_104736	hsa_circ_0086414	circBase	chr9	-	16435552	16437522	exonic	NM_017637	BNC2	ACAGTGGCTGGTTGCAATGCTGCATTCCCCTCTCGCCGAAGCCGAGACAGGATGCTGCTG
ASCRP3001161	61	70	60	55	62.5	64.5	5.95728	6.09731	5.7156	5.41106	5.62958	5.62836	P	P	A	A	P	P	hsa_circRNA_030788	hsa_circ_0030788	circBase	chr13	-	101997616	102031004	exonic	NM_052867	NALCN	ACAGTGGCTTTAATGAGATAGGGGGATAGTTCCTATGTGAAAGATCGCTGGTGTGTTTTT
ASCRP3001162	525	576	940	861	718	796	9.68877	9.66335	9.47059	9.35711	9.34376	9.56678	P	P	P	P	P	P	hsa_circRNA_100423	hsa_circ_0006267	circBase	chr1	+	198247090	198266370	exonic	NM_133494	NEK7	ACAGTGTGACTACCCACCTCTTCCTTCAGATCACTATTCAGAAGAACATTTTAAGAAGCA
ASCRP3001163	273	290	354	294	404	260	8.68871	8.6858	8.16725	7.78441	8.50435	7.79148	P	P	P	P	P	P	hsa_circRNA_405952		25070500	chr2	-	122125405	122135069	sense overlapping	NM_015282	CLASP1	ACAGTGTGCTGTGCTGCAGGTTATCCCTAGGCTAAAAGAGAACTCTGTATGAGTTAAATG
ASCRP3001164	76	100	127.5	81	128	84	6.40881	6.83457	6.80477	5.93976	6.81227	5.96884	P	P	P	P	M	P	hsa_circRNA_404635		25070500	chr1	+	193332350	193334904	sense overlapping	NR_125789	LINC01031	ACAGTGTGTCAGGAGGTGTTTCTAGAGAGCTATCTTATCACCAACATCACCAAGTATGCT
ASCRP3001165	79	77	105	158	104	250	6.49131	6.24886	6.49398	6.87763	6.29935	7.73391	P	P	P	P	M	P	hsa_circRNA_404693		25070500	chr1	+	243542022	243589860	exonic	NM_006642	SDCCAG8	ACAGTGTGTCCAGCATGGGAGAGTACATGAGACGATGAAGCAAAGGAAATAGAGAAATTG
ASCRP3001168	116	120	208	288	312	221	7.19401	7.16624	7.44715	7.75327	8.10289	7.50455	P	P	P	P	P	P	hsa_circRNA_009110	hsa_circ_0009110	circBase	chr18	-	19144163	19148055	exonic	NM_052911	ESCO1	ACAGTTGATTATAAATTTCAGCCAATGTTTGGAATCCAAGCTAGAAAACAGTCCAGTGGA
ASCRP3001170	76	94	89.5	150	111	91.5	6.40881	6.69823	6.23934	6.80584	6.54508	6.12514	P	P	P	P	P	P	hsa_circRNA_100279	hsa_circ_0003069	circBase	chr1	+	93301746	93303190	exonic	NM_000969	RPL5	ACATAAAGAACAGCGTAACTCCAGACATGCTTCTCAATAGGTTTGGCATGGACAAGATCT
ASCRP3001171	203.5	243	235.5	231	224	226.5	8.22323	8.41013	7.63244	7.45915	7.63335	7.57276	P	P	P	P	P	P	hsa_circRNA_406007		25070500	chr2	+	190584297	190585513	exonic	NM_144708	ANKAR	ACATAAAGGCCTCCCATATCTTATCAGATTTCTGAGTTCTGATTCAGGCACCATTCCTGC
ASCRP3001172	77.5	73	167	214	136	338	6.52955	6.22173	7.1936	7.36018	6.89238	8.22765	P	P	P	P	P	P	hsa_circRNA_102862	hsa_circ_0004305	circBase	chr2	+	179400458	179407088	exonic	NR_038272	TTN-AS1	ACATACTCATTTCCTTCGGTGATCACAGGATCTGGTTTGCCACTGAAAGGAATCTTGATG
ASCRP3001173	67	55	70	173	93	217	6.1659	5.54068	5.77828	7.02291	6.23934	7.49592	P	A	P	P	P	P	hsa_circRNA_000982	hsa_circ_0000982	circBase	chr2	+	24357988	24369956	exonic	NM_001145710	FAM228B	ACATAGAAAGTGAATTTTGTAGAAGGAGAAGGTTTTAGCTAAAGAAGATACTGAGGCAGC
ASCRP3001175	144	194.5	312	254	237	204	7.60523	8.02887	7.99981	7.58908	7.71401	7.40023	P	P	P	P	P	P	hsa_circRNA_402346		25242744	chr2	+	113258782	113260758	exonic	NM_153712	TTL	ACATATAATAAGGTGAAGGCATTCTCATCTCCTCAGAGGCTTCAGAGCTTCTCGATTTCA
ASCRP3001178	131.5	108	306.5	394	229	292	7.46869	6.99397	7.97039	8.20685	7.67041	7.98066	P	P	P	P	P	P	hsa_circRNA_070520	hsa_circ_0070520	circBase	chr4	-	103226145	103236987	exonic	NM_022154	SLC39A8	ACATATGGTCAGTGTTTAACTGCTGAAGAGATCTTTTCCCTTCATGGCTTTTCAAATGCT
ASCRP3001179	64	66.5	71	73	65	60	6.07073	5.93976	5.9534	5.80862	5.69486	5.41106	P	A	P	P	P	A	hsa_circRNA_061372	hsa_circ_0061372	circBase	chr21	-	30428647	30437426	exonic	uc002yna.3	CCT8	ACATATTGTTACTGTCAAGGCTCTGGTATCAGTTCCTCTTCAGTATTGCATGGCATGGTT
ASCRP3001180	60.5	62	182	139	122	114	5.86127	5.77828	7.2649	6.69649	6.65891	6.45614	P	A	P	P	P	P	hsa_circRNA_406427		25070500	chr3	+	197559067	197566268	exonic	NM_032773	LRCH3	ACATCAAAACAGCCTACAGATGAATTTTCAGATCTGCCTCTTCGAGTAGCAGAGATTACT
ASCRP3001182	490	473	1880	2657	2283.5	1219	9.59426	9.42742	10.4349	11.004	10.9491	10.2127	P	P	P	P	P	P	hsa_circRNA_103642	hsa_circ_0001411	circBase	chr4	+	54249939	54256040	exonic	NM_030917	FIP1L1	ACATCAAGACAGGGGGAAGAGTTTATGGAACTACAGAAAGTGACTGAGACCGAAGATGAT
ASCRP3001183	78	142	126	147	134	192	6.49131	7.46869	6.78746	6.78746	6.87046	7.30727	P	P	P	P	P	P	hsa_circRNA_406076		25070500	chr2	+	243056789	243081039	exonic	NR_130699	LOC728323	ACATCAAGAGACCTATCAAGACCTGTATCCAGGAAAAGTATCTTAAATAGCGAAGATGGA
ASCRP3001184	54	62	246.5	251	153.5	150	5.58644	5.72472	7.6763	7.56579	7.03854	6.85963	A	A	P	P	P	P	hsa_circRNA_007658	hsa_circ_0007658	circBase	chr9	+	36597218	36643080	exonic	NM_014791	MELK	ACATCACAGAAACAACAGGCAAACAATGGAGGATTTAATTTCACTGGAAAATTTGCTGTT
ASCRP3001186	70	82.5	74.5	64	69.5	69.5	6.23137	6.42988	6.04911	5.55098	5.75175	5.67382	P	P	P	P	P	P	hsa_circRNA_100424	hsa_circ_0002869	circBase	chr1	+	201681944	201687883	exonic	NM_020443	NAV1	ACATCACTACCGGACCCAGAGTCCCAGAGAAAGAGGACAGTGCAGAATGTCCTGGATCTC
ASCRP3001187	41	42	264.5	195	131	110	4.85628	4.88097	7.76077	7.18701	6.7611	6.38599	A	A	P	P	P	P	hsa_circRNA_001483	hsa_circ_0001483	circBase	chr5	-	54562965	54568003	exonic	NM_019030	DHX29	ACATCACTGTTAACCCTAGAGATTGTTTTAGCAACCAATATTGCAGAGACGGGTATCACT
ASCRP3001188	109	117	82	92.5	90	77	7.08356	7.13493	6.1303	6.1303	6.1659	5.84254	P	P	P	P	P	P	hsa_circRNA_009725	hsa_circ_0009725	circBase	chr1	+	10460449	10480201	exonic	uc001arc.3	PGD	ACATCAGACTGAGTCTGTGCTTTTAATAGGACTGTCTCCAAAGTTGATGATTTCTTGGCC
ASCRP3001189	59	55	280	237	156	139	5.8278	5.37385	7.84214	7.48555	7.0522	6.76994	A	A	P	P	P	P	hsa_circRNA_402193		25242744	chr2	+	30775358	30791042	exonic	NM_001304446	LCLAT1	ACATCCAAGAACTACAGGCTTTACTTTTGTGGTAGACCGTCTAAGAGAAGCACAGTCACA
ASCRP3001190	4796	4099	7383.5	4947	5551	4797	12.6187	12.4501	12.3545	12.0444	12.2265	12.4501	P	P	P	P	P	P	hsa_circRNA_063981	hsa_circ_0063981	circBase	chr22	-	50904191	50904269	exonic	NM_002972	SBF1	ACATCCACCTCCTCCCTGAAGATGCAGGTCCTGGACCCGGAGCTGGAGTTGGCTGACCTC
ASCRP3001191	67.5	61	60	79	67	61.5	6.11823	5.62593	5.67146	5.92004	5.72472	5.48272	P	A	A	P	P	A	hsa_circRNA_004926	hsa_circ_0004926	circBase	chr20	-	61485367	61491660	exonic	NM_006602	TCFL5	ACATCCAGGAAAGACATGGAGATTCTCTTAAAAAGTTTGGTAACTCTCATTCGACATCCA
ASCRP3001192	340	349	1786	1737	1533	1495	9.03356	8.95628	10.3931	10.4398	10.4364	10.5021	P	P	P	P	P	P	hsa_circRNA_100118	hsa_circ_0011122	circBase	chr1	-	28365349	28369161	exonic	NM_001990	EYA3	ACATCCCTCGCTCATCCAATGATTATACCTCACAAATGTATTCTGCAAATCAAGTAAGCA
ASCRP3001193	59	60	258.5	228.5	140	160.5	5.78919	5.66673	7.72314	7.41122	6.89238	7.01457	A	A	P	P	P	P	hsa_circRNA_102532	hsa_circ_0008813	circBase	chr19	+	34942885	34955036	exonic	NM_005499	UBA2	ACATCCTTCATAGGAGAAGAAACGAATGCATCAGATCAACAGAATGAACCCCAGTTAGGC
ASCRP3001194	90	93	211	231	178	201.5	6.73707	6.69823	7.46936	7.45915	7.27581	7.36894	P	P	P	P	P	P	hsa_circRNA_102525	hsa_circ_0050518	circBase	chr19	+	34922765	34955036	exonic	NM_005499	UBA2	ACATCCTTCATAGGTTGCCAAGGAAAGTGTACTGCAGTTTTACCCGAAAGCTAATATCGT
ASCRP3001197	86	88	313	160	161	124	6.62033	6.54637	7.9866	6.89238	7.10468	6.57187	P	P	P	P	P	P	hsa_circRNA_103169	hsa_circ_0062432	circBase	chr22	-	22057658	22065197	exonic	NM_013313	YPEL1	ACATCTACTGCGAGAACTGCAAGACCACGCTCGGGTGGAAATACGTTACGTTTTTCTCTC
ASCRP3001200	66	77	114	125	109	90	6.07073	6.24886	6.59319	6.53992	6.49131	6.09731	P	P	P	P	P	P	hsa_circRNA_004889	hsa_circ_0004889	circBase	chr15	+	57383986	57387361	intronic	ENST00000560190	TCF12	ACATCTTTTTGGCACATCACTAGGGTTTTACAGACAGCCCTCATTACAGTGATCACTTGA
ASCRP3001203	252	171	1319	1527	1203.5	962	8.5353	7.78277	9.95433	10.2202	10.0847	9.86413	P	P	P	P	P	P	hsa_circRNA_007460	hsa_circ_0007460	circBase	chr17	+	28811231	28819771	exonic	NM_004871	GOSR1	ACATGACCACCTTCGAAATTCTGATACAACACCCCTTTTAAATGGATCAAGCCAAGACAG
ASCRP3001205	65	64	61	81	64	65	6.1659	5.87363	5.58894	5.88385	5.6691	5.54584	P	A	A	P	A	P	hsa_circRNA_008399	hsa_circ_0008399	circBase	chrX	+	48433555	48435497	exonic	NM_006743	RBM3	ACATGCACATAATATAGGACTTGAACTGCCATGTCCTCTGAAGAAGGAAAGCTCTTCGTG
ASCRP3001206	96	115	99	85	92	98	6.8863	7.11599	6.39316	5.97267	6.23934	6.27083	P	P	P	P	P	P	hsa_circRNA_103311	hsa_circ_0064651	circBase	chr3	+	30029633	30032700	exonic	NM_001003792	RBMS3	ACATGCACCTGCATATTCTTACCAACAGTCTAATATATGACTGCTGCTGCTCCTATGCAA
ASCRP3001207	78.5	74	196.5	156.5	186	135	6.44652	6.1659	7.37112	6.85444	7.33732	6.72859	P	P	P	P	P	P	hsa_circRNA_405209		25070500	chr14	-	39623414	39628754	exonic	NM_001079537	TRAPPC6B	ACATGCATCTAAGGAAAACGGACGATGTATTACTAAGCTGGAAAACATGGGGTTTCGAGT
ASCRP3001208	3717.5	3635	18689.5	5018	4625	8451	12.3812	12.2516	13.7786	12.0802	11.9941	13.3042	P	P	P	P	P	P	hsa_circRNA_104327	hsa_circ_0001971	circBase	chr7	-	23015828	23023664	exonic	NM_032581	FAM126A	ACATGCCCAGTGTTTCTCTTCAGTCACTGTGTCAAATTTGTTCAAGACATTACCAGAAAC
ASCRP3001210	196	241	167.5	185	192	194	8.14915	8.39432	7.14643	7.09767	7.36966	7.30727	P	P	P	P	P	P	hsa_circRNA_006471	hsa_circ_0006471	circBase	chr19	-	11623870	11625036	exonic	NM_016581	ECSIT	ACATGGAGCCTGACCTTAGTGCCAGGGTCACCATCTACCAGGTCCCTCGCCGGCTCCCTC
ASCRP3001212	258	283	461	487.5	413	444	8.58952	8.63846	8.51524	8.54129	8.54226	8.62147	P	P	P	P	P	P	hsa_circRNA_003613	hsa_circ_0003613	circBase	chr1	-	52283737	52299842	exonic	NM_002525	NRD1	ACATGGGCACTTCCTCCTCAACAGCAACATTACAGTGGTATTCATGGGTAGTTTGAAATA
ASCRP3001213	47	69	85	109	96	67	5.30558	6.02899	6.14736	6.3318	6.29935	5.61861	A	A	P	P	P	P	hsa_circRNA_404106		25242744	chr8	+	126021212	126021585	exonic	NM_003129	SQLE	ACATGGTTGAAAAAATTTACCCACAAATACCTGGAACTCCATGCTCCACTGACTGTTGTT
ASCRP3001214	68	67	74.5	93	80	88	6.15075	5.924	6.01419	6.12514	5.99169	6.06176	P	A	P	P	P	P	hsa_circRNA_102372	hsa_circ_0047721	circBase	chr18	+	51797729	51813781	exonic	NM_007195	POLI	ACATGTAATTCAGAAATTAGGGACAGGAGTTCATGATCAAGTGTTGCCCACACCAAATGC
ASCRP3001215	76.5	70	139	137	137	85.5	6.43545	5.95921	6.91148	6.63855	6.87046	6.04	P	A	P	P	P	P	hsa_circRNA_054963	hsa_circ_0054963	circBase	chr2	+	64796225	64800202	exonic	NM_017657	AFTPH	ACATGTACATCTGATCAGTTCCAGGGAATTGCTAGATGTGTGGACTGAGCTACAGGATAT
ASCRP3001216	283	314	445.5	371	403	411	8.73713	8.80402	8.46509	8.11617	8.49705	8.50402	P	P	P	P	P	P	hsa_circRNA_101103	hsa_circ_0007127	circBase	chr12	+	70671911	70704797	exonic	NM_014515	CNOT2	ACATGTACTACAGCCAGTCTTCTATGTTTCCACATCGGTCAGAAAAAGATAGGGAGACGT
ASCRP3001217	89	81	118	123	111	109	6.73707	6.35842	6.69475	6.53992	6.56553	6.42009	P	P	P	P	P	P	hsa_circRNA_404493		25070500	chr1	+	43239233	43241193	sense overlapping	NM_024097	C1orf50	ACATGTAGGTGACTCACAAACTTCTTGGAAAGAGACCCTGTGTGAATGCTGATGAATTCA
ASCRP3001218	84	82	107	174	137	112	6.68134	6.41446	6.55279	7.04037	6.89238	6.44099	P	P	P	P	P	P	hsa_circRNA_102338	hsa_circ_0047347	circBase	chr18	-	29210921	29238052	exonic	NM_004775	B4GALT6	ACATGTATATATTATCCCGAAGGCAATAATTCAAGTGATTATCTTGTTCAAACAACAACG
ASCRP3001220	58.5	66	47	80	64	81	5.86127	5.99547	5.2371	5.93976	5.69486	5.93976	P	A	A	P	P	P	hsa_circRNA_104995	hsa_circ_0090429	circBase	chrX	+	47100675	47100849	exonic	NM_004651	USP11	ACATGTGTTCAAGTGCCTCAGCAATGTGCCACAGCTCACCGAGTACTTCCTCAACAACTG
ASCRP3001221	51	61	111	104.5	80	75.5	5.4054	5.72472	6.5832	6.27083	6.00111	5.81504	A	A	P	P	P	P	hsa_circRNA_001454	hsa_circ_0001454	circBase	chr4	+	154524454	154533552	exonic	NM_015196	KIAA0922	ACATGTTTTCTGAGAAACAGGACATACCTTTCGTAGAGTTTGTCCCTGTTGGGTGTGATT
ASCRP3001223	55	64	113	92	107	170	5.63079	5.88994	6.60559	6.08762	6.45202	7.09855	P	A	P	P	P	P	hsa_circRNA_100883	hsa_circ_0005918	circBase	chr11	-	72695132	72700142	exonic	NM_014824	FCHSD2	ACATTATGAAGTGTGTGGACCAGTTGACAAAGATCCAAACTGAATTACAAGAGACAGTGA
ASCRP3001224	86	141	190	237	175	176	6.60806	7.44887	7.32087	7.47984	7.24998	7.14048	P	P	P	P	P	P	hsa_circRNA_100289	hsa_circ_0000097	circBase	chr1	+	100889777	100908552	exonic	NM_003672	CDC14A	ACATTATGAGGTAATCTATTTAAAGAAGACACCAGAAGAAGCCTACAGAGCACTCCTGTC
ASCRP3001225	68	64	62	78	65	69	6.1842	5.8509	5.7018	5.8278	5.58894	5.66437	P	A	A	P	A	P	hsa_circRNA_406313		25070500	chr3	+	100348441	100438902	sense overlapping	NM_006070	TFG	ACATTATTTGGAAAATCTACTTCCTCATCAAGCACCCCTACAGAGTTCTGCAGGAATGGT
ASCRP3001231	55	62	68	79.5	70	79	5.58644	5.74504	5.84881	5.88994	5.76728	5.84254	A	A	P	P	P	P	hsa_circRNA_000283	hsa_circ_0000283	circBase	chr11	-	33127112	33127610	exonic	NM_001326	CSTF3	ACATTGAACAGCTCTGGAGAGACTATAACAAGTATGAAGAGAGAAAAAATGGCTCAAGCA
ASCRP3001232	477	436	1441	1210.5	1296	1283	9.54876	9.30351	10.077	9.85883	10.1732	10.2878	P	P	P	P	P	P	hsa_circRNA_101462	hsa_circ_0034168	circBase	chr15	-	25650607	25654354	exonic	NM_000462	UBE3A	ACATTGAAGCTAGCCGAATAGTTATTAAGCCTACGCTCAGATCAAGGTAGCAGCTAGACT
ASCRP3001233	65	77	61	82.5	77	85	6.10257	6.24886	5.61861	5.94757	5.92796	6.02254	P	P	A	P	P	P	hsa_circRNA_000532	hsa_circ_0000532	circBase	chr14	+	45564423	45566208	exonic	NM_017922	PRPF39	ACATTGGACCCTGGTGATCCTGAGACAAACAATACAATAAGAGGATCGTTAACTGAAGAC
ASCRP3001234	231	194.5	425	366	273	233	8.41665	8.02887	8.39574	8.10267	7.89965	7.60646	P	P	P	P	P	P	hsa_circRNA_102318	hsa_circ_0008741	circBase	chr18	+	19353584	19359646	exonic	NM_020774	MIB1	ACATTGTAGTACAGTATCCAAGTGGCAATAGGTAACAGAAATCCAGGACTGGAGTGCATC
ASCRP3001235	39.5	47	65	64	57	66	4.94091	5.2371	5.84881	5.58894	5.37964	5.64046	A	A	P	P	A	P	hsa_circRNA_056879	hsa_circ_0056879	circBase	chr2	+	162251588	162268226	exonic	ENST00000477232	PSMD14	ACATTTACAGTCATGTTGCTAAATTTGCATAAGAAGAGTTGGATGGAAGGTTTGACACTT
ASCRP3001237	102.5	84	41	72	44.5	59	6.98165	6.46976	5.01714	5.74616	4.97189	5.43349	P	P	A	P	A	A	hsa_circRNA_076143	hsa_circ_0076143	circBase	chr6	+	35436723	35438558	exonic	NM_007104	RPL10A	ACATTTGAATAAATTCTATTACCAGTTCGTTCCTGGAGACGGTGGAGTTGCAGATCAGCT
ASCRP3001240	80	85	73	91.5	90.5	79.5	6.49131	6.49398	5.99923	6.09731	6.23137	5.88994	P	P	P	P	P	P	hsa_circRNA_406736		25070500	chr6	-	8093409	8095466	intronic	ENST00000379715	EEF1E1	ACATTTTTAAGATCACCTCGCCTGGCCAGTAAACTGTTTTTTTGTTCACCGACAATGTGT
ASCRP3001242	97.5	84	401	441.5	349.5	354	6.8863	6.46976	8.32852	8.38464	8.26838	8.28524	P	M	P	P	P	P	hsa_circRNA_101574	hsa_circ_0008378	circBase	chr15	+	68434283	68439038	exonic	NM_016166	PIAS1	ACCAAACACGATTGTTGTTTCTTGGACTGCAGAAATTGGAAGACATCAGACAACAGTCAG
ASCRP3001243	95	90	247	195	196	219	6.81013	6.58194	7.66776	7.18701	7.4091	7.48757	P	P	P	P	P	P	hsa_circRNA_401790		25242744	chr17	+	37646809	37646986	exonic	NM_015083	CDK12	ACCAAAGGCAATCACACCACCTCAGCAACCATATAAAAAGAGACCAAATCCAAAAGAAAC
ASCRP3001246	61	54	105	133.5	118	87.5	5.95728	5.49876	6.47112	6.61298	6.63734	6.03083	A	A	P	P	P	P	hsa_circRNA_406770		25070500	chr6	+	38045815	38050233	intronic	ENST00000373391	ZFAND3	ACCAACAAAAAGATCCTGTGGTACAGGTTACAGTGAAGTGAGTATGCAGATTTGACCCAT
ASCRP3001247	39	42	514	489.5	325	173	4.85628	4.92517	8.66195	8.54129	8.17891	7.12506	A	A	P	P	P	P	hsa_circRNA_101562	hsa_circ_0035943	circBase	chr15	-	66021409	66025156	exonic	NM_005848	DENND4A	ACCAACACTATTTCTCAGCATATTTCTCATTTTATGCATAAAGTTCCTTTTCCATCTCCT
ASCRP3001249	46.5	54	113.5	130	102	99	5.27796	5.46104	6.59692	6.5857	6.4003	6.23934	A	A	P	P	P	P	hsa_circRNA_104236	hsa_circ_0078368	circBase	chr6	+	155095122	155136950	exonic	NM_014892	SCAF8	ACCAACCTGTTTGAAGAGTTTGGACAGATTGAATCCATTAATTTGTATTCCCTGAATGAC
ASCRP3001251	354.5	582	2459.5	2039	2008	641	9.10309	9.67251	10.8095	10.6493	10.7521	9.23852	P	P	P	P	P	P	hsa_circRNA_104518	hsa_circ_0005284	circBase	chr7	-	148543588	148544397	exonic	NM_001203248	EZH2	ACCAAGAATGGAAACAGCGAAGGATACAGCCTGTGCACATCCTGACTTCTAATAATCATG
ASCRP3001252	185.5	239.5	224	274	249.5	257	8.05758	8.37525	7.53177	7.6763	7.78523	7.79148	P	P	P	P	P	P	hsa_circRNA_103251	hsa_circ_0008199	circBase	chr22	+	46085591	46136418	exonic	NM_013236	ATXN10	ACCAAGACAAGAGAAACAGCACCCAGGACTATCTTCCAAAGAGTTCTGGATATCCTAAAG
ASCRP3001253	131.5	139	220	207	194	394	7.4392	7.43573	7.51806	7.27037	7.4013	8.42717	P	P	P	P	P	P	hsa_circRNA_103254	hsa_circ_0001247	circBase	chr22	+	46125304	46136418	exonic	NM_013236	ATXN10	ACCAAGACAAGAGTTACACTGTTAGACCTTATGATAGCCAAGATAACGAGTGATGAGCCA
ASCRP3001254	95	126	96	129	126	115	6.85963	7.28509	6.36135	6.59319	6.72177	6.44927	P	P	P	P	P	P	hsa_circRNA_001991	hsa_circ_0001991	circBase	chr5	+	80299959	80338802	sense overlapping	NM_006909	RASGRF2	ACCAAGCCAGGCACCTCTGATCACAGCCTAAGAGCATGTAAGGTTCTCTGGAAGGATTTG
ASCRP3001255	79	80	180	211	197.5	302.5	6.46297	6.373	7.26021	7.31484	7.4547	8.0314	P	P	P	P	P	P	hsa_circRNA_004516	hsa_circ_0004516	circBase	chr12	+	110922882	110925748	exonic	NM_013300	FAM216A	ACCAAGGAAACTGTTCATGCAAACAGATAGAATCAAAGATGGATACAAAGTGAACTCACA
ASCRP3001256	223	292	206	193	211	177	8.39521	8.70724	7.45847	7.20383	7.55624	7.18371	P	P	P	P	P	P	hsa_circRNA_048085	hsa_circ_0048085	circBase	chr19	+	676388	683392	exonic	NM_005860	FSTL3	ACCAAGGAAATAAAGACTCAAGCCATTTGGGAAGTCGGTGCCGCTGCCGTCTCTGCGTTC
ASCRP3001258	80	67	484	755	392.5	786	6.46297	5.93976	8.5732	9.16314	8.46321	9.54803	P	A	P	P	P	P	hsa_circRNA_104333	hsa_circ_0001685	circBase	chr7	+	24663284	24690331	exonic	NM_016447	MPP6	ACCAAGTTATAGAGATACCATTACTCCTCAACAGCAATGCAGCAAGTCTTGGAAAACCTT
ASCRP3001259	101	107.5	86	137	124	148	6.99161	6.92143	6.25517	6.68661	6.7365	6.88019	P	P	P	P	P	P	hsa_circRNA_100492	hsa_circ_0016979	circBase	chr1	-	233353644	233372726	exonic	NM_014801	PCNXL2	ACCAATACACAGAGATGCAGGTCAGCTCCTCCAGTACCACAACTTCTGAGAGTCAAGATC
ASCRP3001260	161	123	163	218	183.5	190	7.79365	7.22689	7.10511	7.35725	7.31257	7.26177	P	P	P	P	P	P	hsa_circRNA_100491	hsa_circ_0003314	circBase	chr1	-	233353644	233363117	exonic	NM_014801	PCNXL2	ACCAATACACCATGTGAGTCAGGATCTGGAAGCCTCGTCATGTTCTTCAACACAAGGAAA
ASCRP3001262	341	322	351	269	310	587.5	9.03195	8.83489	8.16012	7.64661	8.0939	9.10276	P	P	P	P	P	P	hsa_circRNA_004646	hsa_circ_0004646	circBase	chr1	+	162546566	162567648	exonic	NM_003115	UAP1	ACCAATCCAATGTGAAATCTCTCCTCTTATCTCCTATGCTGGAGAAGACTTTTCCAGATT
ASCRP3001263	47	47.5	86	116	89	78	5.2561	5.11406	6.1659	6.41023	6.14736	5.76949	A	A	P	P	P	P	hsa_circRNA_103810	hsa_circ_0072099	circBase	chr5	-	32415073	32417897	exonic	NM_016107	ZFR	ACCACAGCAGTTACATATTCTGGATTCATACTCATATGTAAGGTCCACAGCTCCTGCTGT
ASCRP3001264	64.5	54	196	357	155	773	6.01233	5.41106	7.36091	8.07039	7.0522	9.523	P	A	P	P	P	P	hsa_circRNA_103925	hsa_circ_0001522	circBase	chr5	+	122881110	122893258	exonic	NM_004384	CSNK1G3	ACCACAGCTACATTTGGAATACAGATTCTATAAGCAGTTAGGATCTGGAGCTCTCTATCA
ASCRP3001265	47	45.5	173	203	167	120	5.30558	5.0097	7.1833	7.24602	7.16037	6.53085	A	A	P	P	P	P	hsa_circRNA_406543		25070500	chr4	+	144378832	144387378	exonic	NM_207123	GAB1	ACCACCACGTAAGGTCAAAGTCCTAAAATTTTAAGACTCAAACCCCATGGTTTAGAGCGA
ASCRP3001266	99	110	307	225	253	141.5	6.92243	6.99397	7.97039	7.40698	7.79474	6.81868	P	P	P	P	P	P	hsa_circRNA_101678	hsa_circ_0037353	circBase	chr16	-	1872300	1873038	exonic	NM_005326	HAGH	ACCACCACTGGTCCAGCCCTGCTGGGAGTTTTCTGCCACACAGATTTGCGGAAGAACCTG
ASCRP3001267	62	74.5	58.5	86	94.5	229	5.95728	6.14736	5.68554	6.03634	6.29935	7.59997	P	P	A	P	P	P	hsa_circRNA_105003	hsa_circ_0090868	circBase	chrX	-	62885765	62898452	exonic	NM_015185	ARHGEF9	ACCACCAGATGGTCCTCTGCAAGAAGCAAGATGGATTCTGGATATACTCTGAGTATTGTA
ASCRP3001268	45	46	81	88.5	77	90	5.35341	5.19177	6.18585	6.09731	6.01419	6.13201	A	A	P	P	P	P	hsa_circRNA_015169	hsa_circ_0015169	circBase	chr1	+	169767997	169770112	exonic	NM_018186	C1orf112	ACCACCTGACATTGGAACAGACTTTCTTTTCACAAGTGTTACCAAAGGTTTGTTCTGAGT
ASCRP3001269	47	49	54	67.5	78.5	310	5.2561	5.2371	5.42512	5.60014	5.97076	8.07217	A	A	A	P	P	P	hsa_circRNA_404991		25070500	chr12	-	31551108	31562318	exonic	NM_144973	DENND5B	ACCACGGCTAGGAGATTGAGCATCACTTCACTGACAGGAAAAAACAACAGAAGCTTTATA
ASCRP3001271	81	73	57	135	126.5	384	6.51648	6.06356	5.63079	6.6601	6.73988	8.39682	P	A	A	P	P	P	hsa_circRNA_007930	hsa_circ_0007930	circBase	chr5	+	135483520	135489852	exonic	NM_005903	SMAD5	ACCACTATAAGAGAGTGGAGAGTCCAGAAAGGAAGCTGTTGAAGTTATTGAAGTACCTGT
ASCRP3001272	437	440	4018	7911	4226	2324	9.43404	9.32166	11.4376	12.8497	11.822	11.3013	P	P	P	P	P	P	hsa_circRNA_102983	hsa_circ_0005265	circBase	chr20	+	2928627	2945848	exonic	NM_002836	PTPRA	ACCACTCCAGAAACTTTCCCTCCTTCAGGACACATGTTCAAAGAGCATAATTAACTTTTT
ASCRP3001273	240	203	1009	1031	586	2621.5	8.46781	8.09368	9.57705	9.61495	9.05485	11.4795	P	P	P	P	P	P	hsa_circRNA_003074	hsa_circ_0003074	circBase	chr10	+	12123470	12133683	exonic	NM_018706	DHTKD1	ACCACTCCAGCTGAAAGAGGAAGGTCTTCTTTATACTGCAGTGATATTGTTGATCATGGC
ASCRP3001274	137	151	190.5	194	157	115	7.5174	7.56611	7.34177	7.18371	7.11425	6.48863	P	P	P	P	P	P	hsa_circRNA_103337	hsa_circ_0065052	circBase	chr3	-	44986659	45000952	exonic	NM_016598	ZDHHC3	ACCACTGCAGATGCCAGTATGGACAGAATAGCTTATGATGCTTATCCCCACCCACCACTT
ASCRP3001275	154	180	268	210	207.5	185	7.7077	7.89713	7.77785	7.29277	7.49492	7.22769	P	P	P	P	P	P	hsa_circRNA_403676		25242744	chr6	-	99930628	99958106	exonic	NM_001080481	USP45	ACCACTTTCTCCTAAAGTTCTTTTTAATCAGCTTTGTCAGAATAAATAACAGATGCGGGT
ASCRP3001276	135	108.5	93	133.5	127	215	7.49225	6.96154	6.31529	6.61298	6.74662	7.47546	P	P	P	P	P	P	hsa_circRNA_102568	hsa_circ_0051449	circBase	chr19	+	45766370	45769539	exonic	NM_031417	MARK4	ACCAGAAAAATATTGTACACAGGGACCTGAAGGTTGCCATCAAGATTATCGACAAAACCC
ASCRP3001278	66	79	80	94	107	155	6.11823	6.35842	6.0938	6.13971	6.47112	6.94309	P	P	P	P	P	P	hsa_circRNA_007809	hsa_circ_0007809	circBase	chr14	+	50190591	50192487	exonic	NM_172193	KLHDC1	ACCAGAAATTAAAACTAATATATTTTGGTGGTTATGGGTGTAGGAGACACAGTGAACTCC
ASCRP3001281	47	52	305.5	423.5	207	381.5	5.35341	5.3267	7.96294	8.31764	7.50488	8.39682	A	A	P	P	P	P	hsa_circRNA_403266		25242744	chr4	+	178272533	178274882	exonic	NM_018248	NEIL3	ACCAGAGCTTAAAAGCTGCAACCCTGGATATTCTAACAGCAAGCTACCGACTAGAAATAC
ASCRP3001282	97.5	89	232	324	281.5	230	6.90798	6.5579	7.56833	7.92263	7.93717	7.57906	P	P	P	P	P	P	hsa_circRNA_100671	hsa_circ_0019632	circBase	chr10	-	103716353	103717489	exonic	NM_024541	C10orf76	ACCAGAGCTTTGACAACCTCTACTCCATGGCCTTGATAAATTTGCTGAAGTTCCTTATGT
ASCRP3001283	219	237.5	2043.5	1552	1126.5	2587	8.33412	8.37199	10.5684	10.2504	10.0178	11.4542	P	P	P	P	P	P	hsa_circRNA_100352	hsa_circ_0000137	circBase	chr1	-	155408117	155408859	exonic	NM_018489	ASH1L	ACCAGAGGAAGAAGAGCAAGAGAATAATAAAAGTAAACGGAGTTCCCTCTCGAAGTCCAA
ASCRP3001285	150.5	171	385.5	328	216	257.5	7.68276	7.77016	8.28794	7.945	7.57528	7.7969	P	P	P	P	P	P	hsa_circRNA_104179	hsa_circ_0077705	circBase	chr6	-	116966876	116982009	exonic	NM_145062	ZUFSP	ACCAGATATTGGCAGTAGAGGGTGCTCTTTCTCTAGAGGAGAAACTTACTGTGATCAACC
ASCRP3001287	48	43	57	90	77	87.5	5.2561	4.96035	5.53032	6.03634	5.88385	6.03083	A	A	A	P	P	P	hsa_circRNA_001616	hsa_circ_0001616	circBase	chr6	-	86235843	86251761	exonic	NM_020468	SNX14	ACCAGATGTAAATCTTGTATTTCAGACAACTTTTAAGAGGTGCAGAATCACCAACACGCA
ASCRP3001288	77	83	131	128	113	136.5	6.43545	6.41446	6.81868	6.54894	6.52237	6.73988	P	P	P	P	P	P	hsa_circRNA_102671	hsa_circ_0053829	circBase	chr2	+	32735592	32738221	exonic	NM_016252	BIRC6	ACCAGCACTCCTGGACCAAGAGCTCTTTGAATTTGAATAGTCCTTTACTTTTTGGAAGAC
ASCRP3001289	45	47.5	205	202.5	140	97	5.12098	5.21137	7.43573	7.27503	6.92044	6.2039	A	A	P	P	P	P	hsa_circRNA_405136		25070500	chr13	-	41826780	41828756	exonic	NM_004294	MTRF1	ACCAGCAGATTATGGCCTAAATAAACAAGATGAAAAGCAGTTACAAGAACTTGCACTGGA
ASCRP3001290	95	104.5	292	354	262	467	6.83877	6.89137	7.91069	8.06635	7.85647	8.7137	P	P	P	P	P	P	hsa_circRNA_008951	hsa_circ_0008951	circBase	chr7	-	22999874	23030758	exonic	NM_032581	FAM126A	ACCAGCATGTCAATAAGGGGTCATAGGTGGAAAAGACATGGTTGAAGGTTTAGAACAGAT
ASCRP3001291	254	355	322	265	273	312	8.55972	8.97897	8.04033	7.64961	7.91518	8.07708	P	P	P	P	P	P	hsa_circRNA_001741	hsa_circ_0001286	circBase	chr3	+	42132937	42134918	intronic	ENST00000484786	TRAK1	ACCAGCTAATCTTCCTACCCTTCAGTTCCCTTATGACTAGTGCCTTTGGAGTTTATGTCT
ASCRP3001292	53	66	117	120.5	86.5	116.5	5.58644	5.95921	6.62033	6.47383	6.13715	6.48863	A	A	P	P	P	P	hsa_circRNA_001814	hsa_circ_0001814	circBase	chr8	+	95839490	95854716	exonic	NM_017864	INTS8	ACCAGCTATTTCTTAGACCAAATAAAGAGAAAATAGACTTTCTTCTTGAGTTTGTCTGTT
ASCRP3001294	147	144	297	340	384	567	7.6523	7.5009	7.90041	8.0073	8.42752	9.05055	P	P	P	P	P	P	hsa_circRNA_002863	hsa_circ_0002863	circBase	chr2	-	69585460	69590802	exonic	NM_002056	GFPT1	ACCAGCTTTACTACCTTGGTGGAGAGAGTTATCCAACAATTGAGCAACAAGATATGGATT
ASCRP3001296	96	79	61	167	103	265.5	6.8863	6.30468	5.7018	6.95574	6.42009	7.83925	P	P	A	P	P	P	hsa_circRNA_001309	hsa_circ_0001561	circBase	chr5	-	177652366	177652583	intronic	ENST00000474052	PHYKPL	ACCAGGACGTGGTGGCATTTGATATATACCAAACAAACAAGCAAGTGACTGACTAGTTGA
ASCRP3001297	63	72	75	68	83	98.5	5.99547	6.22173	5.92004	5.65962	6.05454	6.18585	P	P	M	P	P	P	hsa_circRNA_018974	hsa_circ_0018974	circBase	chr10	-	81813151	81816161	exonic	NR_027428	TMEM254-AS1	ACCAGGGAAAAACTGGCTGGACAGTCTCTTGTCCTGTGTTTGTAATTGATATTTGATATT
ASCRP3001298	93.5	124	106	88.5	105.5	90.5	6.82717	7.22689	6.45614	6.08762	6.47112	6.03083	P	P	P	P	P	M	hsa_circRNA_087331	hsa_circ_0087331	circBase	chr9	-	84267098	84300811	exonic	NM_001303103	TLE1	ACCAGGTCTACCTCCTACACCTTAAATTGGAATGTGAGAAACTGGCAAGTGAAAAGACAG
ASCRP3001299	545	443	279	485	416.5	289.5	9.72843	9.32392	7.83294	8.52441	8.54226	7.96535	P	P	P	P	P	P	hsa_circRNA_000886	hsa_circ_0000886	circBase	chr19	-	8601135	8604912	exonic	NM_012335	MYO1F	ACCAGTACCAGATGGGGAGCACCAAGGTCTTTGTCAAGAACCCAGAGTCGGGCCTTCCTC
ASCRP3001300	78	81	77	78	89	84	6.46297	6.38455	5.99923	5.78919	6.1303	5.9534	P	P	P	P	P	P	hsa_circRNA_058695	hsa_circ_0058695	circBase	chr2	+	232952196	233199209	exonic	NM_152383	DIS3L2	ACCAGTCTCTTCTTTGCTGTTCTGGTCAAGGTAGTTAAACCAGAGAGCAATGACAAAGAA
ASCRP3001302	157.5	171	124	276	265	885	7.80176	7.81249	6.75443	7.71115	7.87886	9.71404	P	M	P	P	P	P	hsa_circRNA_100544	hsa_circ_0017643	circBase	chr10	-	7325865	7327916	exonic	NM_001018039	SFMBT2	ACCAGTTGGTTGGTGTCAAGAGAATAAATACAGAATGGACCCACCTTCAGCAATCAAAGA
ASCRP3001303	105.5	99	49	81	70.5	94	7.04948	6.80261	5.27485	5.92004	5.8509	6.2039	P	P	A	P	P	P	hsa_circRNA_040749	hsa_circ_0040749	circBase	chr16	+	85839338	85840607	exonic	NM_001861	COX4I1	ACCAGTTTACCTGAATGTATCGCATTAAGTTCAAGGAGAGCTTTGCTGAGATGAACAGGG
ASCRP3001304	60.5	60.5	100	134.5	131	119	5.86127	5.79786	6.39316	6.64457	6.78746	6.47112	P	A	P	P	P	P	hsa_circRNA_405049		25070500	chr12	+	100598717	100601564	exonic	NM_022496	ACTR6	ACCAGTTTCAAGCAGTATTAAGAGTAAATGGGTTATTCCTAATTGTCAGTTCCGGTCAAA
ASCRP3001306	63	76	229.5	190	153	543	5.99547	6.22173	7.57906	7.16037	7.0522	8.97718	P	P	P	P	P	P	hsa_circRNA_100351	hsa_circ_0007608	circBase	chr1	-	155340294	155340774	exonic	NM_018489	ASH1L	ACCATAGCTGTGACCCAAATTGTGAAATGCAGAAATGAATGATCTTTGCTGAGTGTTCCC
ASCRP3001308	43	52	73.5	69	67	80	4.97189	5.46104	6.01419	5.7156	5.69486	5.93976	A	A	P	P	P	P	hsa_circRNA_103334	hsa_circ_0064996	circBase	chr3	+	43341245	43373802	exonic	NM_017719	SNRK	ACCATCCCATGTGTCTAAAGAGTGTAAAGAGAAAAAGAAGCAACTAACAAAACACTGTGA
ASCRP3001309	107.5	125	338	337	287	250	7.12463	7.28509	8.11139	7.99981	8.00239	7.75633	P	P	P	P	P	P	hsa_circRNA_101096	hsa_circ_0027491	circBase	chr12	+	69210591	69218431	exonic	NM_002392	MDM2	ACCATCTACCTCATCTAGAAGGAGAGCAATTAGTGAGACAGGTTCTTTTTTATCTTGGCC
ASCRP3001310	43	47	98	78	91	77	4.97189	5.03925	6.42709	5.92004	6.18585	5.86127	A	A	P	P	P	P	hsa_circRNA_102727	hsa_circ_0054685	circBase	chr2	+	61009820	61010344	exonic	NM_022894	PAPOLG	ACCATCTAGAGTGGTCTTGCAGTCACAGATGAAATTCTTCAAGGAAAGTCAGATTGGTCC
ASCRP3001311	68	77	767.5	638	357	415	6.1659	6.33031	9.19775	8.90478	8.31159	8.52865	P	P	P	P	P	P	hsa_circRNA_100889	hsa_circ_0007458	circBase	chr11	+	76174864	76183884	exonic	NM_020193	C11orf30	ACCATCTGTGGTCATGTCAACAGTAGCACAAGGTGTAAGCTGTTCAGATGAAGATGAAAA
ASCRP3001313	52	72	189	147.5	178	94	5.5381	6.1165	7.34843	6.81281	7.28393	6.14905	A	A	P	P	P	P	hsa_circRNA_004666	hsa_circ_0004666	circBase	chrX	-	154645235	154649223	sense overlapping	TCONS_00017391	XLOC_008269	ACCATGGCTCAGTGGAGTGTTTTACACAATCTGATTATATACATGAGTGCTTCGCTCCTG
ASCRP3001314	39	56	55	90	62.5	76	4.79264	5.49876	5.4961	6.05454	5.5612	5.74728	A	A	A	P	P	P	hsa_circRNA_103604	hsa_circ_0069227	circBase	chr4	-	15626874	15646331	exonic	NM_012161	FBXL5	ACCATGGTCTCAGCTTTCTAAAACCAATTTTTCCAACAACAACGATTTCCGTGCTCTTCT
ASCRP3001315	86	91.5	99.5	146	150	273	6.67312	6.62886	6.38455	6.76994	6.99962	7.87067	P	P	P	P	P	P	hsa_circRNA_401640		25242744	chr16	-	70301561	70316687	exonic	NM_001605	AARS	ACCATTCCCGTTCTTTGGGGTGACTTTCAAGATGGACTCTACTCTAACAGCAAGTGAAAT
ASCRP3001316	67	78	113	153	143	246	6.07073	6.28014	6.5832	6.83667	6.92044	7.68743	P	P	P	P	P	P	hsa_circRNA_103662	hsa_circ_0007096	circBase	chr4	+	76711302	76711950	exonic	NM_003715	USO1	ACCATTGATGACCATAAATACTGTATCAGAAGTTATTCGAGGCTGCCAAGTAAACCAAGA
ASCRP3001317	56	66	139	116	92	73	5.68086	5.924	6.91148	6.44445	6.2039	5.72472	A	A	P	P	P	P	hsa_circRNA_100214	hsa_circ_0002632	circBase	chr1	-	47761436	47767420	exonic	NM_003035	STIL	ACCATTGGTGGGAATATGAAGAAGGTGTAACATTGACAGTAGATCGCTTTGATCCTGGTC
ASCRP3001318	66	71.5	197	149.5	139	98	6.13629	6.08142	7.38269	6.78528	6.8863	6.26145	P	P	P	P	P	P	hsa_circRNA_103520	hsa_circ_0005292	circBase	chr3	-	179310431	179319578	exonic	NM_020409	MRPL47	ACCATTTTCTCAGGAGCAGCATGGACCTGTCAGCAACTAAGGAACAAAAGTAATGAAGAT
ASCRP3001319	100	161	82	73	64.5	47	6.99161	7.7002	6.14736	5.81504	5.68086	5.14156	P	P	P	P	P	A	hsa_circRNA_005297	hsa_circ_0005297	circBase	chr3	-	179310431	179316559	exonic	NM_020409	MRPL47	ACCATTTTCTCAGGTATGTCTTACTGAAAGAAAGAAACATGCTTCTAACCCTAGAGCAGG
ASCRP3001321	34	43	99	174	95	64	4.60284	4.90926	6.36135	7.02291	6.29935	5.57388	A	A	P	P	P	A	hsa_circRNA_404944		25070500	chr11	+	124856637	124858030	exonic	NM_025004	CCDC15	ACCCAAATGTCAGGACCAAGATTTTCTACCAAAATATCAGGAACTTGACTATGAGGAACC
ASCRP3001322	72.5	65	471	449	353.5	204	6.33105	5.8509	8.53741	8.39074	8.29293	7.38341	P	A	P	P	P	P	hsa_circRNA_003316	hsa_circ_0003316	circBase	chr8	+	38677039	38678153	exonic	NM_006283	TACC1	ACCCAAGAAGGCAAAGTCGCGTTTAATAACAATCACAAGAAGCTGATGAACAGCTTGTAG
ASCRP3001324	130	150.5	592	800	791	284	7.39845	7.56198	8.85489	9.24785	9.48744	7.93864	P	P	P	P	P	P	hsa_circRNA_000581	hsa_circ_0000569	circBase	chr14	+	102659799	102661457	exonic	NR_038354	WDR20	ACCCAATCAAAAAAGAAACTAGCAAACTTTTTAATGAGGAAACAATCCCATGAGGTTGGT
ASCRP3001327	51	58.5	152	117	90.5	72	5.5381	5.64287	7.03121	6.45819	6.19573	5.68554	A	A	P	P	P	P	hsa_circRNA_406767		25070500	chr6	+	36862279	36884350	exonic	NM_001286635	C6orf89	ACCCAGAACCTGTTGTGGGGAGTAAGGAATCATTGTAGTCAATCATTTTCCAGTTCTCAG
ASCRP3001328	59	68	136	110	96	174.5	5.90205	6.06356	6.85859	6.3318	6.28014	7.12247	P	A	P	P	P	P	hsa_circRNA_402857		25242744	chr3	-	49083857	49114471	exonic	NM_017730	QRICH1	ACCCAGATGTGCTCTACTATATTTTCCTGTGTATTCAAAAGGAACCCTAAGGACTCTGCA
ASCRP3001330	71	68	144	138	128.5	150	6.28631	6.06356	6.91148	6.6246	6.78091	6.8482	P	P	P	M	P	P	hsa_circRNA_402191		25242744	chr2	+	29140758	29152576	exonic	NM_015131	WDR43	ACCCAGGGCTTAGAAAGTAACGATTTTGAAATGCTAAATGCAGGTCCGATCAGAAAACAA
ASCRP3001331	138	112	130	336	113.5	197	7.54406	7.03121	6.8112	7.98636	6.59195	7.31635	P	P	P	P	P	P	hsa_circRNA_072816	hsa_circ_0072816	circBase	chr5	-	69424179	69503572	exonic	uc010ixu.3	SMA4	ACCCAGTATATTCAAAGCTACAAGGGATTTGTTGACATAACGGGCTGGTGAATTACCAGA
ASCRP3001332	54	71.5	117	123.5	107	99	5.63079	6.1165	6.68134	6.52694	6.48058	6.22173	P	A	P	P	P	P	hsa_circRNA_405577		25070500	chr17	-	38547757	38548989	exonic	NM_001067	TOP2A	ACCCAGTTCCTAAAAAGAATGTGACAGTGAAGAAGACAGCAGCAAAAAGTACAAAGACAA
ASCRP3001334	333	304	3126.5	3363.5	2653.5	1323	9.01369	8.76033	11.1282	11.4982	11.1202	10.3294	P	P	P	P	P	P	hsa_circRNA_011167	hsa_circ_0011167	circBase	chr1	+	29313942	29314417	exonic	NM_203342	EPB41	ACCCATCTTTGGATCTTCATTCATTAAGCAGTGCAGAAACACAGCAACATCATGACAACA
ASCRP3001335	100	114	176	217	139	226	6.94211	7.06033	7.21884	7.34621	6.88223	7.55497	P	P	P	P	P	P	hsa_circRNA_085323	hsa_circ_0085323	circBase	chr8	-	109240495	109254142	exonic	NM_001568	EIF3E	ACCCCAAAGGTCGCGATAATATTATTGACCTCTTCCTTTATCAGCCACAATATATAATGA
ASCRP3001336	150.5	154	136.5	194.5	154	112.5	7.66982	7.60769	6.84087	7.18371	7.04311	6.44927	P	P	P	P	P	P	hsa_circRNA_406148		25070500	chr21	+	37653780	37664531	exonic	NM_005128	DOPEY2	ACCCCACACTGTCAGGATTCTAGAACTTCTAAAATTAAAGTTTGGGACATGCAGAGCAGT
ASCRP3001337	102	91	144	210	145	235	7.00337	6.63794	6.92143	7.30992	6.95671	7.59997	P	P	P	P	P	M	hsa_circRNA_008865	hsa_circ_0008865	circBase	chr10	+	70719561	70720005	exonic	NM_004728	DDX21	ACCCCAGTGAAGCTGCCAGTGAAGAAAGTAACAGTGAGATAGAGCAGAAAGAGAAAAAAG
ASCRP3001339	366	601	770.5	650	739	548	9.15473	9.72786	9.21565	8.9278	9.38471	8.99284	P	P	P	P	P	P	hsa_circRNA_007084	hsa_circ_0007084	circBase	chr10	+	22002700	22016857	exonic	NM_004641	MLLT10	ACCCCGAGGAAGTCTCTCGCCACGGTATTTATAACAGCAATGATGTAGCAGTATCGTTTC
ASCRP3001340	227	229.5	246	205	280	177	8.40429	8.31197	7.66391	7.25549	7.93717	7.16079	P	P	P	P	P	P	hsa_circRNA_011538	hsa_circ_0011538	circBase	chr1	+	35824525	35855699	exonic	NM_005095	ZMYM4	ACCCGCCTTCACAAAATAATGCAGGTGGTGGTATCATGGATACAGAAATGTCTGAAGATA
ASCRP3001341	75	71	67	58.5	68	85	6.3168	6.06356	5.80648	5.37385	5.72472	5.95921	P	A	P	A	P	P	hsa_circRNA_000596	hsa_circ_0000661	circBase	chr15	+	100645330	100645426	antisense	NM_139057	ADAMTS17	ACCCGGGAGATGGTGCTGTTGCCACCCACCAGGATGGTGGCTCTTTTGTAAAGACTGGTG
ASCRP3001343	81	87	71	94	84	74	6.59568	6.56997	5.93976	6.12514	5.97076	5.76949	P	P	P	P	M	P	hsa_circRNA_001288	hsa_circ_0000999	circBase	chr2	-	46795476	46795608	sense overlapping	NR_104182	LOC100506142	ACCCTAAAAGCTTGCTATATAAAGGATACTTTCTGGAGGTTGGTGGTCCAGTAGCACAGA
ASCRP3001344	134	159	584	452.5	320.5	559.5	7.47681	7.65975	8.84211	8.42822	8.15591	9.02735	P	P	P	P	P	P	hsa_circRNA_103523	hsa_circ_0068142	circBase	chr3	+	182602540	182605501	exonic	NM_014616	ATP11B	ACCCTCATGTGTTACAAAATAAGCCCACCCTTTATCGGAATCATGGGTAAAGAAGGAAGA
ASCRP3001345	135	147	286	254	349	270.5	7.49225	7.52395	7.86423	7.5869	8.26585	7.8632	P	P	P	P	P	P	hsa_circRNA_102830	hsa_circ_0001073	circBase	chr2	+	148653869	148657467	exonic	NM_001616	ACVR2A	ACCCTCCTGTACTTGTTCCAACTCAAGTGCTATACTTGGTAGATCAGAAACTCAGGAGTG
ASCRP3001346	97	122	103	93	102.5	90.5	6.8863	7.1936	6.51648	6.10432	6.39316	6.07073	P	P	P	P	P	P	hsa_circRNA_023420	hsa_circ_0023420	circBase	chr11	-	71808337	71808960	exonic	NM_017907	LAMTOR1	ACCCTCGATAAAGGAAGTATATTCATCCAGTCTCCAGGATAGCTGCTTATGCCTACAGTG
ASCRP3001347	277	318	757	705	631.5	593	8.70695	8.81634	9.18489	9.04635	9.15894	9.11907	P	M	P	P	P	P	hsa_circRNA_102059	hsa_circ_0043428	circBase	chr17	-	37579579	37584043	exonic	NM_004774	MED1	ACCCTGACCCCATACCTTTGAATCACAACATGAGATTTTATGCTGTCATTTAATGAACCT
ASCRP3001349	74.5	69	58	80	60	66.5	6.36427	6.01233	5.53032	5.88385	5.46649	5.60879	P	A	A	P	A	P	hsa_circRNA_001157	hsa_circ_0001391	circBase	chr4	+	2826686	2826823	intronic	ENST00000356331	SH3BP2	ACCCTGGTGGCACCGTGCCCCTGTGGGCTGAGGGGAGCCACACAGCCATGTTGTATCCAG
ASCRP3001354	71	74	349	404	356	229	6.25832	6.13201	8.16012	8.24777	8.31159	7.59997	P	P	P	P	P	P	hsa_circRNA_101520	hsa_circ_0035226	circBase	chr15	-	50875285	50878685	exonic	NM_017672	TRPM7	ACCGAAGACACTCATGAAGTAGATTCCAAAGCAGCTTTAATACCGAATAACAATACTTCT
ASCRP3001356	65	68	65.5	72	69	58	6.02899	5.99547	5.81504	5.7562	5.75175	5.35341	P	A	P	P	P	A	hsa_circRNA_100060	hsa_circ_0010023	circBase	chr1	-	12638745	12639440	exonic	NM_004753	DHRS3	ACCGAGATGTTCCAGGGCATGAGAGTCAGGTGGGTGACATCACCATCCTGGTGAACAATG
ASCRP3001360	272	289.5	202	688.5	363	362	8.67142	8.67319	7.42738	9.01509	8.34025	8.32253	P	P	P	P	P	P	hsa_circRNA_100880	hsa_circ_0003557	circBase	chr11	-	72420914	72422544	exonic	NM_015242	ARAP1	ACCGCATCTTCAGATCTTACATCTATCAGAAACGATGGGTGAGACTGGATACTGATCACC
ASCRP3001361	84.5	104	124	172	163.5	199	6.63492	6.89844	6.77214	7.00009	7.16958	7.35101	P	P	P	P	P	P	hsa_circRNA_104175	hsa_circ_0005954	circBase	chr6	+	111208707	111211559	exonic	NM_001634	AMD1	ACCGGAATTTCCAGGAAGAAATAGAGTTTCTTAATGCAATTTTCCCAAATCTGAGTGGGA
ASCRP3001363	182	237	210.5	202	181	193	8.02241	8.3541	7.47309	7.23728	7.31257	7.29813	P	P	P	P	P	P	hsa_circRNA_401999		25242744	chr19	-	430683	440932	exonic	NM_012435	SHC2	ACCGGTACAGTACATGGGCTGCATCGAGGTTCTCCGCTCTATGCGCTCCCTGGACTTTAA
ASCRP3001364	279	233	4761	2034.5	1753.5	994.5	8.71713	8.3259	11.7241	10.6413	10.5888	9.9353	P	P	P	P	P	P	hsa_circRNA_100705	hsa_circ_0008898	circBase	chr10	-	126097110	126100769	exonic	NM_000274	OAT	ACCGTGAAGGGCATTCAGAAATACAAAGCAAAGATTGTTTTTGCAGATCTGTGGTTTTTC
ASCRP3001365	441	679	556	379.5	460	373.5	9.44512	9.90088	8.77083	8.15253	8.70523	8.37054	P	M	P	P	P	P	hsa_circRNA_018818	hsa_circ_0018818	circBase	chr10	-	75264607	75265184	exonic	NM_152586	USP54	ACCGTTGTCTCAGAGAGGGAGGAAGCTCCGGTTTCTTCCCACAGTTTTGCTCTGCAGATG
ASCRP3001367	52	56	86	85	102	139	5.5381	5.58644	6.22173	6.00673	6.4003	6.78746	A	A	P	P	P	P	hsa_circRNA_008147	hsa_circ_0008147	circBase	chr8	+	129021835	129032965	intronic	ENST00000512617	PVT1	ACCTAAGGAGCACTGAGGCCAACAGAGATTTTGAGAAACACATTGAAGGATCTGTTAACA
ASCRP3001372	64.5	75.5	144	146	116	142	6.08851	6.28014	6.92143	6.76994	6.62825	6.75721	P	P	P	P	P	M	hsa_circRNA_102523	hsa_circ_0004956	circBase	chr19	+	34922765	34929671	exonic	NM_005499	UBA2	ACCTATACATTGCATCGTTTGGGCAAAGTACTTGTTCAAGTTGCCAAGGAAAGTGTACTG
ASCRP3001374	70.5	75	114	199	106	118	6.21528	6.22173	6.60559	7.22689	6.49131	6.50989	P	P	P	P	P	P	hsa_circRNA_102130	hsa_circ_0005652	circBase	chr17	+	53016284	53024673	exonic	NM_005486	TOM1L1	ACCTCACCTCAAGCCACGCATATGATAATATTTCAGCCTTCCAAGTTCTGATGTAACAAA
ASCRP3001375	66	60	80	103	81	98.5	6.02899	5.72472	6.0938	6.23137	5.99169	6.23137	P	A	P	P	P	P	hsa_circRNA_100506	hsa_circ_0017264	circBase	chr1	-	244579282	244587689	exonic	NM_001126	ADSS	ACCTCATATCCCAGTATTTGATTTTCATCAAGCAGCTGATGGTATCCAGGAACAACAGAG
ASCRP3001376	298	308	862.5	646	571	360	8.82631	8.77426	9.36077	8.92619	9.01834	8.30742	P	P	P	P	P	P	hsa_circRNA_104922	hsa_circ_0003270	circBase	chr9	+	128099296	128099870	exonic	NM_015635	GAPVD1	ACCTCATTCATCATCTTCATCCCCGAGTAAGGACTCCTCAAGAGGAGAGGTGCCCACCAG
ASCRP3001377	1422	1479	2656.5	1576	2225	1213	11.229	11.1378	10.9022	10.2702	10.9097	10.208	P	P	M	P	P	P	hsa_circRNA_104572	hsa_circ_0007618	circBase	chr8	+	25265498	25266456	exonic	NM_024940	DOCK5	ACCTCCACTCACTCCCAAAGCCACCAGGACCCTAACTCAATCTTGGAGCCACTTTTGGAG
ASCRP3001378	295	248	384.5	378.5	404	268.5	8.80483	8.43882	8.28312	8.15823	8.50667	7.8632	P	P	P	P	P	P	hsa_circRNA_402338		25242744	chr2	-	112588862	112596089	exonic	NM_022662	ANAPC1	ACCTCCCTGGAATCTGTGAAAGAAGCAGACTTGTAGTCTTGTTTGACTTTGAAGGATCAC
ASCRP3001379	99	75	617	625	500.5	492.5	6.95912	6.22173	8.91615	8.88126	8.8198	8.81193	P	P	P	P	P	P	hsa_circRNA_092554	hsa_circ_0001551	circBase	chr5	+	167915606	167924353	exonic	NM_002887	RARS	ACCTCCTATTGGGGATCTTCAGGTCTTTTATAAGGAAGAAGAGATTAAATCTCTGACTGC
ASCRP3001380	72.5	71	149	152	130	134	6.36427	6.09731	7.02476	6.84087	6.81868	6.7365	P	A	P	P	P	P	hsa_circRNA_104658	hsa_circ_0004592	circBase	chr8	-	99718694	99719539	exonic	NM_006281	STK3	ACCTCCTTATGCTGATATACATCCAATGAGGTTAATAGAAGATGAAATTGCAACCATTCT
ASCRP3001381	181	128.5	137.5	317	280.5	267	8.02241	7.32087	6.8863	7.87963	7.95569	7.85984	P	P	P	P	P	P	hsa_circRNA_005882	hsa_circ_0005882	circBase	chr2	-	168920009	168986268	exonic	NM_013233	STK39	ACCTCGTTTTGAGATTAAGGCCCACAGCAGCAGAACTTTTAAAATGCAAATTCTTCCAGA
ASCRP3001382	66	62	70	59.5	77	78	5.99547	5.74504	5.92004	5.45558	5.92796	5.84254	P	A	P	A	P	P	hsa_circRNA_104146	hsa_circ_0002041	circBase	chr6	-	82920530	82922510	exonic	NM_015525	IBTK	ACCTCTATACTGATGAAGCTGTGGTGATAAAAGGTTAGATGGAGTCAGATTTGAAAATGA
ASCRP3001384	113	109	449	545	417.5	331	7.15616	6.99397	8.46815	8.68959	8.55062	8.15865	P	P	P	P	P	P	hsa_circRNA_103643	hsa_circ_0005912	circBase	chr4	+	54265896	54294350	exonic	NM_030917	FIP1L1	ACCTCTGATTCCACCACCGGGTACAGCAGGGAAGAACTGGAAACTCAGAGAAAGAAACTG
ASCRP3001385	89	83	151	164	152.5	172	6.69533	6.41446	7.01457	6.91547	7.02014	7.09063	P	P	P	P	P	P	hsa_circRNA_103318	hsa_circ_0007147	circBase	chr3	-	33453072	33467233	exonic	NM_014517	UBP1	ACCTCTGCTTTCATTCAGTGATGTCTTGGCATTGCCCATTTTCAAGCAGGAAGATTCCAG
ASCRP3001387	48.5	48	169	219	223	263	5.3267	5.2371	7.17292	7.36018	7.6163	7.83557	A	A	P	P	P	P	hsa_circRNA_006337	hsa_circ_0006337	circBase	chr1	+	193172924	193181607	exonic	NM_024529	CDC73	ACCTCTTTAATAACCATGCTTAATGCAAAAGACCTTCTACAGGACCTGAAGAGGGTGCAT
ASCRP3001391	74	108.5	91	106	98	93.5	6.28631	6.96154	6.27083	6.28014	6.28014	6.10607	P	P	P	P	M	P	hsa_circRNA_101695	hsa_circ_0007146	circBase	chr16	-	5077135	5078186	exonic	NM_016256	NAGPA	ACCTGAAGCCACCCTGAGGGCGGGAGAACTCTCCTTTTTCACCAGCCAGGACAACATGTG
ASCRP3001392	83	100	239.5	292.5	237	174.5	6.56934	6.82187	7.64661	7.79094	7.73109	7.15616	P	P	P	P	P	P	hsa_circRNA_103959	hsa_circ_0003205	circBase	chr5	+	138145726	138147991	exonic	NM_001903	CTNNA1	ACCTGAAGTGGATAAGCTGAACATTATGGCAGCCAAAAGACAACAGGTGATTTGATGAAG
ASCRP3001393	69	78	68	77	68	75	6.1659	6.28014	5.89601	5.8278	5.74504	5.76949	P	P	P	P	P	P	hsa_circRNA_405912		25070500	chr2	+	73477044	73477365	intronic	ENST00000258091	CCT7	ACCTGAGTGAAGAATGTAAGAGCAGCTGCTGAGTGTTGGGGGGGCTGGCAGTGAGCCGTG
ASCRP3001394	535	362	977.5	607	545	548.5	9.70701	8.99001	9.53602	8.83555	8.95555	8.99791	P	M	P	P	P	P	hsa_circRNA_053294	hsa_circ_0053294	circBase	chr2	+	27820936	27830906	exonic	NM_001271286	ZNF512	ACCTGATGATCGAAAGCAGGACCCAGTGCTCCATAAAGGATAATAGTTTCCAGTACACTA
ASCRP3001395	494	473.5	716	631.5	573.5	637	9.60248	9.43195	9.10134	8.8956	9.03138	9.23533	P	P	P	P	P	M	hsa_circRNA_007135	hsa_circ_0007135	circBase	chr7	-	6840578	6841154	exonic	NM_198097	CCZ1B	ACCTGATTGAAGTAAATGGTCTGAGAAAGAACCCCAGTTTAAGTTTATCTACTTCAACCA
ASCRP3001396	85.5	80	43	108	74	112.5	6.63492	6.35842	5.06462	6.3318	5.88385	6.44099	P	P	A	P	P	P	hsa_circRNA_402675		25242744	chr21	+	45745035	45745147	exonic	NM_002626	PFKL	ACCTGCAGCAGGAACGAGAAGTGCCATGACTACTACACCACGGAGTTCCTGTACAACCTG
ASCRP3001397	368	475.5	370	296	344	324	9.16126	9.43404	8.23346	7.80122	8.24777	8.14236	P	P	P	P	P	P	hsa_circRNA_009031	hsa_circ_0009031	circBase	chr4	+	4650703	4651269	exonic	NR_037888	STX18-AS1	ACCTGCCCCTAGATCTTCTATTTCTGATCATCTTCTATGCAAGGATGCAGAGATTCAGAG
ASCRP3001398	37	39	97	103.5	50	100	4.70317	4.7486	6.41023	6.29858	5.03925	6.28168	A	A	P	P	A	P	hsa_circRNA_000261	hsa_circ_0000261	circBase	chr10	+	112723882	112724819	exonic	NM_007373	SHOC2	ACCTGCTGAAATTGGAACTCTAATGAATCATTGATTGACCAGCACTATTTTACCAGTTGG
ASCRP3001400	115	124	166.5	177	191	431	7.21074	7.24206	7.14643	7.03396	7.36966	8.58358	P	P	P	P	P	P	hsa_circRNA_014551	hsa_circ_0014551	circBase	chr1	-	155313104	155316260	exonic	NM_018489	ASH1L	ACCTGCTGTGTGTTGGACCTTTATACGTATTGTAAAGGTATGGCAGCACTGTGATTGTAT
ASCRP3001401	62.5	69	67	65.5	59	51	6.01233	6.06356	5.67146	5.58394	5.49876	5.11752	P	P	M	P	P	A	hsa_circRNA_103157	hsa_circ_0008533	circBase	chr22	-	19178815	19187352	exonic	NM_001835	CLTCL1	ACCTGGACAGTCAGTTTCTTTTCAAAGGTGTGCTTTGCCTGCATGGATGGACAAGAGTTC
ASCRP3001403	56	54	104	111	93.5	76	5.68086	5.41106	6.48863	6.34665	6.23137	5.76949	A	A	P	P	P	P	hsa_circRNA_103323	hsa_circ_0064794	circBase	chr3	+	33853563	33863574	exonic	NM_013374	PDCD6IP	ACCTGGATAATGATGAAGGATTGAAAATCGCTGCTAAACATTACCAGATATTATGATCAG
ASCRP3001404	72	57	82	166	114	117	6.23137	5.54068	6.10607	6.94699	6.53734	6.46569	P	A	P	P	P	P	hsa_circRNA_100442	hsa_circ_0002274	circBase	chr1	-	211952259	211966532	exonic	NM_014873	LPGAT1	ACCTGGATCCTTGGATACAGGAAACCAACAGTCACACATGTACATTACAGTGATGGAATG
ASCRP3001405	78	93	80	86	91	83	6.49131	6.68017	6.14736	6.02346	6.23934	5.95921	P	P	P	P	P	P	hsa_circRNA_059711	hsa_circ_0059711	circBase	chr20	+	30330343	30389603	exonic	NM_012112	TPX2	ACCTGGCCTGGAATAAATACGTTTTGTCTTTCCCTCGTTCTTGATACATATTTGCCAGAC
ASCRP3001406	75	88.5	236	320.5	371	199	6.40881	6.5579	7.62028	7.91194	8.37417	7.37366	P	P	P	P	P	P	hsa_circRNA_405189		25070500	chr14	+	31050069	31050322	exonic	ENST00000550944	G2E3	ACCTGGTGACTCACAGAACCTTGCTAAAAAACATTCCCTTCAATTTAAAAAATGTTCCCG
ASCRP3001407	361	307	156	329	209	175	9.12166	8.76559	7.06482	7.9384	7.51346	7.11078	P	P	P	P	P	M	hsa_circRNA_101209	hsa_circ_0029403	circBase	chr12	+	129396968	129411699	exonic	uc001uhy.1	GLT1D1	ACCTGGTGATTGTGGGTCCTGAACCGCATGCTAAGGGTAAGGTCTATGTCCAGAGTCAAG
ASCRP3001408	76	167	57	72	66	47.5	6.43545	7.74376	5.35635	5.74616	5.64046	5.07179	P	P	A	P	P	A	hsa_circRNA_007475	hsa_circ_0007475	circBase	chr12	-	51639798	51640615	sense overlapping	NM_001031628	SMAGP	ACCTGTACAAGAACAAAGGCAGCTACGTCACCTATGAACCTACAGAAGAAGAACTGATGA
ASCRP3001410	81.5	96	122.5	122	109	107	6.55662	6.71835	6.69765	6.48327	6.48058	6.35842	P	P	P	P	P	P	hsa_circRNA_100196	hsa_circ_0007693	circBase	chr1	-	44773981	44804994	exonic	NM_024066	ERI3	ACCTGTGGAGACTGGGACTTAAAAGTCATTTTTAGATGCTTCTGGATGTTCAATGCTAGC
ASCRP3001412	48.5	44.5	48.5	86.5	79.5	85.5	5.42791	4.90926	5.2561	6.01419	5.97076	5.99169	A	A	A	P	P	P	hsa_circRNA_401817		25242744	chr17	+	46998521	47000299	exonic	NM_023079	UBE2Z	ACCTTCAAGGCCAAACTATGCAGGAGAGACATCCAGGAGACAGCAAAAACTATAATGAAT
ASCRP3001415	117	145	222	226.5	158	307	7.23009	7.5009	7.54663	7.41122	7.08622	8.05736	P	P	P	P	P	P	hsa_circRNA_100683	hsa_circ_0020028	circBase	chr10	+	112723882	112745523	exonic	NM_007373	SHOC2	ACCTTGACTTGCAGCACAATGAACTGCTAGACCTCCCAGATACTATAGGAACTCTAATGA
ASCRP3001419	183	231	165	190	130	165	8.04375	8.32027	7.15109	7.16037	6.79614	7.06931	P	P	P	P	P	P	hsa_circRNA_025177	hsa_circ_0025177	circBase	chr12	+	6643656	6647536	sense overlapping	NM_002046	GAPDH	ACCTTGTCATGTACCATCAATAAAGTACCCTGTGCTCAACCAAATTGAGCCCGCAGCCTC
ASCRP3001420	60	58	107	89	83	169.5	5.92202	5.66673	6.52694	6.05454	6.05454	7.07467	P	A	P	P	P	P	hsa_circRNA_403658		25242744	chr6	+	87925620	87943245	exonic	NM_015021	ZNF292	ACCTTGTCTGTCTTTGTACATCATCACCAAATGGAAAGTTAATCGAAGAGACACTCCTAG
ASCRP3001421	1085	1342.5	1568	1365	1188	1308	10.7934	11.0126	10.2093	10.0492	10.0725	10.3153	P	P	P	P	P	P	hsa_circRNA_001100	hsa_circ_0000877	circBase	chr19	+	4445536	4447603	sense overlapping	NR_039901	MIR4746	ACCTTGTTCTGCAGCTTGATCTTCCGGTACTTCTCCTCCTCGGGGTGCAGGATGGAGTCC
ASCRP3001422	59	64	276	182	170	89	5.84463	5.77828	7.8258	7.09063	7.22849	6.09731	A	A	P	P	P	P	hsa_circRNA_100772	hsa_circ_0021535	circBase	chr11	-	28080472	28113060	exonic	NM_031217	KIF18A	ACCTTTCCACAACTTGGACCAGTTCAGCCTATTCCTTGTTGTATATAATGAACAGATTCG
ASCRP3001426	229	274	1779	1303	1146	594.5	8.41824	8.59606	10.3793	9.9789	10.0367	9.12242	P	P	P	P	P	P	hsa_circRNA_104037	hsa_circ_0008836	circBase	chr5	+	179976930	179980471	exonic	NM_001303241	CNOT6	ACCTTTTGAGCTGGGAAAACTGTTTCAGTTGCAGACTTTAGGCCTGAAAGGAAAAGTAAG
ASCRP3001427	212	178.5	1395	1373.5	970	1170	8.28544	7.85388	10.0288	10.0725	9.83889	10.1658	P	P	P	P	P	P	hsa_circRNA_104851	hsa_circ_0008812	circBase	chr9	+	110062421	110074018	exonic	NM_002874	RAD23B	ACCTTTTTGAAGATGCAACGAGTGCACTTGGTGAAAGCACTGAAAGAGAAGATTGAATCT
ASCRP3001428	47.5	51	70	74.5	88	74.5	5.23071	5.3267	5.89601	5.78919	6.1575	5.80862	A	A	P	P	P	P	hsa_circRNA_103865	hsa_circ_0004081	circBase	chr5	-	68651475	68651780	exonic	NM_016283	AK6	ACGAAAGACTTGAAACAAGAGCAATTGTATGATGGCTATGATGAAGAGTATGACTGTCCC
ASCRP3001429	211	181	203.5	197	234	153	8.26955	7.90468	7.42037	7.21074	7.69499	6.91098	P	P	P	P	P	P	hsa_circRNA_406225		25070500	chr3	-	11849306	11858811	exonic	NR_104314	TAMM41	ACGAAAGGCATTTTTACTGCTGGTGACTTTCGGATGGTGGTTGGAGAAGATAAAACAAAA
ASCRP3001430	120	120	84	154	113	190	7.28277	7.21074	6.1575	6.85963	6.59195	7.26177	P	P	P	P	P	P	hsa_circRNA_101886	hsa_circ_0000720	circBase	chr16	+	81929411	81939112	exonic	NM_002661	PLCG2	ACGAACACAAGCAACAGGGGGAGCTGTACATGTGGGATTCCATTGACCAGTGGACTGCTG
ASCRP3001432	63	69	76	72	86	78	5.99547	6.06356	6.02346	5.72472	6.1303	5.86127	P	P	P	P	P	P	hsa_circRNA_406800		25070500	chr6	-	77921697	77983024	intergenic			ACGAAGATTGAGCCCAGCATCTTGCTATTAAGGAAAAGTATGAGCCTTGCAAGAAGACAT
ASCRP3001433	77	74	50.5	122	84	115	6.46297	6.22173	5.2371	6.52041	6.07252	6.41023	P	P	A	P	P	P	hsa_circRNA_402518		25242744	chr20	+	2636240	2637195	exonic	NM_006392	NOP56	ACGAATCGATTGCTTCTCTGGCATGGACATATCTGCCATTGACTTGATAAACATCGAGAG
ASCRP3001434	61	58	116	161	150	80	5.95728	5.58644	6.6684	6.92143	7.03121	5.92993	P	A	P	P	P	P	hsa_circRNA_405022		25070500	chr12	-	68696399	68697693	sense overlapping	NM_017440	MDM1	ACGAATTCAGGGCTCTCTTAGAGATCCAGAGTTTCAGCACAATGGACAGTGATACATAGT
ASCRP3001435	66	89	331	371	245	227.5	6.02899	6.52041	8.07173	8.11941	7.758	7.56071	P	M	P	P	P	P	hsa_circRNA_078367	hsa_circ_0078367	circBase	chr6	+	155095122	155131342	exonic	NM_014892	SCAF8	ACGACAGAAAAAGGGATTACCTCCAATTAGATCTAAAACACTAAGTGTTGTATTCCCTGA
ASCRP3001436	92	83	388	349	310	229.5	6.79938	6.44238	8.28794	8.04898	8.0939	7.57906	P	P	P	P	P	P	hsa_circRNA_003137	hsa_circ_0003137	circBase	chr3	+	41265511	41267352	exonic	NM_001904	CTNNB1	ACGACAGACTGCCTTCAAATTTTAGCTTATGGCAACCAAGAAAGCAAGGGTATTTGAAGT
ASCRP3001437	55	71.5	317	338	191	209	5.63079	6.1165	8.0115	7.99298	7.36966	7.43573	A	A	P	P	P	P	hsa_circRNA_405988		25070500	chr2	-	170387096	170401345	exonic	NM_024622	FASTKD1	ACGACATTTGGAAATTCTGGGGTATCGTGTAATTCAGATCCATCCTTTTACAATCCCTGC
ASCRP3001438	77	93	99	136	114	124	6.46297	6.69823	6.43406	6.67548	6.60312	6.57187	P	P	P	P	P	P	hsa_circRNA_400983		25242744	chr12	-	65122735	65138687	exonic	NM_002076	GNS	ACGACCTAAATAAGACACAGATGGATGGGATGTCCTTATTGCCCATTTTGGAAAAGAATT
ASCRP3001439	182.5	173.5	613	532	431	311.5	8.03094	7.80552	8.90478	8.64988	8.61397	8.07708	P	P	P	P	P	P	hsa_circRNA_102407	hsa_circ_0008186	circBase	chr19	+	2180711	2191239	exonic	NM_032482	DOT1L	ACGACCTGTTTGTGGACTTGGGGAGCGGATAAACATCACGATGCTGCTCATGAAATCATC
ASCRP3001443	63.5	77	57	72	66.5	67	6.01233	6.28014	5.4961	5.74616	5.68086	5.61861	P	P	A	P	P	P	hsa_circRNA_104281	hsa_circ_0079040	circBase	chr7	-	618892	647089	exonic	NM_002735	PRKAR1B	ACGACTTTTACATCATCACGGAGTGACATATTCGATGCCATGTTCCCTGTCACTCACATC
ASCRP3001444	63	75	84.5	95	90	77	5.99547	6.24886	6.21366	6.1659	6.22173	5.88385	P	P	P	P	P	P	hsa_circRNA_103081	hsa_circ_0002168	circBase	chr20	-	48744511	48747484	exonic	NM_199129	TMEM189	ACGAGACCTACTTCTGCATCACCACAGTTGCAGGGGCTCTCATTGCTGACTTCTTGTCTG
ASCRP3001447	277	293	303.5	295	280	225.5	8.71098	8.70724	7.96727	7.79094	7.96607	7.56452	P	P	P	P	P	P	hsa_circRNA_101038	hsa_circ_0025768	circBase	chr12	-	29904598	29921008	exonic	NM_175861	TMTC1	ACGAGCTGTGTGGTCCATGATGAGGCTAAACATATTTTTGACTGGTATGAACCCATTCTA
ASCRP3001449	220	285.5	242	257	252	263	8.34266	8.66106	7.6394	7.60028	7.80337	7.81996	P	P	P	P	P	P	hsa_circRNA_404904		25070500	chr11	+	71369656	71370884	intergenic			ACGAGTTTGTCATCATGTGAGAGAGAATAGGTCTGTTCTTCCCCTGGATTGTAAACTCCT
ASCRP3001450	123	128	259.5	276	209.5	229	7.35798	7.29813	7.7373	7.68743	7.50851	7.59096	P	P	P	P	P	P	hsa_circRNA_100894	hsa_circ_0000343	circBase	chr11	-	77336007	77336863	exonic	NM_001293	CLNS1A	ACGATGGAGAAGAATATGATGTGGAAGCACATGAAGAATCAAAAGAACCTGTTGCTGATG
ASCRP3001451	134	145.5	571.5	574.5	493	375	7.47681	7.52851	8.8016	8.75728	8.80402	8.36745	P	P	P	P	P	P	hsa_circRNA_003264	hsa_circ_0003264	circBase	chr3	-	37170553	37190529	exonic	NM_006309	LRRFIP2	ACGCATGAGAGAACTGGAACGACAACAAAAAGAGGGCTGAAAACACAGTTAAATCACTTT
ASCRP3001452	124	219.5	177	226	259	257	7.32612	8.23645	7.21074	7.39845	7.83294	7.79148	P	P	P	P	P	P	hsa_circRNA_406494		25070500	chr4	-	84337883	84348873	exonic	NM_133636	HELQ	ACGCCAAGCCAAGCAAATTGTTTCATCAGCAAAGGAACTATAGATTTAGCTTATTGTGAC
ASCRP3001453	443	404	369	349	373.5	311	9.45799	9.20163	8.23006	8.04989	8.3814	8.0793	P	P	P	P	P	P	hsa_circRNA_101722	hsa_circ_0038111	circBase	chr16	+	16146580	16150152	exonic	NM_004996	ABCC1	ACGCCCTTTCTGAATCTGGGCCCTTCCGTCCTGGCTGGAGTGGCGGTGATGGTCCTCATG
ASCRP3001454	266.5	329.5	405	364	355	391	8.64734	8.8861	8.32852	8.1066	8.30248	8.4163	P	P	P	P	P	P	hsa_circRNA_100685	hsa_circ_0020080	circBase	chr10	+	116590610	116608496	exonic	NM_020940	FAM160B1	ACGCTCATAGGCAGCTTGCACCTTCTCTTCCTTTACAAGAAGATTTTGTTTATCACTGGA
ASCRP3001455	36	46	95	84.5	94.5	61	4.73963	5.11406	6.36135	6.01419	6.27083	5.4961	A	A	P	P	P	P	hsa_circRNA_104274	hsa_circ_0078786	circBase	chr6	-	170855190	170858201	exonic	NM_002793	PSMB1	ACGCTGACAAAGATTATTGAAGCAAGACTAAAGTACTATACTGGCAATTGCTGGAGAAGA
ASCRP3001456	76.5	85	86	117	102	99	6.48058	6.48327	6.18585	6.41023	6.4003	6.23934	P	P	P	P	P	P	hsa_circRNA_092399	hsa_circ_0000455	circBase	chr12	-	122720332	122724492	exonic	NM_022916	VPS33A	ACGGAAAACATTACGCCTCTGGATGGATGATGTTAATGAGCAACTTCTGAAGACTTTTTT
ASCRP3001458	54	69	54	64	70	60.5	5.68086	6.06356	5.53032	5.58894	5.76728	5.48272	P	P	A	P	P	P	hsa_circRNA_089372	hsa_circ_0089372	circBase	chr9	+	136302868	136303486	exonic	NM_139025	ADAMTS13	ACGGAAGGGCTCTTTCACAGCTGGCAGAGCGAGAGGGGATGCTCTGTGCAGACACATGTG
ASCRP3001459	258	314	271	339.5	288.5	217	8.57462	8.80106	7.78768	8.00215	7.98327	7.47984	P	P	P	P	P	P	hsa_circRNA_020354	hsa_circ_0020354	circBase	chr10	-	126799558	126799662	exonic	NM_001329	CTBP2	ACGGACAGCCCATCGTGTGAACTATAGAGTTTGTGGACAGATTTATATTGGGTTTCATCA
ASCRP3001460	70	67.5	69	67	70	70	6.20064	5.88994	5.89601	5.63805	5.75175	5.70411	P	A	P	P	P	P	hsa_circRNA_090181	hsa_circ_0090181	circBase	chrX	-	32715986	32717410	exonic	NM_000109	DMD	ACGGAGCCCATTTCCTTCACAGATGTTGATACCACCTATCCAGATAAGAAGTCCATCTTA
ASCRP3001461	166.5	146	113	215	126	150	7.88904	7.5447	6.64697	7.35505	6.7611	6.91098	P	P	P	P	P	P	hsa_circRNA_004594	hsa_circ_0004594	circBase	chr19	-	6230580	6270770	exonic	NM_005934	MLLT1	ACGGAGTTCCGGTACAAGCTCCTGCGGGCCGGCGGGTGCACCGTCCAGGTGAGGTTAGAG
ASCRP3001463	54	61.5	75.5	87.5	69	108	5.58644	5.76286	5.99169	6.01419	5.74504	6.35842	A	A	P	P	P	P	hsa_circRNA_007235	hsa_circ_0007235	circBase	chr5	-	137342678	137356886	exonic	NM_016603	FAM13B	ACGGCAACAAGATTAACTGCTGAAGTACTGATCGAGTTCTGCATTTCTTCAATGAGGAAC
ASCRP3001464	50	54	74	71	66	66	5.45283	5.51987	5.92598	5.65962	5.64046	5.57388	A	A	P	P	P	P	hsa_circRNA_407297		25070500	chrX	+	70775803	70777524	sense overlapping	NM_181672	OGT	ACGGCAACCTGTGCTTAGATAAGGTGTTGCTGAAGCAGAAGATTGTTATAATACAGCTCT
ASCRP3001468	99	90	138	184	154	249.5	6.94211	6.61911	6.89188	7.06752	7.06482	7.71858	P	P	P	M	P	P	hsa_circRNA_100161	hsa_circ_0002043	circBase	chr1	+	35846859	35847359	exonic	NM_005095	ZMYM4	ACGGCATACAAGCAGAGACATTTTAAATCCAAAGGATGTGATCAGTGCCCAGTTTGAAAA
ASCRP3001470	171	175	1397.5	728	484	599	7.90468	7.82315	10.032	9.10079	8.7689	9.13027	P	P	P	P	P	P	hsa_circRNA_007448	hsa_circ_0007448	circBase	chr10	-	12039670	12046726	exonic	NM_015542	UPF2	ACGGGCACTCTTCATAGTTCCTAGACAAAGAACATGGGCCTGGAATTGATATATTCACAC
ASCRP3001471	141	158.5	208	224	206	208	7.56833	7.63577	7.44197	7.37764	7.4832	7.42842	P	P	P	P	P	P	hsa_circRNA_102918	hsa_circ_0058275	circBase	chr2	+	219447693	219449444	exonic	NM_005444	RQCD1	ACGTCCCTTTGAGTATCTCCGGCTCACCAGCCTTGGAGTTATTGGAAATTGTAAATATTT
ASCRP3001472	731	749	631.5	759	796.5	913	10.1532	10.0854	8.95033	9.16681	9.50773	9.76847	P	P	P	P	P	P	hsa_circRNA_038651	hsa_circ_0038651	circBase	chr16	+	24046739	24046868	exonic	NM_002738	PRKCB	ACGTCCTCATTGTCCTCGCCTGCATGATGAATGTGCACAAGCGCTGCGTGATGAATGTTC
ASCRP3001473	379	384	240.5	386	268	371	9.20774	9.11289	7.64661	8.17808	7.87886	8.3638	P	P	P	P	P	P	hsa_circRNA_003333	hsa_circ_0003333	circBase	chr15	+	94983404	95001475	exonic	NM_018349	MCTP2	ACGTCTTGGAGGAAATAGCTTCTTTTGGAGAAAGGATTAAGAAGTATTTTTGATCACTGT
ASCRP3001475	124	135	360	254.5	191	177	7.3499	7.40059	8.2044	7.59718	7.39023	7.16079	P	P	P	P	P	P	hsa_circRNA_002757	hsa_circ_0002757	circBase	chr18	+	21087948	21099138	exonic	NM_013326	C18orf8	ACGTGGTGGACAACCTGGTAGTCGTGCATCATCAGGATACAGAGGATTTTTGTAATTTTA
ASCRP3001476	172	189.5	187.5	157	183	161.5	7.93374	7.98517	7.30689	6.86789	7.29813	6.99397	P	P	P	P	P	P	hsa_circRNA_060918	hsa_circ_0060918	circBase	chr20	-	52192265	52199707	exonic	uc002xwq.4	ZNF217	ACGTTAGAAGGGTTTGGAAATCCCTTGTCTCCAGGTTGCTGGGATTGACTTCTTGCTCAA
ASCRP3001477	157	133	266	224	207	169.5	7.75438	7.36712	7.77319	7.39631	7.50488	7.08489	P	P	P	P	P	P	hsa_circRNA_006737	hsa_circ_0006737	circBase	chr4	-	2951660	2952972	exonic	NM_003703	NOP14	ACGTTCGCAGGCTGAGAGACTTCGAAGAATGCTTGGAAAGGATGAGGATGAAAATGTTAA
ASCRP3001478	50	52	253	209	186	125	5.45283	5.3267	7.70367	7.29813	7.34251	6.62033	A	A	P	P	P	P	hsa_circRNA_006589	hsa_circ_0006589	circBase	chr9	-	99122435	99130587	exonic	NM_007001	SLC35D2	ACGTTGGAAACCACATAAGTGGATTATCAAGCACAAGTAAATTAAGTTTCCCGTCACCAA
ASCRP3001479	53.5	58	62	52.5	66	64.5	5.5612	5.62593	5.7018	5.28414	5.72472	5.54584	P	A	P	A	P	A	hsa_circRNA_403898		25242744	chr7	+	105551462	105553084	exonic	uc003vdk.3	CDHR3	ACGTTTGGATCAGGAGTTAGTGATAACAGTTCTTCTTTTTGTAAAGGTGTGTCCTGAGGA
ASCRP3001481	76	76	69	89.5	86	76	6.46297	6.24886	5.72926	6.03634	6.1575	5.81504	P	P	P	P	P	P	hsa_circRNA_071439	hsa_circ_0071439	circBase	chr4	-	170650618	170658898	exonic	NM_017867	C4orf27	ACTAAAAACGTTTAGTTGTGACAAAGACCTTTCATGGTGCAGGCTTGGTTGTTCCAGTAG
ASCRP3001482	52	53	69.5	64	66	79	5.4961	5.3267	5.86127	5.54068	5.58894	5.86127	A	A	P	A	P	P	hsa_circRNA_006911	hsa_circ_0006911	circBase	chr2	+	48725631	48738607	exonic	NM_152994	PPP1R21	ACTAAAGATGTCCAGTAAGGTTCAACAGAGTTTGGAAAAGATTTCTAAACTGGAGCAGGA
ASCRP3001483	46	48	93	71	79	76	5.2561	5.16186	6.30011	5.69486	5.92796	5.79136	A	A	P	P	P	P	hsa_circRNA_101808	hsa_circ_0002820	circBase	chr16	+	47531309	47644831	exonic	NM_000293	PHKB	ACTAAAGGATCAACGTAACGTGAGCATGAGGTTTTCCAATCAGGCTCAGTTTATGAACCT
ASCRP3001486	81.5	88	75.5	198	82	79.5	6.60806	6.60497	5.9534	7.20953	6.03267	5.80862	P	P	P	P	P	M	hsa_circRNA_005895	hsa_circ_0005895	circBase	chr5	+	40852275	40854198	intronic	ENST00000381677	CARD6	ACTAAGACCTGCTTCTCAGCAAGGAGTCCAGATGAAGACACAAGAAAGAAAAAAGGTGTT
ASCRP3001487	76	77	286	275.5	156.5	260	6.40881	6.1659	7.86861	7.69499	7.0711	7.81356	P	P	P	P	P	P	hsa_circRNA_085465	hsa_circ_0085465	circBase	chr8	-	124349864	124351686	exonic	NM_014109	ATAD2	ACTAAGCCTGTTGACCCTGATGAGGTGCAAGAATTGTTTATCCGTGATTATGGAGAGATT
ASCRP3001488	73	85.5	84	94	88.5	78	6.23137	6.4575	6.1659	6.10432	6.13715	5.84881	P	P	P	P	P	P	hsa_circRNA_065637	hsa_circ_0065637	circBase	chr3	-	49394608	49395180	exonic	NM_000581	GPX1	ACTAATAAAGTGCCGGGTGTCAGCAGAAGAGAACGCCAAGAACGAAGAGATTCTGAATTC
ASCRP3001492	66.5	68	109	80	104	87	6.11823	5.95921	6.54637	5.89803	6.43822	6.04	P	A	P	P	P	P	hsa_circRNA_075835	hsa_circ_0075835	circBase	chr6	+	24416624	24418806	exonic	NM_020662	MRS2	ACTAATGGGAGTTGCTTTTGGAATGAATTTGGAATCTTCCCTTGAAGAGTCTATCAGAGT
ASCRP3001493	56	56	44	70	57	66	5.80862	5.43904	4.91724	5.74616	5.46649	5.46649	P	A	A	P	A	P	hsa_circRNA_024892	hsa_circ_0024892	circBase	chr11	-	130749518	130749606	exonic	NM_014758	SNX19	ACTACAACAACCCCTCATCAACAGATCTCGTAGTAGAAATTCTTGGGGTGAACAAATGCC
ASCRP3001495	121	168	139	118	153	160	7.24998	7.72485	6.88121	6.44445	7.02845	6.98924	P	P	P	P	P	P	hsa_circRNA_404147		25242744	chr9	+	20715320	20789607	exonic	NM_017794	FOCAD	ACTACAGAATTAGCCCAAGCAGATTCCTCCCAGAAGCTGCACACATACATGTAAGAGAAG
ASCRP3001496	329	403	1615	1638	1406	990.5	8.97766	9.19313	10.2527	10.3355	10.2951	9.93216	P	P	M	P	P	P	hsa_circRNA_100355	hsa_circ_0014614	circBase	chr1	+	155695172	155695810	exonic	NM_004632	DAP3	ACTACATATTCCAGATGGTGAAGACATTCAGTGAAGCTTGCCTGATGGTAAGGAAACCAG
ASCRP3001497	121	127	842	791	449	361	7.27581	7.29813	9.33531	9.22513	8.66995	8.30913	P	P	P	P	P	P	hsa_circRNA_102839	hsa_circ_0005227	circBase	chr2	+	162036124	162061304	exonic	NM_004180	TANK	ACTACCAAAGACCTGTCATTTACTCCATCCTTTATAGTGATGCTACAGGACGAAGAGGAA
ASCRP3001498	386.5	271	211	235	253	114	9.22773	8.57131	7.45847	7.47546	7.80122	6.43822	P	P	P	P	P	P	hsa_circRNA_102046	hsa_circ_0043256	circBase	chr17	-	35604934	35609962	exonic	NM_198834	ACACA	ACTACGTATATGAAAGAGGAAGTGGATAGAAACATGGTGGTGGCTTTGAAGGAGCTGTCT
ASCRP3001500	459	418	4433.5	4229	2659	4864	9.48986	9.23793	11.5896	11.8783	11.1282	12.4899	P	P	P	P	P	P	hsa_circRNA_104852	hsa_circ_0006174	circBase	chr9	+	110064315	110068928	exonic	NM_002874	RAD23B	ACTAGCCCAACAGCAACTGACAGGCAAAATCCTCAATGATGATACTGCTCTCAAAGAATA
ASCRP3001501	93	102	733	842.5	510	319	6.83877	6.86273	9.14053	9.3094	8.86176	8.11139	P	P	P	P	P	P	hsa_circRNA_102644	hsa_circ_0004976	circBase	chr2	-	25990451	25994409	exonic	NM_018263	ASXL2	ACTAGGCTTGGGGAAGAAGTCATTCCAGAGATCTGAGAGACTCCATACCATATCGTCGTC
ASCRP3001504	54	56	60	65	62	90.5	5.68086	5.54068	5.5612	5.61616	5.58894	6.09027	A	A	A	P	P	P	hsa_circRNA_012187	hsa_circ_0012187	circBase	chr1	-	45340349	45363116	exonic	NM_020365	EIF2B3	ACTATTACCAATTGCCTTCTCATGAACTCAGTCACTGTGGAGGAAGGGCATCCTAGAATA
ASCRP3001505	42	49	177	119.5	75	60	5.03559	5.19177	7.23609	6.46569	5.90807	5.35341	A	A	P	P	P	A	hsa_circRNA_001188	hsa_circ_0001188	circBase	chr21	+	37705943	37713844	exonic	NM_015358	MORC3	ACTATTCCCTGAGGCTTTGCCCGAAGTTTTTACATACAAATTCTACTAGTCACACCTGGC
ASCRP3001506	161	188	135	336	307	388.5	7.81836	7.97708	6.80477	7.97039	8.08507	8.41348	P	P	M	P	P	P	hsa_circRNA_102254	hsa_circ_0046522	circBase	chr17	+	80828099	80851508	exonic	NM_005993	TBCD	ACTATTTTGCCGTCGGTAACAGATCCAACTGTTTCCTGGTTATAAGTTGTCGCCGTGATC
ASCRP3001507	74.5	72.5	72	88	90	68	6.42079	6.1165	5.92004	5.99169	6.17674	5.61861	P	P	P	P	P	P	hsa_circRNA_101286	hsa_circ_0002473	circBase	chr13	+	96375495	96377506	exonic	NM_006260	DNAJC3	ACTCAAACAAGGAAAACTTGATGAAGCAGAAGATGATTTTAAAAAAGTGATGGTGACCCT
ASCRP3001508	164.5	173.5	211	221	187	186	7.85855	7.80552	7.45265	7.36602	7.35505	7.23289	P	P	P	P	P	P	hsa_circRNA_101486	hsa_circ_0034682	circBase	chr15	+	41535864	41555081	exonic	NM_007236	CHP1	ACTCAACAGCCGAAGCAACAAACTGCACTTTTCCCACAGTCAAATCACTCGCCTCTACAG
ASCRP3001509	219	239	776	761	682	1382	8.32815	8.38518	9.22593	9.16984	9.26866	10.3931	P	P	P	P	P	P	hsa_circRNA_101958	hsa_circ_0041555	circBase	chr17	-	4192524	4200109	exonic	NM_003342	UBE2G1	ACTCACCTGCTAATGTTGATGCTGCGTGAAGGTGGTGTTTTTAAGGCTCATCTTACTTTC
ASCRP3001510	74.5	71	118	138	143.5	75	6.36427	6.09731	6.68134	6.70689	6.94504	5.79136	P	P	P	P	P	P	hsa_circRNA_005726	hsa_circ_0005726	circBase	chr20	-	49557401	49558663	exonic	NM_003859	DPM1	ACTCAGATCTTGCTGAGACCAGGAGCATCTGATTTAACAGGAAGTTTCAGGAAGCAAAAG
ASCRP3001511	69.5	64	67	89	76	88	6.24728	5.81504	5.81504	6.03083	5.88385	6.06176	P	A	P	P	P	P	hsa_circRNA_102703	hsa_circ_0054248	circBase	chr2	+	42522264	42531691	exonic	NM_019063	EML4	ACTCAGGCAGACAACAAATGAAGTTGTTTTGGCTGTGGAGTTTCACCCAACAGATGCAAA
ASCRP3001516	85.5	89	297	258	224	189	6.65891	6.59319	7.92906	7.60677	7.6163	7.25352	P	P	P	P	P	P	hsa_circRNA_007472	hsa_circ_0007472	circBase	chr10	-	94428283	94428763	sense overlapping	ENST00000428356	EIF2S2P3	ACTCATTGCCTACTTTAACACCTGTCAGAGAAACATGATATGAGTGGTTCTATAGATGGT
ASCRP3001517	91	108	371	305	288	241	6.77708	6.99397	8.23006	7.83583	7.98541	7.6648	P	P	P	P	P	P	hsa_circRNA_003742	hsa_circ_0003742	circBase	chr2	+	171609036	171609516	sense overlapping	ENST00000461070	EIF2S2P4	ACTCATTGCCTACTTTAACACCTGTCAGAGAAACGTGATATGGGTGGTTCTATAGATGGT
ASCRP3001518	69.5	75	63	98.5	73.5	136	6.27083	6.24886	5.84881	6.23934	5.92004	6.76994	P	P	P	P	P	P	hsa_circRNA_103360	hsa_circ_0001295	circBase	chr3	-	47716964	47727660	exonic	NM_003074	SMARCC1	ACTCCAAGAAAACATTAGCAAAGGAAGATGAAGATCCTGCCAAAGGTGATCAGAGTCGAT
ASCRP3001519	95	98	56	109.5	88.5	78	6.83877	6.79397	5.61861	6.36427	6.19573	5.88385	P	P	A	P	P	P	hsa_circRNA_088614	hsa_circ_0088614	circBase	chr9	+	129154344	129184227	exonic	NM_033446	MVB12B	ACTCCAATTTGTATGCCATATCAGAGGAAGTGGCTTTTAGGAAGAAGAGGCTGTGCATTA
ASCRP3001520	64	79	106.5	122	95.5	74	6.07073	6.35842	6.52041	6.52694	6.31075	5.76949	P	P	P	P	P	P	hsa_circRNA_011712	hsa_circ_0011712	circBase	chr1	+	38166107	38169019	exonic	NM_018101	CDCA8	ACTCCAGGCCTGACACCCAGGTTTGACTCAAGCACGAAAGGTAATACAGGTAGATGAAAT
ASCRP3001522	133	154.5	125	483	331	332	7.45196	7.61844	6.75443	8.52179	8.19848	8.17434	P	P	P	P	P	P	hsa_circRNA_100712	hsa_circ_0005734	circBase	chr10	-	126395204	126395456	exonic	NM_014661	FAM53B	ACTCCATTGCATGTGGGACCTTCAGCCGTGAACTGGGAGTTGACCACATTTGGCCATTTC
ASCRP3001523	211	170	658.5	733	578	358	8.29293	7.78277	8.9992	9.11202	9.03871	8.31084	P	P	P	P	P	P	hsa_circRNA_103415	hsa_circ_0008234	circBase	chr3	-	71090478	71102924	exonic	NM_032682	FOXP1	ACTCCCAAAAGGGAAAGGTTCCCGTGTCAGTGGCTATGATGACACCTCAAGTTATCACTC
ASCRP3001524	485	627	705.5	505	664.5	486	9.5761	9.79321	9.08958	8.58968	9.23553	8.78097	P	P	P	P	A	P	hsa_circRNA_090446	hsa_circ_0090446	circBase	chrX	+	47441689	47446190	exonic	NM_003254	TIMP1	ACTCCCATCTTTCTTCCGGACAATGAAATAAAGAGTTACCACCCAGCAGATTTCGTCGGC
ASCRP3001525	210.5	264	394.5	388.5	434	534.5	8.28948	8.54741	8.32065	8.19479	8.62528	8.95604	P	P	P	P	P	P	hsa_circRNA_068697	hsa_circ_0068697	circBase	chr3	-	196846280	196869639	exonic	NM_004087	DLG1	ACTCCCCAGTTTCTAAAGCAGTACTTGGAGATGATGAAATTACAAGGTTAATGGCACAGA
ASCRP3001526	2972.5	2991	8087	3352	5460	2890	12.0926	12.0373	12.4582	11.4795	12.1878	11.6241	P	P	P	P	P	P	hsa_circRNA_405036		25070500	chr12	-	89853414	89866052	exonic	NM_172240	POC1B	ACTCCCCCTGTTATGGATATCCTTTCTTTTGATTCTACCACAATTTTCACCCGATGGAAG
ASCRP3001527	181	206	487	698	584	372	8.01104	8.13703	8.57824	9.02701	9.04498	8.36106	P	P	P	P	P	P	hsa_circRNA_060342	hsa_circ_0060342	circBase	chr20	+	37159809	37161502	exonic	NM_020336	RALGAPB	ACTCCCGATAGTGAGAGACCTGCTCAAGCTCTCTTAAGAGATTATGGGGCAATGTTAAAT
ASCRP3001528	150	132	176.5	161	178	138	7.70078	7.36712	7.25589	6.92639	7.29813	6.74662	P	P	P	P	P	P	hsa_circRNA_054190	hsa_circ_0054190	circBase	chr2	-	39499423	39507497	exonic	NM_003618	MAP4K3	ACTCCCTGACAGAATACTGCCAAGATGGGTGCATGTTTTTCAAAAGTTTTTAATGGGTGT
ASCRP3001529	80	87	612.5	721	441.5	281	6.55662	6.52041	8.89244	9.08272	8.64509	7.93644	P	P	P	P	P	P	hsa_circRNA_406926		25070500	chr7	-	27934838	28031600	exonic	NM_175061	JAZF1	ACTCCGACAGATACAGATCCACGGGTTTTAGAAAAACAAGAATTACAGCAGCCAACCTAT
ASCRP3001534	47	45	97	142	79	145.5	5.3267	5.08601	6.36135	6.72859	5.98031	6.83667	A	A	P	P	P	P	hsa_circRNA_030254	hsa_circ_0030254	circBase	chr13	+	50025688	50042096	exonic	NM_031915	SETDB2	ACTCCTTTCCAGAAGACTGTACATTTCTAATGTTTCATCCATTTGTGGACCAAAAGATGG
ASCRP3001535	472	592	621	489	537.5	660	9.53828	9.69401	8.92545	8.54	8.93592	9.30237	P	P	P	P	P	P	hsa_circRNA_001233	hsa_circ_0000463	circBase	chr12	-	132609079	132609271	antisense	NR_003290	EP400NL	ACTCCTTTCCCTGTGCTTTCCGATACTCACCACCAGGACTGTGACTTCCTGAATGCACTG
ASCRP3001536	76	96	93	173	101	105	6.39316	6.71835	6.36135	7.02291	6.4003	6.33329	P	P	P	P	P	P	hsa_circRNA_081393	hsa_circ_0081393	circBase	chr7	-	99690403	99693093	exonic	uc003usv.1	MCM7	ACTCCTTTTGCTAATAAAAGTGTTTGTAGATTGTCGTTGGCCCAGCACATCACCTATGTG
ASCRP3001537	291.5	403	362	311.5	310	287	8.79701	9.19005	8.19766	7.86475	8.09873	7.95642	P	P	P	P	P	P	hsa_circRNA_405032		25070500	chr12	+	85459039	85460676	exonic	NM_001079910	LRRIQ1	ACTCGAATTGGTTACAACAGTTACATTTCAAGATTTGCCAGGCTGTGTTCTCTCCACACT
ASCRP3001538	142	146	106	184	200	145	7.5894	7.51214	6.54637	7.10468	7.45778	6.8482	P	P	P	P	P	P	hsa_circRNA_103104	hsa_circ_0002805	circBase	chr20	-	62407030	62422143	exonic	NM_025224	ZBTB46	ACTCGCTGTCCCAGTCTGTAGAAGAGGCGACACCAGGGCTTCCAAATGAACAACCGAAAG
ASCRP3001539	11121	12091	22807	10918	21172	7977	13.5876	13.8436	14.0806	13.4072	14.2309	13.234	P	P	P	P	P	P	hsa_circRNA_404833		25070500	chr11	-	3726429	3733958	exonic	NM_016320	NUP98	ACTCGTTCACTAGGTCTCCCATTTTTCTAAGTATGGCCTTCAGGATTCTGATGAAGAGGA
ASCRP3001540	184	170	2109	1820	1352.5	1549.5	8.03919	7.77621	10.6052	10.4959	10.2361	10.5801	P	P	P	P	P	P	hsa_circRNA_104810	hsa_circ_0005142	circBase	chr9	-	86297865	86301070	exonic	NM_013438	UBQLN1	ACTCTACATCTGGTTCTGCTACTAGCAACCCTTTTGGTTTAGTTTAAGGAAGAAATCTCT
ASCRP3001541	110	109	168.5	678.5	323	651	7.11642	7.01364	7.16624	8.99755	8.15844	9.2803	P	P	P	P	P	P	hsa_circRNA_104471	hsa_circ_0082142	circBase	chr7	+	127447537	127569382	exonic	NM_014390	SND1	ACTCTATTTGCCAAAGGAAACTTGCCTTATCACCTTCTTGCTTGCAGGATAAGAACAAGA
ASCRP3001543	44.5	39	47	70	82.5	72.5	5.06462	4.78394	5.19177	5.70411	6.06176	5.7156	A	A	A	P	P	P	hsa_circRNA_066814	hsa_circ_0066814	circBase	chr3	-	113207791	113218429	exonic	NM_144718	SPICE1	ACTCTCAGTCTAACACGAATACAGACAGGTACGCCGTCATGAAATACACAAATCGAAGAA
ASCRP3001544	102.5	119	197.5	128	140	137	7.02014	7.16624	7.38557	6.54894	6.88223	6.7365	P	P	P	P	P	P	hsa_circRNA_101189	hsa_circ_0029033	circBase	chr12	+	122380439	122380881	exonic	NM_144668	WDR66	ACTCTCGAACTCCCCACAGAGTACGGTGTTCAGTATTCCTGTGCACACAATATTTGACAG
ASCRP3001545	188	177.5	380.5	388	385	322	8.07663	7.85388	8.24935	8.18553	8.42752	8.12954	P	P	P	P	P	P	hsa_circRNA_100085	hsa_circ_0005075	circBase	chr1	-	21377358	21415706	exonic	NM_001198801	EIF4G3	ACTCTCTCAAAATTCCTAGAGGACCTGTGCAACAACCTCTTGAGGATCGAATCTTCACTC
ASCRP3001546	108	129	254	224	237	227	7.09855	7.29813	7.71573	7.40059	7.73589	7.57528	P	P	P	P	P	P	hsa_circRNA_100086	hsa_circ_0000026	circBase	chr1	-	21377358	21437876	exonic	NM_003760	EIF4G3	ACTCTCTCAACAATCCCACAGAGTATTGATGAGGAAACTGAAGTTTGGAGCGATCACATC
ASCRP3001550	121	131	199	122	158	146	7.32612	7.34843	7.37402	6.48327	7.06482	6.84087	P	P	P	P	P	P	hsa_circRNA_407148		25070500	chr9	-	5859467	5867902	intergenic			ACTCTGGAGAGTCTTTCTTGTTTTGTCTCAGGTGTGTGCCTAATAATAAGAGCAAACCCC
ASCRP3001551	82	90	76	96	91	118	6.54508	6.56997	5.98031	6.14905	6.13715	6.49398	P	P	P	P	P	P	hsa_circRNA_105019	hsa_circ_0001937	circBase	chrX	-	100296305	100297301	exonic	NM_024917	TRMT2B	ACTCTGGAGGTTGAGCTATGAAGAACAGCTCAAGGTGGATTTCAGTGTGTTCTTTGGATG
ASCRP3001553	157	195.5	236	220	190	180	7.76077	8.02079	7.6288	7.38341	7.39488	7.19852	P	P	P	P	P	P	hsa_circRNA_100806	hsa_circ_0007061	circBase	chr11	-	46515157	46534363	exonic	NM_017749	AMBRA1	ACTCTTCTGTTAACAGGGTCCTGGCAGGAGGCTGCTGGAATCTTCCCTCATTTCATTATC
ASCRP3001554	57.5	63.5	108	85	79	103	5.8278	5.76286	6.55279	5.95728	5.86127	6.28168	A	A	P	P	M	P	hsa_circRNA_102145	hsa_circ_0002496	circBase	chr17	-	58538023	58539422	exonic	NM_006380	APPBP2	ACTCTTCTTATGTCCACCAGTATAGCTCTGGGAAATTTGACAATGCACTGCTTGTGTAGT
ASCRP3001555	103	117	337	316.5	220.5	224	6.97593	7.13493	8.0939	7.88498	7.59842	7.54663	P	P	P	P	P	P	hsa_circRNA_401590		25242744	chr16	-	30304419	30306012	exonic	NR_002453	SMG1P5	ACTCTTCTTGGTCAGTTTCTAGAAGACATGGAAGCATATGCTGAGCTTGTAATGACCAGC
ASCRP3001557	217	305.5	1655	1537	1065.5	839	8.30951	8.7631	10.2905	10.2273	9.95172	9.64033	P	P	P	P	P	P	hsa_circRNA_001440	hsa_circ_0001440	circBase	chr4	-	129913321	129960251	exonic	NM_144643	SCLT1	ACTGAACAAAGTGTGATAATCGAACAACTCCGAAAAAAACTTAGAAACAGGTGGGTGAGA
ASCRP3001560	42	51	93	83	72	122	5.08955	5.41106	6.33254	5.94757	5.81504	6.5579	A	A	P	P	P	P	hsa_circRNA_061570	hsa_circ_0061570	circBase	chr21	+	35229039	35239635	exonic	NM_003024	ITSN1	ACTGAAGCCTATGCAACGGGTAACAAGATACCCACTGATCATTAAAAATGGTGTTCAGAC
ASCRP3001562	54	60	272.5	334	186	159	5.72472	5.77828	7.82845	7.99981	7.37836	7.02014	P	A	P	P	P	P	hsa_circRNA_102143	hsa_circ_0044949	circBase	chr17	-	58342772	58372162	exonic	NM_032582	USP32	ACTGAATGCACATGACACCACAAAGACATTTTTAGTCTTTTTTCAAGTGAATCTGGGAAC
ASCRP3001563	63	73	146	204	190.5	151	5.95728	6.13201	6.95525	7.25549	7.36529	6.89995	P	P	P	P	P	P	hsa_circRNA_007335	hsa_circ_0007335	circBase	chr10	+	76978820	76979114	exonic	NM_003375	VDAC2	ACTGACATTTGATACTACCTTCTCACCAAACACAGGGAATTTTCAACGTCCGGTTCATCT
ASCRP3001564	48	65	99	122	91.5	103	5.3267	5.88994	6.42709	6.49264	6.23137	6.30772	A	A	P	P	P	P	hsa_circRNA_400537		25242744	chr10	+	27447477	27450111	exonic	NM_032844	MASTL	ACTGACGGATTTTGGCCTTTCAAAAGTTACTTTGAATAGAGGTTGTTAAAAAAGCAGACA
ASCRP3001565	66	88.5	137	152.5	110	307	6.13629	6.60497	6.86994	6.83351	6.52237	8.05916	P	P	P	P	P	P	hsa_circRNA_071106	hsa_circ_0071106	circBase	chr4	+	148778703	148803083	exonic	NM_024605	ARHGAP10	ACTGACTCCATTGACAGAAGGTTTTGTTTTGACATAGAAGCTGCTGATCGGAAGAAAAAA
ASCRP3001566	51.5	50	145	120.5	127	106	5.51725	5.2371	6.94211	6.46569	6.72859	6.29858	A	A	P	P	P	P	hsa_circRNA_101459	hsa_circ_0034049	circBase	chr15	+	22835915	22846952	exonic	NM_052903	TUBGCP5	ACTGAGACTCAGGTTATTCGGGAAACCCTATGATTTCATCGTTTCTTGGATGTCAACAGC
ASCRP3001568	59	59.5	55	71.5	58	63.5	5.92202	5.68554	5.58894	5.77608	5.46649	5.5612	P	A	A	P	P	P	hsa_circRNA_403817		25242744	chr7	+	56123316	56124107	exonic	NM_001762	CCT6A	ACTGATACAAGGGCCTTCATCCTAGAATAATCACTGAAGGATTTGAAGCTGCAAAGGAAA
ASCRP3001569	62	61	233	203	140	164	5.99547	5.70411	7.60028	7.23728	6.87814	7.03029	P	A	P	P	P	P	hsa_circRNA_405886		25070500	chr2	+	61014081	61014755	exonic	NM_022894	PAPOLG	ACTGATACAGGGTTGGATTAGTAGAATCTAAAATCCGTGTACTTGTTGGAAACTTGGAAC
ASCRP3001572	91	90	81	196	104.5	102.5	6.75777	6.59319	6.1659	7.21884	6.45887	6.33329	P	P	P	P	P	P	hsa_circRNA_104047	hsa_circ_0075487	circBase	chr6	+	3006701	3012908	exonic	NM_000904	NQO2	ACTGATGAGCAGAAAAAGGTTCGGGAGGCTGACCTAGTGATATTTCAGATTGCTGGACTC
ASCRP3001573	118	127	117.5	196	157	134	7.24998	7.31484	6.67312	7.19442	7.0522	6.68485	P	P	P	P	P	P	hsa_circRNA_004506	hsa_circ_0004506	circBase	chr15	-	65266939	65273363	exonic	NM_016630	SPG21	ACTGCAAACAGATTATTGTGGATGATGATGACAGTAAGATATGGTCGCTCTATGACGCGG
ASCRP3001575	46	60	103	85.5	93	130	5.19833	5.68554	6.47112	5.94757	6.23934	6.65891	A	A	P	P	P	P	hsa_circRNA_102650	hsa_circ_0004269	circBase	chr2	+	26587169	26598016	exonic	NM_033505	EPT1	ACTGCAATGATTATTGTACAGTGCTGTGGATACCAATCCACTTTCTCTGTATGTCATGCA
ASCRP3001576	59	54	148	133	128	82.5	5.86127	5.2371	6.99774	6.63129	6.74662	5.96884	A	A	P	P	P	P	hsa_circRNA_104742	hsa_circ_0086483	circBase	chr9	+	19423859	19435082	exonic	NM_001010887	ACER2	ACTGCACTGCTCATCGCAGAGCTAAAGAGATCAGCAATGTCTTATTTTTCATTTTACCGC
ASCRP3001577	66	75	67	76	76	71	6.13629	6.1659	5.80648	5.81504	5.86127	5.66437	P	P	P	P	P	P	hsa_circRNA_405082		25070500	chr12	+	122337539	122341013	exonic	NM_002813	PSMD9	ACTGCATAACATTGGCAGTGTGGTGCAGCACAGTGAGGGGGCCTGCAGAATGATCACAAG
ASCRP3001578	55	56	161	128	139	189.5	5.7018	5.51987	7.10511	6.57187	6.89238	7.24998	A	A	P	P	P	P	hsa_circRNA_103319	hsa_circ_0064742	circBase	chr3	-	33467081	33467233	exonic	NM_014517	UBP1	ACTGCATGATGAAACGCTTACTTATTTGAACCAAGTGATGTCTTGGCATTGCCCATTTTC
ASCRP3001579	66	94.5	76	140.5	114	189	6.07073	6.73029	6.07252	6.72859	6.59195	7.26725	P	P	P	P	P	P	hsa_circRNA_104588	hsa_circ_0005630	circBase	chr8	-	37727937	37735069	exonic	NM_025151	RAB11FIP1	ACTGCCACCATCATCAGTGAGAACTTGAACAATGAGGTCATGATGAAGGTGGTATAAGTT
ASCRP3001582	51.5	125	627.5	376.5	235	460	5.42791	7.25549	8.94632	8.15253	7.7077	8.67833	A	P	P	P	P	P	hsa_circRNA_008874	hsa_circ_0008874	circBase	chr10	+	96201652	96234540	exonic	NM_015188	TBC1D12	ACTGCCTTGATTCTTGAGGATCGACCATCAAACCTTTTTCCAAAAAGGACAAAGGAACTC
ASCRP3001584	619	678	889	652	812	576	9.89363	9.90465	9.40507	8.93506	9.54409	9.08028	P	P	P	P	P	P	hsa_circRNA_100269	hsa_circ_0013048	circBase	chr1	+	82302569	82372915	exonic	NM_012302	LPHN2	ACTGCTACCTCCCCGATGCCTTCAAAATTATGACTCAAAGATATGAAGATCAATGATGCA
ASCRP3001585	75	93	251	305	273	185	6.34812	6.68017	7.69731	7.84214	7.91194	7.18371	P	P	P	P	P	P	hsa_circRNA_405966		25070500	chr2	-	136071058	136073100	exonic	NM_032143	ZRANB3	ACTGCTATTGCCAAGATATTTTGGTAAAAGACCTCAGTGGGATTGTAGAGGGGCATCAAA
ASCRP3001586	113	87	60	107	86	56	7.21074	6.56997	5.58894	6.3318	6.09027	5.24028	P	P	A	P	P	A	hsa_circRNA_001311	hsa_circ_0001311	circBase	chr3	-	53262071	53262344	sense overlapping	NM_001064	TKT	ACTGCTGAAGAAAGAAAATGCCATCATCTATAACAACAATGAGGACTTCCAGGTCGGACA
ASCRP3001588	160	195	2083	1831	1320	1213.5	7.80606	8.0129	10.5907	10.5021	10.2093	10.2093	P	P	P	P	P	P	hsa_circRNA_008620	hsa_circ_0008620	circBase	chr5	+	76342171	76344097	exonic	NM_018046	AGGF1	ACTGCTGTAAACCCTGCTACAATTGGAAGGATTTGAACTCAGAGGATCAAAAAGCCTTCA
ASCRP3001590	130	125	152	116.5	133.5	137	7.43539	7.25549	6.98165	6.42709	6.83351	6.70574	P	P	P	P	P	P	hsa_circRNA_403472		25242744	chr5	-	142675024	142680328	exonic	NM_000176	NR3C1	ACTGCTTCTCTCTTCAGCTCGAAAAACAAAGAAAAAAATAAAAGGAATTCAGCAGGCCAC
ASCRP3001591	53	61	58.5	146	88	99	5.5612	5.74504	5.37675	6.77434	6.1303	6.25517	A	A	A	P	P	P	hsa_circRNA_072780	hsa_circ_0072780	circBase	chr5	-	68590619	68607031	exonic	NM_176816	CCDC125	ACTGCTTCTTCAGCTCAAACAAGAGGAGGTAGAAATGTTAAAAACTGAACTTGAGGCATC
ASCRP3001592	66	73	48	176	93	311	6.07073	6.22173	5.1071	7.03121	6.22173	8.08684	P	P	A	P	P	P	hsa_circRNA_104370	hsa_circ_0080189	circBase	chr7	-	47520700	47568745	exonic	NM_022748	TNS3	ACTGGAACAGCCGGAAGAATTAACCTCGAGTCTGCACGCTTTTAAGAACAAGGCCTTTAA
ASCRP3001598	50	46	95	78	74	78	5.42791	5.14156	6.33254	5.86952	5.81504	5.86127	A	A	P	P	P	P	hsa_circRNA_001478	hsa_circ_0001478	circBase	chr5	-	40764615	40777688	exonic	NM_006251	PRKAA1	ACTGGATTTCCGTAGTATTGATGTTGGCAAACATGAATTGACTGGGCATAAAGTAGCTGT
ASCRP3001599	102	116	179	231	195	185	7.01317	7.0769	7.21884	7.42807	7.41827	7.20993	P	P	M	P	P	P	hsa_circRNA_101182	hsa_circ_0004479	circBase	chr12	-	121220457	121229360	exonic	NM_139015	SPPL3	ACTGGCCATTGGCTTCTCATGGATGGTCCCTTAATATGGACTTTGAAAATCAAGATAAGG
ASCRP3001602	99	87	89	120	79	109	6.94211	6.54637	6.1659	6.49264	5.99169	6.34369	P	P	M	P	P	P	hsa_circRNA_101068	hsa_circ_0026349	circBase	chr12	+	52385646	52385777	exonic	NM_004302	ACVR1B	ACTGGTGGCAGAGTTATGAGGAGTCCATGAAGAATATCAGCTGCCATATTACGACTTAGT
ASCRP3001604	102	133	2342.5	782.5	833	324.5	6.99161	7.38916	10.757	9.20774	9.58223	8.13703	P	P	P	P	M	P	hsa_circRNA_100975	hsa_circ_0002100	circBase	chr11	+	120345268	120348235	exonic	NM_015313	ARHGEF12	ACTGGTTTGCAGAGTCCAGAATTTGGATTTAACAAAAAGGAAGATGATTCATGAAGGGCC
ASCRP3001605	295	365	6937	3431	3082	1180	8.79971	9.03631	12.2408	11.5262	11.3434	10.1775	P	P	P	P	P	P	hsa_circRNA_100977	hsa_circ_0002089	circBase	chr11	+	120347369	120348235	exonic	NM_015313	ARHGEF12	ACTGGTTTGCAGAGTCCAGATAACAAAGCTTTATTCGTCATTTCCATGTCAGACAATGGC
ASCRP3001606	71	83	69	84.5	79.5	68	6.25832	6.44238	5.78919	5.94757	5.98031	5.58894	P	P	P	P	P	P	hsa_circRNA_026700	hsa_circ_0026700	circBase	chr12	+	54675169	54680872	exonic	uc001sfo.3	HNRNPA1	ACTGTATTTAACTTAGTCTCCTAAAGAGCCCGAACAGCTGAGGAAGCTCTTCATTGGAGG
ASCRP3001608	38	39.5	68	62	56	146	4.67521	4.70317	5.83834	5.4961	5.35928	6.82293	A	A	P	P	A	P	hsa_circRNA_012824	hsa_circ_0012824	circBase	chr1	+	63269389	63307218	exonic	NM_032852	ATG4C	ACTGTCGAAATGTTCAGGACTTCAAACGAGCTTCTGAAGAAATCACCAAGTCAGTATAAA
ASCRP3001609	121	146	134	127.5	118.5	126	7.29277	7.51214	6.86994	6.59319	6.67665	6.61052	P	P	P	P	P	P	hsa_circRNA_004390	hsa_circ_0004390	circBase	chr1	-	85331067	85331821	exonic	NM_012152	LPAR3	ACTGTCTTAGGATGTTCACTTCTCCACAATGAATGAGTGTCACTATGACAAGCACATGGA
ASCRP3001610	153	155	560.5	501	633	272	7.7308	7.61446	8.78589	8.57194	9.15631	7.88625	P	P	P	P	P	P	hsa_circRNA_101870	hsa_circ_0040414	circBase	chr16	-	72122885	72124685	exonic	NM_017853	TXNL4B	ACTGTCTTTTTCTTCAATGGGCAGCATATGAAAGTGGATTATGGGAGTGACAGTGAGGAT
ASCRP3001613	80	88	80	81	82	87	6.43545	6.52041	6.05816	5.92796	6.03267	5.98031	P	P	P	P	P	P	hsa_circRNA_052535	hsa_circ_0052535	circBase	chr2	+	9517036	9520937	exonic	NM_003887	ASAP2	ACTGTGAGGAGCTGGAGCCGGATGAAACGGCCCTCCACCTTGCAGTCAGATCCGTGGATC
ASCRP3001614	64.5	67.5	105	106	119	173.5	6.04911	6.01233	6.45614	6.29399	6.64936	7.06931	P	P	P	P	P	M	hsa_circRNA_104196	hsa_circ_0005378	circBase	chr6	-	136977444	137019820	exonic	NM_005923	MAP3K5	ACTGTGGTTAGGTTTCCAATGTGCACTGGGAACTACACCTTTGTTCCTTACATGATAACT
ASCRP3001615	131.5	143	613	596.5	434	448	7.45196	7.48488	8.90164	8.81274	8.60828	8.63922	P	P	P	P	P	P	hsa_circRNA_104733	hsa_circ_0002359	circBase	chr9	+	6420911	6434173	exonic	NM_152896	UHRF2	ACTGTGTTGCTGCTGATGAAGACGTTATTTACCATATCCAGTATGATGATTGGAAAATGG
ASCRP3001616	47	52	100	153.5	80	119	5.14836	5.37385	6.47112	6.86789	5.99169	6.51779	A	A	P	P	P	P	hsa_circRNA_402885		25242744	chr3	-	57643406	57658165	exonic	NM_152678	DENND6A	ACTGTTCATGAGGTGGATATTTTCAGGTAATTTATCCTCAGCATTCCAAACTTACTGACA
ASCRP3001617	95	78	236	462.5	300	234	6.81868	6.30468	7.6288	8.4569	8.06254	7.63487	P	P	P	P	P	P	hsa_circRNA_102175	hsa_circ_0045337	circBase	chr17	-	62864579	62865284	exonic	NM_199340	LRRC37A3	ACTGTTGAACTGGAAAAACTAATTCTCAATCACAATCCTCTGACAACTGTTGAAGATCCA
ASCRP3001619	70	77	70	75.5	69	70	6.28631	6.33031	5.98031	5.86952	5.84254	5.74728	P	P	P	P	P	P	hsa_circRNA_086368	hsa_circ_0086368	circBase	chr9	-	14081841	14113080	exonic	NM_001190737	NFIB	ACTGTTTAAACAATAAAATGAGCTATGCTACAGACTCTGCCTACACAGCCTCAGGCACAT
ASCRP3001621	109	116.5	2407	1223	786	399	7.12463	7.14728	10.789	9.87403	9.4782	8.45895	P	P	P	P	P	P	hsa_circRNA_068601	hsa_circ_0068601	circBase	chr3	-	195776154	195803993	exonic	NM_003234	TFRC	ACTTAAACACTGAGTTCTTCTGTGTGGCAGTTCAGAATGATGGATCAAGCTAGATCAGCA
ASCRP3001623	289	193	7345	4124	2327	2120.5	8.76421	8.00964	12.348	11.8314	10.9704	11.136	P	P	M	P	P	P	hsa_circRNA_104980	hsa_circ_0001910	circBase	chrX	+	10031484	10066619	exonic	NM_015691	WWC3	ACTTAATTGGCAATATGAAGAAGCCAGAAAGAGGATAACAAAGCCATTGACCTTTGCCGA
ASCRP3001624	1859.5	1870	8766	3005	2622	4982	11.4935	11.4421	12.6628	11.2266	11.0958	12.549	P	P	P	P	P	P	hsa_circRNA_104328	hsa_circ_0005251	circBase	chr7	-	23015828	23030758	exonic	NM_032581	FAM126A	ACTTACATGCCCAGTGTTTCTCTTCAGTCACTGTGTCAAATTTGTTCAAGGTTGAAGGTT
ASCRP3001626	117	129	380	435	351	235.5	7.23728	7.31484	8.26115	8.3669	8.28736	7.63909	P	P	P	P	P	P	hsa_circRNA_401764		25242744	chr17	-	29130918	29131126	exonic	NM_015986	CRLF3	ACTTAGTCCGAGAAGATCAAAGAAAGTGCATCACAGACAAGGGATGTTCTCAAACAGCAT
ASCRP3001627	94	117.5	505	383	448	291	6.83877	7.14728	8.63333	8.1814	8.66995	7.96847	P	P	P	P	P	P	hsa_circRNA_104329	hsa_circ_0005096	circBase	chr7	+	23224688	23224917	exonic	NM_007342	NUPL2	ACTTAGTCCTGATGAGCAGAAAGATGAAAAGAAACTTCTGTAATAATAGACGTGGATGGA
ASCRP3001628	133	110	491	325	307	318.5	7.4612	7.01364	8.5942	7.93324	8.08927	8.10617	P	P	P	P	P	P	hsa_circRNA_102095	hsa_circ_0006669	circBase	chr17	-	44159806	44172067	exonic	NM_015443	KANSL1	ACTTAGTTCTGAGGTGAAGACAGATCATGGGACTGATAAATTGGAGACGCAGGTCAGAAT
ASCRP3001629	69	76.5	128	68	102	88	6.10257	6.30468	6.76552	5.61616	6.38455	6.06176	P	P	P	P	P	P	hsa_circRNA_405156		25070500	chr13	-	60485868	60548590	exonic	NM_030932	DIAPH3	ACTTATGTGAACCTGAGCAGTTTGTGGTTGTGTTTGAAAAAGAGTTTACCGACCACCAAG
ASCRP3001630	104	107	670.5	862	791	519	7.03121	6.93033	9.02435	9.3539	9.49045	8.90353	P	P	P	P	P	P	hsa_circRNA_103805	hsa_circ_0005524	circBase	chr5	-	31421378	31424578	exonic	NM_013235	DROSHA	ACTTATTCATTCATTTCCCAGATCATCATGAAGGACACTTAACTGACCTGCGCGAAGTCT
ASCRP3001631	246	275.5	645	629	531	911	8.48737	8.60025	8.97157	8.8833	8.91004	9.7626	P	P	P	P	P	P	hsa_circRNA_002368	hsa_circ_0002368	circBase	chr17	-	4186092	4192703	exonic	NM_003342	UBE2G1	ACTTATTTCAGGTTGATAAAAATGGTGATGTGTGCATTTCTATTCTTCATGAGCCTGGGG
ASCRP3001633	70	111	93	87.5	78	101	6.1659	6.97402	6.28477	6.01419	5.90807	6.22173	P	M	P	P	P	P	hsa_circRNA_089921	hsa_circ_0089921	circBase	chrX	-	15444028	15477863	exonic	NM_003662	PIR	ACTTCAAATTGGACCCAGGAGCCAAACATTCCCAACCTATCCCTAAAGGTATCCTACCTC
ASCRP3001634	50	54	82	88	88	90.5	5.35341	5.46104	6.1303	6.05454	6.1659	6.03083	A	A	P	P	P	P	hsa_circRNA_066083	hsa_circ_0066083	circBase	chr3	-	52675969	52677359	exonic	NM_018313	PBRM1	ACTTCAATATGGCTCAGAAAGTGAAGAAGATGCTGCTTTAGCTGGACTCCATCCAACTTG
ASCRP3001636	80	83	87	92	79	86	6.46297	6.41446	6.27083	6.12514	6.03267	6.02254	P	P	P	P	P	P	hsa_circRNA_104800	hsa_circ_0087305	circBase	chr9	+	82324537	82336803	exonic	NM_007005	TLE4	ACTTCACCTCCCAGGTGGGATTTGATCCACACCATCACATGCGTGTGCCAGCAATACCTC
ASCRP3001637	97	97	138	121	111	120	6.95912	6.80261	6.94211	6.52694	6.57376	6.5832	P	P	P	P	P	P	hsa_circRNA_402827		25242744	chr3	+	37061800	37067498	exonic	NM_000249	MLH1	ACTTCAGAAATGTCAGAGAAGAGAGGACCTACTTCCAGCAACCCCAGTTTAGAAATCAGT
ASCRP3001639	64	67	115.5	115.5	100	70.5	6.07073	5.95921	6.6684	6.42709	6.38455	5.62836	P	P	P	P	P	P	hsa_circRNA_405488		25070500	chr16	-	72341954	72425114	sense overlapping	NR_126330	LINC01572	ACTTCAGTGATTATAAAAGTTAAGGAGCCTTTCTGAAGGGAACTCACAAGGGCTTCGGTT
ASCRP3001641	80.5	83	208	265	147	180	6.50395	6.44238	7.42037	7.6394	6.95089	7.16958	P	P	P	P	M	P	hsa_circRNA_104425	hsa_circ_0081006	circBase	chr7	-	91842508	91855996	exonic	NM_004912	KRIT1	ACTTCATCTCCTCAACATGGAAACTAAGGTATGGAAAAGTTGAGGCCACTCGCATATTGT
ASCRP3001642	109	114	305	279	296.5	324	7.13408	7.0769	7.96005	7.70453	8.0417	8.12438	P	P	P	P	P	P	hsa_circRNA_057028	hsa_circ_0057028	circBase	chr2	-	171867882	171884915	exonic	NM_012290	TLK1	ACTTCATCTGCTTGGTAGAGGTGGCTTTAGTGAAGTGTATAAGGTTGACTTTGGCAGAAT
ASCRP3001643	827	995	2694	3240	3164.5	1648	10.3763	10.5239	10.9335	11.4074	11.3883	10.6849	P	P	P	P	P	P	hsa_circRNA_001788	hsa_circ_0001788	circBase	chr8	+	37623043	37623873	exonic	NM_007198	PROSC	ACTTCATTGGCCACCTACAGAAACAAAATGTCAACAAATTGATGGGATCTCCCAGCCATC
ASCRP3001644	454	506	1625.5	939	962	631.5	9.48156	9.5121	10.2614	9.49078	9.82477	9.21403	P	P	P	P	P	P	hsa_circRNA_100604	hsa_circ_0009172	circBase	chr10	-	70218860	70229920	exonic	NR_102264	DNA2	ACTTCCCTCAGATGCAGCTCTCTCTATTTCAGAAGAAAGTGGTAGCTTCCTTTCCAAGAA
ASCRP3001646	226	235.5	240.5	258	262	249	8.39074	8.3638	7.63244	7.60677	7.84997	7.72257	P	P	P	P	P	P	hsa_circRNA_406044		25070500	chr2	+	216227368	216238260	antisense	NM_002026	FN1	ACTTCCTCTCCAGCTGGCTGTTGGCCTCTTGAAGGCAGTGACATGGTAGCCTGTCACCTG
ASCRP3001647	124	160	957.5	629	621.5	305	7.31936	7.6532	9.49178	8.88762	9.1322	8.02795	P	P	P	P	P	P	hsa_circRNA_034970	hsa_circ_0034970	circBase	chr15	+	43690235	43694048	exonic	NM_001286414	TUBGCP4	ACTTCCTGAGCAATTTGCTGGCTCAATCCTTTATCCTATTGAAACCTCAGATGCTACTCA
ASCRP3001648	92	83.5	137	104	139	178.5	6.81013	6.42988	6.89188	6.29399	6.92935	7.17375	P	P	P	P	P	P	hsa_circRNA_406309		25070500	chr3	+	99584817	99585905	intronic	ENST00000421999	CMSS1	ACTTCCTTTCCTGTCACAGGTTATTTTCACTTAGATATTGCACGTGGGCATTTTGGAGGA
ASCRP3001650	51	62.5	84	117	88	154	5.45283	5.72472	6.18585	6.44445	6.1659	6.9323	A	A	P	P	P	P	hsa_circRNA_407033		25070500	chr8	+	381340	385707	exonic	NM_012173	FBXO25	ACTTCTCAAGTGCAATTCAAGATATCCGAAGGTTCAATTATGTGGTCAAATATCTTAAAT
ASCRP3001651	57	55	126	126	97	162	5.68086	5.49876	6.73763	6.50989	6.29935	6.99774	A	A	P	P	P	P	hsa_circRNA_004672	hsa_circ_0004672	circBase	chr11	+	9441957	9446809	exonic	NM_006391	IPO7	ACTTCTGAAGGAAACACTTCAAGTTGAAGAAGATGATCGACCTGAGTTACCATGGTGGAA
ASCRP3001652	82	75	166	182	174	166	6.56934	6.22173	7.13151	7.08622	7.22849	7.03029	P	P	P	P	P	P	hsa_circRNA_102123	hsa_circ_0044623	circBase	chr17	+	48818462	48819092	exonic	NM_006107	LUC7L3	ACTTCTGCAACAGGTATGAGAAGAGCTCTCGTTTCATGAAAGTTGGCTATGAGAGAGATT
ASCRP3001653	66	61	209	192	143.5	157	6.1659	5.81504	7.47579	7.18701	6.97402	6.98924	P	A	P	P	P	P	hsa_circRNA_405603		25070500	chr17	+	48814320	48819092	exonic	NM_006107	LUC7L3	ACTTCTGCAACAGGTTTGTAAATATTATCTCTGTGGTTTTTGTCCTGCGGAATTGTTCAC
ASCRP3001656	754	615	1163	669	919	875	10.2093	9.76087	9.78574	8.96833	9.74911	9.69633	P	P	P	P	P	P	hsa_circRNA_001038	hsa_circ_0000453	circBase	chr12	-	122495211	122495481	antisense	NM_020993	BCL7A	ACTTCTTCCCTCATCAGACCATTCTCTTCCTCACCCACCAGGCCTGGACACCCCCTGAAG
ASCRP3001657	72	70	167.5	158	123	118	6.3168	6.06356	7.16624	6.88375	6.69533	6.51779	P	P	P	P	P	P	hsa_circRNA_406537		25070500	chr4	-	129960195	130003528	exonic	NM_144643	SCLT1	ACTTGAAAATGTCATCAAGGAAAATGAAAGATCGAAGACTAAATGAAGATTTTAGGCGGT
ASCRP3001663	75	66.5	64	95	84.5	101	6.40881	5.9765	5.72926	6.10432	6.06176	6.29858	P	A	P	P	P	P	hsa_circRNA_007336	hsa_circ_0007336	circBase	chr16	+	15102635	15112822	exonic	NM_015027	PDXDC1	ACTTGGGACTTGATGGGTTTGTGGAGAGGATCAAGCATGCCTGTCAACTGCTCGGCTTGC
ASCRP3001664	48	55.5	45	65.5	64	106	5.37964	5.5612	5.2371	5.62593	5.6691	6.35842	A	A	A	P	P	P	hsa_circRNA_003632	hsa_circ_0003632	circBase	chr1	-	52959282	52975384	exonic	NM_015269	ZCCHC11	ACTTGGGATTTTAAAGAAAAATGCGATCACCAGAATATACCAATTGTCGGTATCTATGCA
ASCRP3001665	67	81	74	77	82.5	105	6.21528	6.35842	5.88385	5.78919	6.06176	6.33031	P	P	P	P	P	P	hsa_circRNA_000798	hsa_circ_0000321	circBase	chr11	-	64538243	64538337	intronic	ENST00000227503	SF1	ACTTGGGGTTTCTGTGGTTCATAAAGTTGGGATATGGGTACAGAAGCTTTTCCTCATAGG
ASCRP3001666	673	575.5	476	1011	789	1673.5	10.0302	9.6652	8.55669	9.58333	9.49245	10.7204	P	P	P	P	P	P	hsa_circRNA_100372	hsa_circ_0015004	circBase	chr1	+	161293403	161326630	exonic	NM_003001	SDHC	ACTTGTCTTCCCTCTCATGTATCATACCTGGAATGGGATCCGACACTTGACACGTTGGTC
ASCRP3001667	87	80	178.5	113	139	153	6.69533	6.23297	7.24721	6.41023	6.87046	6.92143	P	M	P	P	P	P	hsa_circRNA_003099	hsa_circ_0003099	circBase	chr1	+	44137175	44149475	exonic	NM_014663	KDM4A	ACTTGTGCTGCAGGAGTGTGTCAGTGATGATGATTATTCTGACTCCACTGAAGTCAAATT
ASCRP3001668	76	88	77	83	80.5	78.5	6.40881	6.61911	6.02346	5.97267	6.00111	5.84881	P	P	P	P	P	P	hsa_circRNA_405543		25070500	chr17	+	15907201	15907487	intronic	ENST00000261647	TTC19	ACTTGTTATGAGTAAGGACATTGCCTAGTATTGGCCCCTCACTGAAGCAGTTTTCAAAAC
ASCRP3001671	56	54	65	81	73	74	5.72472	5.46104	5.7018	5.95728	5.78919	5.76949	A	A	A	P	P	P	hsa_circRNA_407084		25070500	chr8	+	67988716	68007967	exonic	NM_024790	CSPP1	ACTTTCGAGAGTGTATACAAATGACAGGGAAAGTTGTCAGCGAAGCTTTCTGAAAACAGT
ASCRP3001672	71	77.5	56	76.5	69	70	6.28631	6.373	5.46104	5.81504	5.76728	5.64046	P	P	A	P	P	P	hsa_circRNA_406163		25070500	chr21	+	47088787	47093649	intronic	ENST00000400314	PCBP3	ACTTTCGGAAGCACATTGGAGATATATTTCCACAGCATCTGGCTTTTCTTGTTCCTGTTC
ASCRP3001673	71	96	86.5	76.5	81	78	6.25832	6.71835	6.19162	5.79786	5.99169	5.84254	P	P	P	P	P	P	hsa_circRNA_406672		25070500	chr5	-	136566487	136566586	intronic	ENST00000282223	SPOCK1	ACTTTCTGGGGAGGTTGGGTAAAGGAAAATGGAATTTTTGTAAGAAGTCACTTTCTGGGG
ASCRP3001674	94	105	106	94	103	128.5	6.83877	6.89844	6.50857	6.13201	6.4003	6.62521	P	P	P	P	P	P	hsa_circRNA_401015		25242744	chr12	+	98987752	98992481	exonic	NM_002635	SLC25A3	ACTTTGAGGGATGCAGCTCCCAAAATGTATAAGGAAGAAGGCCTAAAAGCAAAGATGTTC
ASCRP3001677	47	54	84	86	85	63	5.19833	5.3267	6.1575	6.00673	6.07252	5.46649	A	A	P	P	P	A	hsa_circRNA_100578	hsa_circ_0004809	circBase	chr10	+	27469881	27470510	exonic	NM_032844	MASTL	ACTTTTAACCATTGATGATACAAAGAGAGCTGGAATGAAAGGTCCTGCGGTAGACTGGTG
ASCRP3001678	361	413	1610.5	1815	1128	1421	9.13123	9.22422	10.2504	10.4878	10.0135	10.4364	P	P	P	P	P	P	hsa_circRNA_402266		25242744	chr2	+	58311223	58316858	exonic	NM_006296	VRK2	ACTTTTGGGTTACAAAAATCCAGACCAGCTTTCCCCACAAATAAACCAGAGAAAGATGCA
ASCRP3001680	133.5	195	131	133	122	145	7.45196	7.99369	6.8112	6.60806	6.64936	6.83351	P	P	P	P	P	P	hsa_circRNA_403329		25242744	chr5	+	56152426	56155742	exonic	NM_005921	MAP3K1	AGAAAAAGAGTTTCCCCAGTGCCTTCGTGAGATGGAGAATAAAGAAACTCTCAAAGGGTT
ASCRP3001682	111.5	125	492.5	278	277.5	215.5	7.14091	7.25549	8.5973	7.69209	7.92906	7.47984	P	P	P	P	P	P	hsa_circRNA_103439	hsa_circ_0001330	circBase	chr3	+	119222378	119236162	exonic	NM_016589	TIMMDC1	AGAAAACAGAAGGATCGAAAGGCACTCCATGAGCTAAAACTGGAAGAGTGCAATCTGCAC
ASCRP3001684	60.5	61	82	110.5	84	135.5	5.90205	5.74504	6.2039	6.40172	6.09027	6.7611	P	A	P	P	P	P	hsa_circRNA_007607	hsa_circ_0007607	circBase	chr7	+	6776706	6777567	exonic	NR_002217	PMS2CL	AGAAAAGAGATAAGGTAACTTAATAAAAATGCATGCAGCGGATTTGGAAAAGCCCATGGT
ASCRP3001687	72.5	78	235.5	210	194	147	6.30163	6.33031	7.58658	7.29813	7.42738	6.84087	P	P	P	P	P	P	hsa_circRNA_102015	hsa_circ_0007882	circBase	chr17	+	27809214	27818883	exonic	NM_020791	TAOK1	AGAAAATCCCTCAAGATCGACCTACATCAGAGGAACTTTTAAAGGATGGCCCCAGAAGTA
ASCRP3001689	50.5	63	76	66	68	62	5.5612	5.83203	5.99923	5.63805	5.74504	5.50671	A	A	P	P	P	P	hsa_circRNA_103859	hsa_circ_0072688	circBase	chr5	-	64747301	64769779	exonic	NM_197941	ADAMTS6	AGAAAATGGGATTGCCCACCACGATAATGCAGTTCTTATTACTAGGTTAAAAAATGGCCA
ASCRP3001690	49.5	60	86	88	72	78.5	5.37964	5.54068	6.2039	6.07073	5.80217	5.86952	A	A	P	P	P	P	hsa_circRNA_104216	hsa_circ_0078223	circBase	chr6	-	149997395	149997873	exonic	NM_004690	LATS1	AGAAACACAAATGAAGGTGACCATCCACGGCAAGATAGCATGGATTTCAGTAATGAATGG
ASCRP3001692	74	78	280	251	192.5	123	6.34812	6.30468	7.84841	7.58408	7.39845	6.5832	P	P	P	P	P	P	hsa_circRNA_102201	hsa_circ_0045838	circBase	chr17	+	74738050	74738355	exonic	NM_024311	MFSD11	AGAAACAGTGGGATTTTCTGGGCACTTCTGCAGTCTAGCATGTACATTGCCGTTTTCATC
ASCRP3001693	140.5	125	72	142	78	148.5	7.56198	7.27037	5.98031	6.7611	5.99169	6.88324	P	P	P	P	P	P	hsa_circRNA_401220		25242744	chr14	-	23550956	23559842	exonic	NM_014977	ACIN1	AGAAACCAAGGAAAGGAGAAAGACGATCATCTAGGGTCAGACAGATTGGTGAGGAAATGA
ASCRP3001695	123.5	154	116	127	139	132.5	7.31936	7.60245	6.60559	6.54894	6.90648	6.69881	P	P	P	P	P	P	hsa_circRNA_406725		25070500	chr5	-	180286875	180286984	intronic	ENST00000359141	ZFP62	AGAAACTAAACAGCCATCTATTCGGGGGCATTTGGGTTGTCTCCAATTTGTTGTTACTTC
ASCRP3001698	108	121	103.5	153	105	115	7.13408	7.22689	6.53345	6.87763	6.49131	6.51779	P	P	P	P	P	P	hsa_circRNA_103686	hsa_circ_0070348	circBase	chr4	-	85781564	85781775	exonic	NM_014991	WDFY3	AGAAACTGTATATGATGCTGCCAGTGTTTAACAGGAATTAGAAGTGCGTCTCACCAACCA
ASCRP3001699	155	408.5	100	118.5	103	75.5	7.7308	9.20856	6.39316	6.43822	6.36573	5.80862	P	P	P	P	P	P	hsa_circRNA_405779		25070500	chr19	-	37935808	37945975	exonic	uc002ogj.3	ZNF569	AGAAAGAAGAGGAAATGACTGAGTCCCAGGGATGTAAACAGCTGGAAAGAACTTTGCTTC
ASCRP3001700	121	167.5	71	64	58	67	7.29277	7.75605	5.82568	5.51725	5.41106	5.51987	P	P	P	P	P	P	hsa_circRNA_403312		25242744	chr5	-	31406959	31410994	exonic	NM_013235	DROSHA	AGAAAGAATAGGCTGTGGGAAAGGACCAAGTTGTTGCGAAGCTCTTTGGTGAATAATAGA
ASCRP3001702	58	56	61	68	67	217	5.78919	5.49876	5.67146	5.68321	5.64046	7.48757	A	A	A	P	P	P	hsa_circRNA_404743		25070500	chr10	+	33093942	33113532	exonic	NM_024688	CCDC7	AGAAAGAGTTACCCTGAGACTGATATAGAAAGCTTGAGAGGTGCTTTGGGAAGACGCTTA
ASCRP3001703	110	176	76	128	105	104	7.15025	7.85932	5.92598	6.57187	6.43822	6.34369	P	P	P	P	P	P	hsa_circRNA_006599	hsa_circ_0006599	circBase	chr12	-	459786	461490	exonic	NM_001042603	KDM5A	AGAAAGATTCTGCCAGAAGAAGAGGAATGTAGCAAACCTCGAGAAGCCTTTGGATTTGAA
ASCRP3001704	48	47	82.5	86	66	72.5	5.23071	5.03925	6.10082	5.98031	5.64046	5.67382	A	A	P	P	P	P	hsa_circRNA_005852	hsa_circ_0005852	circBase	chr2	+	63206322	63217975	exonic	NM_015252	EHBP1	AGAAAGCTGTAACTGAGAGCTCAGAGCAGGACATGAAACAGCAAGATGAAGAGCGACGTC
ASCRP3001705	85	96.5	346	380	265.5	349.5	6.67312	6.71835	8.14406	8.16138	7.88396	8.26448	P	P	P	P	P	P	hsa_circRNA_101044	hsa_circ_0025905	circBase	chr12	+	42768664	42768876	exonic	NM_016488	PPHLN1	AGAAAGGAGCAAATCATACTCTTTCCATCAGTCTCAACATAGAAGGACATGAGAGATGGC
ASCRP3001706	96.5	106	87	73	83	85	6.8482	6.95186	6.18585	5.70411	5.98031	5.99923	P	P	P	P	P	P	hsa_circRNA_404707		25070500	chr10	+	3150990	3151271	intronic	ENST00000381075	PFKP	AGAAAGGCTGTGTTTCTATTGGGAAGGGTTGGGCATCTTCACAAGGTCTCTAGGAGGAAG
ASCRP3001707	83	69	93	89	76.5	281	6.5832	6.02899	6.36135	6.07073	5.90807	7.93864	P	P	P	P	P	P	hsa_circRNA_406763		25070500	chr6	-	35604790	35614627	intronic	ENST00000540787	FKBP5	AGAAATGAACCATTTGTCTTTAGTCTTGGCAAAGGTGTTTGCTGACTAGCACTTTGGAGA
ASCRP3001708	78	105.5	84	94	94	82	6.49131	6.94016	6.10607	6.13201	6.28014	5.86127	P	P	P	P	P	P	hsa_circRNA_030355	hsa_circ_0030355	circBase	chr13	+	53191604	53203917	exonic	uc021rjx.1	HNRNPA1L2	AGAAATGACCCACCAGACCAGAAACGGAAGAGAGCGCGGGGGATGTGTTTGGCGTGGGGC
ASCRP3001709	55.5	48	153.5	208.5	145	97	5.74728	5.27485	7.04766	7.29277	6.95671	6.18585	A	A	P	P	P	P	hsa_circRNA_401095		25242744	chr12	-	123678932	123679148	exonic	NM_022782	MPHOSPH9	AGAACAAAATGTTTCAAGATAATGATTTGAGAGAACGCTTCAGTGCAGCCAGCAGTGCTT
ASCRP3001710	66.5	85.5	291	226	197.5	175	6.1842	6.48327	7.85984	7.39845	7.45949	7.11469	P	P	P	P	P	P	hsa_circRNA_400651		25242744	chr10	+	115636279	115644139	exonic	NM_198514	NHLRC2	AGAACAACAACCCATTAGTTCCCCTTGGGATGTAGTTTTTGGAACATCAGATGGTCTTCT
ASCRP3001712	67	62	260	195.5	138	135	6.10257	5.77828	7.7373	7.17708	6.87814	6.71949	P	A	P	P	P	P	hsa_circRNA_101247	hsa_circ_0029961	circBase	chr13	+	33306237	33320238	exonic	NM_015032	PDS5B	AGAACAATATCAGCTATGTGCATTAGCTATCAACAGCCTTGCTTCCTGTTTTACATCACA
ASCRP3001715	122	118	167	162	154	161	7.32612	7.16624	7.15616	6.93132	7.0522	7.02014	P	P	P	P	P	P	hsa_circRNA_059060	hsa_circ_0059060	circBase	chr2	+	242282406	242283312	exonic	NM_004404	SEPT2	AGAACCCAGAGCACAATGACTTTCTGAAGCTGAGAACCATGCTCATATTCTGGATGAAAT
ASCRP3001718	318	325	378	534	490	338	8.92521	8.86614	8.24003	8.65272	8.79633	8.21678	P	P	P	P	P	P	hsa_circRNA_100656	hsa_circ_0004896	circBase	chr10	-	99196947	99197507	exonic	NM_016046	EXOSC1	AGAACGAGCTGGGAGTGGTGGTAGCCCACAGTGAGTCAGGTTGAAATTTATAAGAGTTTC
ASCRP3001719	3385.5	3560.5	3515.5	3075	3505	4223	12.2516	12.209	11.269	11.3025	11.5425	12.295	P	M	P	P	P	P	hsa_circRNA_010096	hsa_circ_0010096	circBase	chr1	+	16093870	16101291	exonic	NM_017556	FBLIM1	AGAACGAGGTGTACTGCCTGGACGACTTCTACAGGATGCCCACCCCCTCCTCCTGTCCTG
ASCRP3001720	88	78	60	132.5	64	91	6.72519	6.24886	5.64287	6.61298	5.53292	6.09731	P	P	A	P	A	P	hsa_circRNA_403173		25242744	chr4	-	85758081	85853516	exonic	NM_014991	WDFY3	AGAACGTCGAGGACTACTCCAGAAAGTTTTTGTACAGGTATAATACTTCTCCACGTCTGC
ASCRP3001724	117.5	119	177.5	222	170.5	225.5	7.25549	7.16624	7.23009	7.38341	7.20546	7.56452	P	P	P	P	P	P	hsa_circRNA_104754	hsa_circ_0003624	circBase	chr9	+	33886878	33900269	exonic	NM_017811	UBE2R2	AGAACTGCCTTCTGAAAGGTGGAATCCTACTCAGAATGTGAGGCGCATATTAAATTTCCT
ASCRP3001726	198.5	197	339.5	432	362	713	8.19787	8.05713	8.11941	8.35336	8.33803	9.40507	P	P	P	P	P	P	hsa_circRNA_103359	hsa_circ_0008639	circBase	chr3	-	47716964	47719801	exonic	NM_003074	SMARCC1	AGAACTTTGGTCTCCGTACTGACATTTACTCCAAGAAAACATTAGCAAAGATACTTGGCA
ASCRP3001728	62.5	71	69	64	65.5	68	6.02899	6.09731	5.87158	5.53032	5.62958	5.64046	P	P	P	A	A	A	hsa_circRNA_054700	hsa_circ_0054700	circBase	chr2	+	61258553	61272986	exonic	NM_002618	PEX13	AGAAGAAATTTCTTTCCGGGCTGGTGATATGCTGAACTTAGCTCTCAAAGATCTGCTGAT
ASCRP3001729	79	149	60.5	79.5	62	81	6.48058	7.56611	5.66199	5.84463	5.53292	5.93976	P	P	A	P	A	P	hsa_circRNA_406591		25070500	chr5	-	16779653	16783578	exonic	NM_012334	MYO10	AGAAGACAAGACAATCAGTGACCAGGAATCCTTTAGGGAAGTTATTTGGTGAAAGTGGGG
ASCRP3001730	79.5	143.5	76	121	103	140	6.44652	7.51214	5.95921	6.49264	6.45202	6.7365	P	P	P	P	P	M	hsa_circRNA_008672	hsa_circ_0008672	circBase	chr1	+	33133825	33138502	exonic	NM_005610	RBBP4	AGAAGACAATATCATGCAAGTGTGGCAAATGAATTTGGAGGTTTTGGTTCAGTTAGTGGA
ASCRP3001731	168	186	440	392.5	403	356	7.90468	7.94768	8.45313	8.20196	8.50435	8.28948	P	P	P	P	P	P	hsa_circRNA_103938	hsa_circ_0001529	circBase	chr5	-	132227855	132228810	exonic	NM_014423	AFF4	AGAAGACCGAAGGGAAGACTTCCAGTAGCTCCAAGGAGGTTAAGAATGAAGATGATAACC
ASCRP3001732	255.5	567	1158.5	1026.5	1040	528.5	8.5817	9.64304	9.78689	9.61357	9.92464	8.93138	P	P	P	P	P	P	hsa_circRNA_000479	hsa_circ_0000479	circBase	chr13	-	43528083	43544806	exonic	NM_033255	EPSTI1	AGAAGAGAAGCATTTAGAGAGCATCAGCAATACACAAGTGCATACACCTTGATAGCACCA
ASCRP3001733	183	437	104	227	100.5	91.5	8.05057	9.30351	6.51648	7.42178	6.39316	6.12514	P	P	P	P	P	P	hsa_circRNA_079800	hsa_circ_0079800	circBase	chr7	-	33060883	33063720	exonic	NM_016489	NT5C3A	AGAAGAGAAGTACCCTTATATGGTGGAATGATAATAACGGACTTTGATATGACACTCAGT
ASCRP3001734	73	122	304	227	185	161	6.34812	7.20179	7.97039	7.40059	7.3171	7.00898	P	P	P	P	P	P	hsa_circRNA_400835		25242744	chr11	-	111706887	111709101	exonic	NM_001077690	ALG9	AGAAGAGCCATCCAGATATAAATGTTACCACTTTGTGTTTCAACGATATCGCCTGGAGCA
ASCRP3001735	97	103.5	77	91	92.5	84.5	6.89844	6.89137	6.03634	6.07073	6.21366	5.96884	P	P	P	P	P	P	hsa_circRNA_103072	hsa_circ_0002096	circBase	chr20	-	44477088	44483931	exonic	NM_005469	ACOT8	AGAAGAGCTGCTTGACTGTGAGACCCTCATTGACCAGTATTTAAGAGGAAGGCATTACTG
ASCRP3001736	58	103	90	115	86	139.5	5.76949	6.88121	6.25517	6.39745	6.10607	6.7611	P	P	P	P	P	P	hsa_circRNA_102970	hsa_circ_0059071	circBase	chr2	+	242343242	242352836	exonic	NM_014808	FARP2	AGAAGATACTAGAATTCCATCAGAAGCACGTCCTAAATGCGATGGCCAGGTATTACTGAC
ASCRP3001737	71	78	193.5	148	131	151.5	6.3168	6.33031	7.37112	6.80584	6.82611	6.91647	P	P	P	P	P	P	hsa_circRNA_102336	hsa_circ_0047322	circBase	chr18	+	23895192	23915195	exonic	NM_005640	TAF4B	AGAAGATCCAGAACAGCTGAGATTAAAGCAGAAAGCCAAAGAGAGATGAGGATGACATCA
ASCRP3001738	58	94.5	49	67	51.5	60	5.63079	6.69069	5.2561	5.61616	5.14156	5.35341	P	P	A	P	A	A	hsa_circRNA_003722	hsa_circ_0003722	circBase	chr10	+	120867459	120892121	exonic	NM_001303111	FAM45A	AGAAGATCCAGAGAAATCAGAGAGCCACGTTATACAGTGACCATCTTTCCACCGTAGAAA
ASCRP3001739	193	262.5	124	293	105	92	8.14915	8.54322	6.74662	7.78768	6.48058	6.1659	P	P	P	P	P	P	hsa_circRNA_004868	hsa_circ_0004868	circBase	chr20	-	48256214	48257202	exonic	NM_004776	B4GALT5	AGAAGATGACGACCTCTGGAACAGGTTGGTACCCAACCCTTTAATCGAGCCATGCTTTTC
ASCRP3001740	55	83.5	68	80	68.5	55	5.74728	6.4575	5.86127	5.88385	5.75175	5.30253	A	P	A	P	P	A	hsa_circRNA_404846		25070500	chr11	+	9495323	9496180	exonic	ENST00000496276	ZNF143	AGAAGATGGTACCACAGCATTTATTCACCACACCTCCAAAGGATCACTGGATGTGTTATT
ASCRP3001741	95	132	46	206	93	70	6.81868	7.33434	5.1071	7.2653	6.23137	5.66437	P	P	A	P	P	P	hsa_circRNA_024825	hsa_circ_0024825	circBase	chr11	+	126275990	126283543	exonic	NM_006278	ST3GAL4	AGAAGCAGACCATTCACTACTATGAGCAGATCACGCTCAAGTCCATGGCGGTGGCCCGAG
ASCRP3001742	103	103	353.5	306.5	220	149	6.99161	6.88121	8.15422	7.8332	7.59033	6.88019	P	P	P	P	P	P	hsa_circRNA_100582	hsa_circ_0004126	circBase	chr10	+	31661946	31791437	exonic	uc001ivr.4	ZEB1	AGAAGCCAGTGGTCATGATGAAAATGTTTTCAGTTTAAATTCTCAACTGGCAATTGGCCG
ASCRP3001744	60	66	144	68.5	63.5	83	5.95728	5.924	6.80477	5.6691	5.51725	5.90004	P	A	M	P	A	P	hsa_circRNA_101667	hsa_circ_0005648	circBase	chr16	-	249060	258187	exonic	NM_018032	LUC7L	AGAAGCTTGATCAGTTGAGGGCAATGGATCACTTGGAGTCCTTTATTGCTGAATGTGATC
ASCRP3001745	56	75	64.5	60	67	69	5.7018	6.22173	5.83834	5.44181	5.72472	5.64046	A	P	A	A	P	P	hsa_circRNA_078216	hsa_circ_0078216	circBase	chr6	-	149922729	149925918	exonic	NM_007044	KATNA1	AGAAGCTTGTTCGTCTTCTGTTTGAAATGAACAAATCACCTGCTGCAGTAACAGAACCAG
ASCRP3001746	183	149	532	877	609	1163.5	8.0353	7.5447	8.71499	9.37894	9.11571	10.1614	P	P	P	P	P	P	hsa_circRNA_005067	hsa_circ_0005067	circBase	chr1	-	32381491	32385259	intronic	ENST00000602889	RP11-84A19.4	AGAAGGAATCCACGTTCTAGTGAGTTTTTCGTTGGAATATACGTTGCACATTTATGGCGA
ASCRP3001747	147	145.5	87	126.5	120.5	174	7.6523	7.50521	6.2039	6.55662	6.64936	7.14048	P	P	P	P	P	P	hsa_circRNA_040929	hsa_circ_0040929	circBase	chr16	-	89371613	89383486	exonic	NM_013275	ANKRD11	AGAAGGACTCGGACACAGCAGACGGTTGATGATGAAGCGCCGGCCGTGTAAATGAAGATC
ASCRP3001748	53	57	83	62	67	77	5.5612	5.49876	6.14736	5.4961	5.69486	5.8278	A	A	P	P	P	P	hsa_circRNA_017359	hsa_circ_0017359	circBase	chr10	+	225933	255988	exonic	NM_006624	ZMYND11	AGAAGGATATTGGTTGCCAGGAGATGAGATTCTAAAGAAGTAAACAGGTCATGGCACGTT
ASCRP3001749	154.5	121	149	149.5	140	136	7.7373	7.21074	6.97689	6.7983	6.88223	6.72859	P	P	P	P	P	P	hsa_circRNA_400987		25242744	chr12	-	66923610	66990707	exonic	NM_021150	GRIP1	AGAAGGCAATACCTTTGGTTTTGTAATTCGAGATGAGAGTCCCTACACTAAATCCGCCAG
ASCRP3001751	76.5	76	214	118	117.5	172	6.36427	6.24886	7.48824	6.45819	6.62825	7.09063	P	P	P	P	P	P	hsa_circRNA_101859	hsa_circ_0040188	circBase	chr16	-	70292882	70296427	exonic	NM_001605	AARS	AGAAGGCTGAAGAGATTGCTAATGAGATGATTGAGGCAGCCAAGTATTTGAGAACACAGT
ASCRP3001752	121.5	116	77	153.5	84	84	7.28277	7.09767	6.03083	6.82293	6.07252	5.93976	P	P	P	P	P	P	hsa_circRNA_103199	hsa_circ_0062887	circBase	chr22	+	31661931	31664186	exonic	NM_005569	LIMK2	AGAAGGTCAGGTTTGCCAAAGGAATCGCCTCCGGAATGGCGCAGTAACAGTATCTCCAAG
ASCRP3001753	62.5	68	114	117	92	87	6.04911	5.99547	6.62033	6.44445	6.25674	6.06176	P	A	P	P	P	P	hsa_circRNA_104125	hsa_circ_0076794	circBase	chr6	-	53138017	53156761	exonic	NM_021814	ELOVL5	AGAAGTACATCACTCAGGGGCAGCTGATACTAGAGTAAAAGGATGGTTTCTTCTGGACAA
ASCRP3001754	136	197.5	157.5	166	181	186	7.49225	8.06141	7.08356	6.96443	7.30879	7.22769	P	P	P	P	P	P	hsa_circRNA_405776		25070500	chr19	+	37579940	37587017	exonic	ENST00000587082	ZNF420	AGAAGTCTGCCATCTGTTTCATTGTTATTCCTTTTCTCTGCATTCTCCAGACTCTGTGCT
ASCRP3001755	245	247	612	464.5	468	747.5	8.49905	8.43414	8.90328	8.47458	8.72681	9.48156	P	P	P	P	P	P	hsa_circRNA_402237		25242744	chr2	-	45715378	45780869	exonic	NM_018079	SRBD1	AGAAGTGCAGGTGGAGACCACGTAGCTTTGCAAGGCCAGAGTTAATGAAGATCTTATATA
ASCRP3001756	90	109	94	84	115	93	6.72519	6.95186	6.28477	5.95728	6.54958	6.13201	P	P	P	P	P	P	hsa_circRNA_001835	hsa_circ_0001835	circBase	chr9	+	2643266	2643521	sense overlapping	NM_003383	VLDLR	AGAAGTGGCGATGTGATGGGGACCCTGACTGCAAGGATGGCAGTGATGAGCTGGACTGTG
ASCRP3001758	373	371	1563	1788	2124	1323	9.18933	9.05383	10.2047	10.4758	10.8311	10.3277	P	P	P	P	P	P	hsa_circRNA_001312	hsa_circ_0001312	circBase	chr3	+	56600621	56601081	exonic	NR_024460	CCDC66	AGAAGTTCGTTGGAAGCAAAAAAAGCCCAGTGGAGGAAAGAGCTAGGTCAATATAGTCTA
ASCRP3001759	69	77	128	124	88	98	6.10257	6.28014	6.82293	6.54894	6.1659	6.23137	P	P	P	P	P	P	hsa_circRNA_013093	hsa_circ_0013093	circBase	chr1	+	89206670	89251896	exonic	NM_006256	PKN2	AGAAGTTTACACTGGAACTGGACAGGGGGGATTCCCGAAGTCTTCCGTTTTCTGAGAATG
ASCRP3001760	117.5	136	126.5	136	125	125	7.24285	7.38916	6.77214	6.6601	6.74662	6.59568	P	P	P	P	P	P	hsa_circRNA_104232	hsa_circ_0078357	circBase	chr6	+	155063089	155099179	exonic	NM_001286189	SCAF8	AGAAGTTTATTCAGAAAGATTGTGCCTCTACTCCTGCTTGTACAGACTGCTTTTCCAGCA
ASCRP3001762	68.5	69	310	410.5	228	168.5	6.15075	6.06356	7.99557	8.27364	7.65379	7.09592	P	A	P	P	P	P	hsa_circRNA_001406	hsa_circ_0001406	circBase	chr4	+	42024854	42025401	exonic	NM_006345	SLC30A9	AGAATACAGAGAAATGATCTAGAACAACTTCGAAAAATCAGACGACGAAGTCCCCATGAA
ASCRP3001763	59.5	69	121	177	123	191	5.88385	6.02899	6.71721	7.04811	6.69533	7.27891	A	A	P	P	P	P	hsa_circRNA_101690	hsa_circ_0037681	circBase	chr16	-	3860603	3860780	exonic	NM_004380	CREBBP	AGAATACTTCAGTCACCAACGTGCCAAATATGATGGGAATAACTGGGAACACAAGTCCAT
ASCRP3001766	46	55	76	82	65	63	5.35341	5.54068	6.06535	5.88385	5.64046	5.51987	A	A	P	P	P	A	hsa_circRNA_006929	hsa_circ_0006929	circBase	chr5	+	68881420	68882183	exonic	NM_001042490	GTF2H2C_2	AGAATATAATGGAGAAAGGCATTTGGATGGCAATACTGAGCCAGGGCTTACATTAGGAGG
ASCRP3001767	101.5	124.5	112	110	116	101	7.00337	7.23688	6.63492	6.35842	6.64457	6.29858	P	P	P	P	P	P	hsa_circRNA_103813	hsa_circ_0072255	circBase	chr5	-	37326002	37328522	exonic	NM_004298	NUP155	AGAATATTCAAGAGTGGCAACAGAGAGATCACTGCAGTTCTCCTGTTCCTAGTGGTAGTC
ASCRP3001768	41	42	157	98	249	67	4.97189	4.78394	7.06482	6.2039	7.78223	5.61861	A	A	P	P	P	A	hsa_circRNA_406168		25070500	chr21	+	47783394	47801757	sense overlapping	NM_006031	PCNT	AGAATCACCAAGTCCAGCAGGTGTAAAACACAATCTAATTGAAGACCACCAGAAGGAACT
ASCRP3001769	162	144	1275	1080	736	448	7.83426	7.51838	9.90396	9.68096	9.37696	8.63922	P	P	P	P	P	P	hsa_circRNA_100078	hsa_circ_0010440	circBase	chr1	-	21076215	21076375	exonic	NM_016287	HP1BP3	AGAATCACCCAGGAACCAATTCTAACTATCAAACTGAAGAAATCAGGGGAGAAACCCCTG
ASCRP3001771	3775	4123.5	6760	4263	5632	4796	12.4039	12.4582	12.209	11.8911	12.2516	12.4466	P	P	P	P	P	P	hsa_circRNA_001073	hsa_circ_0000687	circBase	chr16	+	29756705	29756841	sense overlapping	uc002dtq.1	BC041466	AGAATCCCCATTTCCCTCCCAGACCCCAGGGTGCCTCAGACAAGAAAGGGTAAGCGTGAG
ASCRP3001773	64.5	66.5	539.5	382	340	178.5	6.01233	5.90807	8.73938	8.16515	8.24777	7.17375	P	A	P	P	P	P	hsa_circRNA_102182	hsa_circ_0005347	circBase	chr17	+	65887959	65890281	exonic	NM_004459	BPTF	AGAATCTTTAGGACATACCAGTAGGTGATTTCAAATCGGAGAAGTCCAACGGGGAGCTAA
ASCRP3001774	53	48.5	81.5	78	57.5	80	5.58644	5.25924	6.10082	5.8278	5.42232	5.88385	A	A	P	P	A	P	hsa_circRNA_001773	hsa_circ_0001773	circBase	chr7	+	156994414	157024021	exonic	NM_014671	UBE3C	AGAATGCTTGGAAAGGCTTCTCTACAGTTTAGCCTTTAATGCCAGGTTTCTGAGACATCT
ASCRP3001777	293	324	2807	2580.5	1799	725.5	8.79268	8.85307	10.9803	10.9661	10.6228	9.42899	P	P	P	P	P	P	hsa_circRNA_100066	hsa_circ_0010052	circBase	chr1	+	15956819	15978390	exonic	NM_032341	DDI2	AGAATTAGCAGAAGCCCTTCAAAAATCAGCAGAGGATGCAGACTTACCCCGAATAGATTT
ASCRP3001778	72	66	571	363	224.5	377.5	6.34812	5.95921	8.80885	8.10267	7.63849	8.385	P	A	P	P	P	P	hsa_circRNA_101227	hsa_circ_0029636	circBase	chr13	+	20632714	20641530	exonic	NM_003453	ZMYM2	AGAATTATGCACCTGACAGCATCTATTACCTTTGCCTTGGAATACAGGAGGGTTCAGCAC
ASCRP3001779	47	51	77.5	75	76	71.5	5.4054	5.41106	6.06535	5.84463	5.97076	5.73604	A	A	P	P	P	P	hsa_circRNA_056542	hsa_circ_0056542	circBase	chr2	+	135703670	135705469	exonic	NM_001241	CCNT2	AGAATTATTAGATGCAAGCAAGGATTTGGCACAGACATCCTATTTCATGGCTACCAACAG
ASCRP3001780	84	74	400	568.5	315.5	702.5	6.64697	6.2039	8.33487	8.7443	8.13852	9.38705	P	P	P	P	P	P	hsa_circRNA_104332	hsa_circ_0079619	circBase	chr7	+	24663284	24681487	exonic	NM_016447	MPP6	AGAATTGGTTGGTATACTCAAAGAACCTCACTTCCAGCAATGCAGCAAGTCTTGGAAAAC
ASCRP3001781	62	55.5	43	78.5	62.5	217	5.92202	5.48272	4.97189	5.88994	5.51725	7.46936	P	A	A	P	A	P	hsa_circRNA_015428	hsa_circ_0015428	circBase	chr1	-	179087721	179089409	exonic	NM_005158	ABL2	AGAATTTCATCCATAGGAAGATACCATGGAGGTAGAAGAATTCCTGAAAGAAGCTGCAGT
ASCRP3001782	71	79	89	106	115.5	140.5	6.25832	6.30468	6.2039	6.30163	6.5832	6.78746	P	P	P	P	P	P	hsa_circRNA_102344	hsa_circ_0005122	circBase	chr18	+	29691716	29706763	exonic	NM_016271	RNF138	AGAATTTGTGTTTCTGTAGAAAATGTTTCCTGACTGCAATGAGGGAAAGCGGAGCACATT
ASCRP3001783	41	45	94	87	91.5	80	4.94091	5.08601	6.37009	6.03634	6.19573	5.90004	A	A	P	P	P	P	hsa_circRNA_003939	hsa_circ_0003939	circBase	chr9	+	108296773	108301632	exonic	NM_001145313	FSD1L	AGACAAAATTTACTCAGCCAGTACTACCTGGTTTCATGAAGTGGTACACCATCCCCAAAA
ASCRP3001784	154	113	307	363	238	329.5	7.74348	7.04675	7.98042	8.09829	7.72769	8.17683	P	P	P	P	P	P	hsa_circRNA_037563	hsa_circ_0037563	circBase	chr16	+	2807472	2810500	exonic	NM_016333	SRRM2	AGACAAAGATAAAGACAAGAAGGAGGTACGAGGAACAGCAAATTCAGGAAAAAGTGGCGA
ASCRP3001785	91	76.5	457.5	362	228.5	248	6.79938	6.2039	8.49705	8.09346	7.64301	7.72257	P	P	P	P	P	P	hsa_circRNA_064022	hsa_circ_0064022	circBase	chr3	-	3214459	3216950	exonic	NM_001173482	CRBN	AGACAAAGGTTCAAAGTCCTTGAGCTAAGAACACAGTCAGATGGAGAGTGAGGAAGAAGA
ASCRP3001787	218	254	234	222.5	248	210	8.32046	8.49705	7.58908	7.38557	7.77236	7.44542	P	P	P	P	P	P	hsa_circRNA_405709		25070500	chr19	-	334399	336173	exonic	NM_017550	MIER2	AGACAAGCCCAAGGAGGAGCTGGAGAAGGACTTCATCTCCCAGGCCTCCTCGCTGGGGAG
ASCRP3001789	83	113.5	218	187	186.5	279	6.62033	7.06796	7.51412	7.12291	7.33732	7.9204	P	P	P	P	P	P	hsa_circRNA_104838	hsa_circ_0087641	circBase	chr9	-	99284787	99327765	exonic	NM_003671	CDC14B	AGACAATCCAAAACAAACGCTATTCCTCTCACATCGCCTTTGTTTTGCCATTCTCTACAG
ASCRP3001790	103.5	126	165	182	178	134	6.98165	7.22689	7.16037	7.09767	7.28393	6.7365	P	P	P	P	P	P	hsa_circRNA_104456	hsa_circ_0008628	circBase	chr7	-	105099614	105105861	exonic	NM_019042	PUS7	AGACACCACCAGTTTTTGCTTCTGCCACAGCCACCTATATTGAGGAAGATGATGTTAATA
ASCRP3001791	81.5	79	127.5	155	124	103.5	6.52955	6.33031	6.78146	6.85963	6.70689	6.33329	P	P	P	P	P	P	hsa_circRNA_001531	hsa_circ_0001531	circBase	chr5	+	132426884	132428481	exonic	NM_002154	HSPA4	AGACACCAGCAGAAAATAAGGCAGAGTCTGAAGAAATGGAGCTCAGTTTTCAGTTCAGAA
ASCRP3001794	279.5	267	445	342.5	360	354.5	8.73092	8.56307	8.46815	8.0115	8.33226	8.29733	P	P	P	P	P	P	hsa_circRNA_028152	hsa_circ_0028152	circBase	chr12	-	110397651	110399490	exonic	NM_014776	GIT2	AGACAGCAGGGCAGTTCTCTCTCGGGTTCAAAAGCTAAGTAATCATTTGTTTGAAGAACT
ASCRP3001795	65	83.5	75	78	73	77	5.95728	6.42988	6.02346	5.86127	5.86127	5.86127	P	P	P	P	P	P	hsa_circRNA_404815		25070500	chr10	+	122395277	122395661	intronic	NR_049879	MIR5694	AGACAGCAGTTGTCAGGGAGCCCAGCTTTCAGATGTGATGTCTAAATGAGAATTGAAATA
ASCRP3001796	88	75	59	120	129	107	6.70689	6.22173	5.60385	6.44445	6.78746	6.34369	P	P	A	P	P	P	hsa_circRNA_406146		25070500	chr21	-	36421138	36437369	exonic	uc002yut.1	RUNX1	AGACAGCATATTTGAGTCATTTCCTTCGTACCCACAGTGCTTCATGAGAGAGCGAGCCCG
ASCRP3001797	178	187.5	302	338	240	347	7.98066	7.95642	7.93889	7.99298	7.72769	8.25644	P	P	P	P	P	P	hsa_circRNA_103143	hsa_circ_0003342	circBase	chr21	+	45497573	45500008	exonic	NM_003274	TRAPPC10	AGACAGCCCAGGATTTGTCCCATGCCACCATTGAAATGTATACAAGCATTGGGAGGATTC
ASCRP3001798	107.5	88	261	209.5	202	135	7.11642	6.61911	7.76934	7.31484	7.47681	6.7365	P	P	P	P	P	P	hsa_circRNA_101878	hsa_circ_0004172	circBase	chr16	-	74694829	74695349	exonic	NM_018124	RFWD3	AGACAGTGCCAGTGATGGCTCATGAAGCAATGGAATATGATGTTCAGGTGCAGTTAAATC
ASCRP3001799	53	57	137	116.5	89	81	5.58644	5.62593	6.89743	6.42709	6.2039	5.95921	A	A	P	P	P	P	hsa_circRNA_101095	hsa_circ_0027485	circBase	chr12	+	69120278	69121169	exonic	NM_020401	NUP107	AGACATACATACAGGTTTGATGGATGAGTTTAGCAAATGGCTTTCCAAAAGCAGAAACAA
ASCRP3001800	102	97	324.5	572.5	326	502	6.97593	6.73988	8.04352	8.75561	8.16369	8.83555	P	P	P	P	P	P	hsa_circRNA_000259	hsa_circ_0000259	circBase	chr10	+	105767934	105778666	exonic	NM_014720	SLK	AGACATCAGCTACTTAAGCGCCACGAGAAGAGTAAAAAGCGACAATATGACCAGGAAATT
ASCRP3001801	131	137	127	135	126.5	139	7.44542	7.40059	6.78746	6.6601	6.75443	6.79289	P	P	P	P	P	P	hsa_circRNA_103689	hsa_circ_0007324	circBase	chr4	+	87693930	87696805	exonic	NM_006264	PTPN13	AGACATGTCACTTCCTTCATTGGTATTGAAAGCAACAAGTAATCCTTCCCCTCTACCACC
ASCRP3001802	127	153	116.5	152	128.5	144	7.39845	7.60245	6.68719	6.8482	6.79614	6.83351	P	P	P	P	P	P	hsa_circRNA_001832	hsa_circ_0001832	circBase	chr8	+	145223197	145255444	exonic	NM_032450	MROH1	AGACATGTCATCAACTCAGCTGAGCTGGCCTCCACCCTGCTGGACGCCATCACCGATAAG
ASCRP3001805	51	51	67	67	69.5	70	5.5381	5.3267	5.86127	5.68321	5.73152	5.70411	A	A	A	P	P	P	hsa_circRNA_000806	hsa_circ_0000806	circBase	chr17	-	74060056	74066525	exonic	NM_014230	SRP68	AGACCAAATTAGAGGCTCAGTTCTTCAGATTATTAAGGAATCCCAGCAGCAGCATGGTTT
ASCRP3001806	168	164.5	163	181	192	290.5	7.886	7.71973	7.11382	7.07467	7.35505	7.97039	P	P	P	P	M	P	hsa_circRNA_405792		25070500	chr19	-	46133214	46133304	intronic	ENST00000588496	EML2	AGACCAAGGTGGTGGATAATGGAGGCAACCTGCTGTGTGCAGTGGATGAATCCAATGATC
ASCRP3001807	72	71.5	128	157	113	127	6.28631	6.1165	6.79938	6.88375	6.57376	6.65891	P	P	P	P	P	P	hsa_circRNA_102933	hsa_circ_0058521	circBase	chr2	+	228384663	228401709	exonic	NM_004504	AGFG1	AGACCAATGCCAGAGGAGCAACAGGTCTGTAAACAGATTTGGCTAGGATTATTTGATGAT
ASCRP3001808	43	61	84	85.5	68.5	78	5.03559	5.8509	6.23934	6.03083	5.73152	5.90004	A	A	P	P	P	P	hsa_circRNA_007936	hsa_circ_0007936	circBase	chr6	+	47471015	47472494	sense overlapping	NM_012120	CD2AP	AGACCACCACAATAGAGCAAATGTCATAGTAGAGCAGATACCTCAATAAATTGACTATAT
ASCRP3001809	321	368	654	553	440	429.5	8.95094	9.04339	8.99284	8.70638	8.63287	8.58515	P	P	P	P	P	P	hsa_circRNA_102628	hsa_circ_0052767	circBase	chr2	-	15601324	15651474	exonic	NM_015909	NBAS	AGACCACTTCTCCACATGAATATTCTGTTTTGCTGCCCGAAGCTTGACTTTTACTTGTTG
ASCRP3001810	703.5	851.5	852	717	789	679	10.105	10.2757	9.34265	9.07739	9.48442	9.34441	P	P	P	P	P	P	hsa_circRNA_104414	hsa_circ_0080797	circBase	chr7	+	76062243	76062964	exonic	NM_007155	ZP3	AGACCAGAATGCCTCCCCTTATCACACCATCGTGGACTTCCATGGGCAGGGCAATGTGAG
ASCRP3001811	147	132	141	163	155.5	132.5	7.6406	7.33434	6.90247	6.92143	7.04766	6.69069	P	P	P	P	P	P	hsa_circRNA_401289		25242744	chr14	-	77812691	77818094	exonic	NM_213601	TMED8	AGACCAGGCCCAGGTCCTCAATGAGAGAATGAAGATCTAGAAAACAAGGATACCTCTTTA
ASCRP3001812	79	99	99	99	104	101	6.46297	6.83457	6.42709	6.26145	6.46569	6.28939	P	P	P	P	P	P	hsa_circRNA_012969	hsa_circ_0012969	circBase	chr1	+	76253181	76257256	exonic	NM_004582	RABGGTB	AGACCAGGTTCTGAATCCCATGCTGGGCAGGGCACTCCACAGAAGGATGTTATTATCAAG
ASCRP3001815	68	60	53	62	73.5	115	6.08851	5.68554	5.39401	5.49876	5.8278	6.41446	P	A	A	P	P	P	hsa_circRNA_103893	hsa_circ_0073030	circBase	chr5	-	74135898	74137504	exonic	NM_015566	FAM169A	AGACCCAGAAAATTCTTGCTCTCTTTGCACCTGAAGATTCACTGACAGAGGATGGCATTC
ASCRP3001816	363	293.5	247	348.5	301	609	9.1468	8.71298	7.68217	8.04603	8.07039	9.16168	P	P	P	P	P	P	hsa_circRNA_101947	hsa_circ_0041481	circBase	chr17	-	3853804	3854067	exonic	NM_005173	ATP2A3	AGACCCCAGAGCTGTGAACCAGGACAAGAAGAACATGCTGTTTTCTTGGGGGACAAAGTG
ASCRP3001817	62.5	80	67	69.5	65	81.5	5.9765	6.38455	5.84881	5.7156	5.6691	5.9534	P	P	A	P	P	P	hsa_circRNA_405108		25070500	chr12	+	132512561	132529498	exonic	NM_015409	EP400	AGACCCCTCAGGAGGAAAAGACCAGACTCTTGAAAGAGCGCCTGGATCAGATTTATTTAG
ASCRP3001818	96	115	143	126	145	123.5	6.8863	7.06033	6.92143	6.53992	6.93918	6.57187	P	P	P	P	P	P	hsa_circRNA_031655	hsa_circ_0031655	circBase	chr14	-	35564253	35568590	exonic	NM_017917	PPP2R3C	AGACCGTGTTTTCCAGGAGTGTCTCACTTATGATGGAGAAATGGATTTAGAAAACTACAT
ASCRP3001819	107	127	290	227	190	271	7.06752	7.28509	7.91069	7.42037	7.37836	7.89259	P	P	P	P	P	P	hsa_circRNA_104666	hsa_circ_0008496	circBase	chr8	-	101721360	101725409	exonic	NM_002568	PABPC1	AGACCTCATCGGCCTGCCTTAAGTGTGAAAGTAATGACTGATGAAAGTGGAAAATCCAAA
ASCRP3001820	71	68.5	365	477.5	373.5	340	6.28631	6.01233	8.18553	8.51162	8.3814	8.22765	P	A	P	P	P	P	hsa_circRNA_100259	hsa_circ_0006677	circBase	chr1	-	67356836	67371058	exonic	NM_024763	WDR78	AGACCTGGAAGAACCATCCTATAAACGGGAAAGATTGACTAGTTTCACAGGAACAATGCC
ASCRP3001821	256.5	294	1599	979.5	1099	487	8.5817	8.69916	10.2422	9.54409	9.98751	8.78507	P	P	P	P	P	P	hsa_circRNA_101559	hsa_circ_0004374	circBase	chr15	-	65471271	65472542	exonic	NM_006660	CLPX	AGACCTTTGTATGTATTTCTGGTGGTCGCATTCATATGTCAGTTTTAGGAAGGCTTGGGA
ASCRP3001822	62	59.5	79	128	71	106	6.02899	5.72472	6.10607	6.59692	5.84254	6.373	P	A	P	P	P	P	hsa_circRNA_001757	hsa_circ_0001757	circBase	chr7	-	140034228	140037149	sense overlapping	NM_032295	SLC37A3	AGACCTTTTCTTCTATATTTAGTGTCTCTGATCCGGGACAAGCTAGGATGGATGTGGGTT
ASCRP3001824	88	90	69	77	88	69	6.72519	6.59319	5.84881	5.78919	6.09027	5.62836	P	P	P	P	M	P	hsa_circRNA_046298	hsa_circ_0046298	circBase	chr17	-	79977183	79977257	exonic	NM_001271007	STRA13	AGACGCGCTCCGTGTGGACGTGGACCAGCTGGAGAAGAAGCAGCAGTCCGCGGCGTGCGG
ASCRP3001826	55.5	56	164	176	158	131	5.8278	5.62593	7.16037	7.06752	7.1345	6.70574	P	A	P	P	P	P	hsa_circRNA_005863	hsa_circ_0005863	circBase	chr18	+	13099474	13103587	exonic	NM_032142	CEP192	AGACGTGAAATGGCATCTGTCATCTTTAGCGCCACCTTATGTCAAGGAGTAAACTACAAA
ASCRP3001827	274.5	272	247	466.5	245.5	280	8.68871	8.57793	7.65797	8.4569	7.7652	7.89259	P	P	P	P	P	M	hsa_circRNA_000860	hsa_circ_0000860	circBase	chr18	+	77455224	77457988	exonic	NM_004715	CTDP1	AGACGTTGATTCACACAACCGAGCAGCACTGTCAGCAGATGTCGAATAAAAGCGGTTCTG
ASCRP3001828	54	61	65	159	93.5	169	5.58644	5.74504	5.80648	6.90648	6.28477	7.09063	A	A	A	P	P	P	hsa_circRNA_104712	hsa_circ_0085782	circBase	chr8	+	142161717	142166069	exonic	NM_014957	DENND3	AGACGTTTATTCAGAGATCCTGACATGCATCCTGACGGAACAGCGGATCGTCTTCTTCTC
ASCRP3001829	101	127	135.5	109	116	99	6.95186	7.27037	6.84087	6.35842	6.5963	6.2039	P	P	P	P	P	P	hsa_circRNA_077032	hsa_circ_0077032	circBase	chr6	-	75823317	75875495	exonic	NM_004370	COL12A1	AGACTACAAACCACAAGTTGGAGTGATTGCAGATCAACGTGGTTCTCCTCAAGATTTAGT
ASCRP3001830	121	138	293	227	217.5	223.5	7.32612	7.43573	7.90468	7.42178	7.59842	7.52068	P	P	P	P	P	P	hsa_circRNA_025951	hsa_circ_0025951	circBase	chr12	+	46230371	46233279	exonic	NM_152641	ARID2	AGACTCATGTAGCATCTGCCCCAGTTTTGGAAAGACATCGTTGATGATAATGAAGTTCGT
ASCRP3001831	50.5	78	54.5	117	58	74	5.46649	6.29399	5.51199	6.45819	5.46649	5.79136	A	P	A	P	A	P	hsa_circRNA_001681	hsa_circ_0001681	circBase	chr7	-	22330793	22357656	exonic	NM_012294	RAPGEF5	AGACTCCGAAGAAAGCAGTGATGAAATTCTTGTGCGTCTAACATCTGCGACTCTATCAAG
ASCRP3001832	66	66	768.5	808.5	395	499	6.08851	5.924	9.21565	9.2671	8.47323	8.82723	P	A	P	P	P	P	hsa_circRNA_104491	hsa_circ_0003047	circBase	chr7	+	131060182	131130662	exonic	NM_013255	MKLN1	AGACTCTGGGATGGGAACATTTTAGTGGACAAACCAAATGACCAATCTTCAAGATGGTCT
ASCRP3001833	184	193	988	823	666.5	659	8.02241	7.99934	9.55308	9.28648	9.24646	9.29655	P	P	P	P	P	P	hsa_circRNA_102962	hsa_circ_0001119	circBase	chr2	-	240929490	240954277	exonic	NM_004544	NDUFA10	AGACTGACCGTGTCTTACATCAGTTCAGAGAGGTGTGGACCACTACAACGAGGTGAAGAG
ASCRP3001834	66	67	88	166.5	128	266	6.10257	6.01233	6.23934	6.95961	6.7611	7.84997	P	A	P	P	P	P	hsa_circRNA_100704	hsa_circ_0000264	circBase	chr10	-	125798030	125806240	exonic	NM_014863	CHST15	AGACTGATTGTCATGCTCAGGGACCCTGTGGAGAGGAAATCTGGCATTTTTTAAAGTTTG
ASCRP3001835	116.5	128	553	548	543	114	7.24998	7.30575	8.76517	8.6954	8.95555	6.43822	P	P	P	P	P	P	hsa_circRNA_002153	hsa_circ_0000377	circBase	chr12	-	11273608	11276786	intronic	uc001qzf.2	PRB4	AGACTGCATCTGTTCATATGAGTGCTACTCATTGAGTTTCCTTGTGAGGAGATTGTGTGG
ASCRP3001836	77	68.5	1418.5	1670	476	1255	6.38167	6.02899	10.0532	10.3694	8.74388	10.2659	P	A	P	P	P	P	hsa_circRNA_100925	hsa_circ_0023940	circBase	chr11	-	85723323	85742653	exonic	NM_007166	PICALM	AGACTGTTTGCAGCATACAATGAAGGAATTATTAATTTGTTGGACTTAATTCAGTGCACA
ASCRP3001837	94	80	94	111.5	145.5	123.5	6.85963	6.35842	6.36135	6.37662	6.99491	6.60436	P	P	P	P	P	P	hsa_circRNA_407203		25070500	chr9	+	99220665	99220823	sense overlapping	NM_014282	HABP4	AGACTTCACAGCTGAGAAGTTTCCAGATGAAAAAAGCGGACTCCTAGAAGAGGGGAGCAG
ASCRP3001838	54	64	76.5	73	67	73	5.58644	5.77828	6.06535	5.76728	5.72472	5.76949	A	A	P	P	P	P	hsa_circRNA_400941		25242744	chr12	+	46211452	46215270	exonic	NM_152641	ARID2	AGACTTCGTTAAGATTATCTGCGTCAAAGTTATGGGCTGTCCATGGACTTTAATTCGCCA
ASCRP3001841	75.5	79	74	90	87	63	6.44652	6.33031	5.98031	6.06176	6.10607	5.4961	P	P	P	P	P	A	hsa_circRNA_001030	hsa_circ_0000333	circBase	chr11	+	68229037	68229117	intronic	ENST00000265636	PPP6R3	AGACTTTTTAATTATAGGTGAACGGGATGGGTCTTTGGATGTGTTTCCTGTTGAGGTCCT
ASCRP3001842	183	174.5	611.5	902.5	613	1100	8.04375	7.83136	8.90039	9.42269	9.12058	10.0735	P	P	P	P	P	P	hsa_circRNA_406544		25070500	chr4	+	144464665	144465125	sense overlapping	NM_003601	SMARCA5	AGAGAAAAACAAAAGGCTTGTGGATCAGAATCTGAACAAAATTGGGAAAGATGAAATGCT
ASCRP3001843	48	46	71	95	75	83	5.4054	5.08601	5.87158	6.13201	5.90807	5.93976	A	A	P	P	P	P	hsa_circRNA_100951	hsa_circ_0024231	circBase	chr11	+	108186549	108206688	exonic	NM_000051	ATM	AGAGAAACACGGAAACTAGGAAGAGGAAATTAACTATCTGTACTTATAAGGATCTTCTCT
ASCRP3001844	64.5	67	62	56	65	82.5	5.9765	5.95921	5.67146	5.30558	5.65485	5.88994	P	A	A	A	P	P	hsa_circRNA_101043	hsa_circ_0025887	circBase	chr12	+	40696590	40697936	exonic	NM_198578	LRRK2	AGAGAAACTGCATCTTTCTCACAATAAACTGAAAGAGCTGCTATGCCTTTCTTGCCTCCT
ASCRP3001846	218	226	270	252	245	395	8.34266	8.29312	7.81303	7.5869	7.76934	8.44159	P	P	P	P	P	P	hsa_circRNA_047040	hsa_circ_0047040	circBase	chr18	+	13387339	13438383	exonic	NM_181481	LDLRAD4	AGAGAACTGTCTCCTGGTGACCGAGCACCCGCCTCCGGGCATCTTCAACTTTTCAGAGGC
ASCRP3001848	193.5	157	522.5	928	499	537	8.12438	7.63275	8.70292	9.47718	8.83423	8.96232	P	P	P	P	P	P	hsa_circRNA_102511	hsa_circ_0050461	circBase	chr19	+	34699833	34706566	exonic	NM_015578	LSM14A	AGAGACAAGTAGCTGGAAGCTCTTTGACATCCTTTGGAACAGAAACATCAAACAGTGGTA
ASCRP3001849	49	53	84	66	70	73	5.4961	5.46104	6.1659	5.60014	5.81504	5.66437	A	A	P	P	P	M	hsa_circRNA_100220	hsa_circ_0005191	circBase	chr1	-	51253671	51267349	exonic	NM_007051	FAF1	AGAGACAGAAATGTTGATGTGGTACTTGAAGACACCTGTACTGTTGGCAGCTATCAATGG
ASCRP3001850	74.5	74	53	82	72	58	6.39316	6.24886	5.3207	5.93976	5.81504	5.35341	P	P	A	P	P	A	hsa_circRNA_004324	hsa_circ_0004324	circBase	chr1	-	68628715	68628997	intronic	ENST00000262348	WLS	AGAGACAGCAATTGGACAGAATTTGTGAAGGGTTTCATCACCTTAAATGGTTTTGAACCA
ASCRP3001852	324	405	329	247	288	237	8.95604	9.19313	8.06635	7.55752	7.99746	7.64991	P	P	P	P	P	P	hsa_circRNA_101470	hsa_circ_0034326	circBase	chr15	-	31947298	31981684	exonic	uc001zfs.1	OTUD7A	AGAGACCTGCTGGAAGAGTTCTCAGGCGCTGTGGTCTCACCTTCCACTGGGGCAACAATG
ASCRP3001853	74	83	111	140	115	136	6.38167	6.46976	6.62033	6.72291	6.60312	6.78091	P	P	P	P	P	P	hsa_circRNA_002789	hsa_circ_0002789	circBase	chr17	+	49340634	49346265	exonic	NM_016001	UTP18	AGAGACTACTAAGCGGAAAACATCTTCAGATGGTTCAAGAACATGAAGACTCGGGTGACT
ASCRP3001854	217	227	234	373	410	273	8.32815	8.29733	7.56548	8.12997	8.52832	7.89739	P	P	P	P	P	P	hsa_circRNA_104797	hsa_circ_0087293	circBase	chr9	+	82267504	82268990	exonic	NR_104239	TLE4	AGAGACTCCATCAAGCAGCAACAACTCCAGGCCCAGCATTTATCACATGGACATGGTCTC
ASCRP3001855	79	64	221.5	235	196	190	6.54508	5.88994	7.55305	7.47714	7.45093	7.28932	P	P	P	P	P	P	hsa_circRNA_100309	hsa_circ_0004127	circBase	chr1	-	115005725	115007010	exonic	NM_015906	TRIM33	AGAGACTGTCAGCTATTGGAACACAAAGAACATAGTTGGTGTAATACGGTGCCCAGTATG
ASCRP3001856	257	343	935	1065	859.5	356	8.58546	8.93211	9.45936	9.66105	9.63852	8.28948	P	P	P	P	P	P	hsa_circRNA_404459		25070500	chr1	+	26594973	26596105	exonic	NM_022778	CEP85	AGAGAGAAGCAGAATTCTCCTCCGCTGGACATAGGTCAAAGGTCGTGATAAACATATCAA
ASCRP3001857	63	73	78.5	109	91.5	81.5	6.02899	6.1659	6.0832	6.34665	6.23934	5.90807	P	P	P	P	P	P	hsa_circRNA_405201		25070500	chr14	-	35269429	35272194	exonic	NM_013448	BAZ1A	AGAGAGGCTTAAAGTAGAAAGAGAAAAGGCATCATCTCTTTCAACGTATAAAATAGCAGA
ASCRP3001858	69	84	64	75	78	130	6.1842	6.38455	5.72926	5.76728	5.88385	6.65891	P	P	A	P	P	P	hsa_circRNA_405135		25070500	chr13	-	38624905	38647113	sense overlapping	NR_047500	LINC00571	AGAGAGTGAAGGGGTATGATGAGACCAAAAGACCAGGAGACAACTGCCAAAGGTTATTAT
ASCRP3001859	68	78	66.5	78.5	65.5	89	6.10257	6.24886	5.80648	5.84463	5.59641	6.04	P	P	P	P	P	P	hsa_circRNA_103919	hsa_circ_0007003	circBase	chr5	+	96058342	96066564	exonic	NM_173060	CAST	AGAGAGTGTTGCTGGTATCACTGCAATATCTGGCAAGCCGGGTGACAAGGTGTCAGCTTC
ASCRP3001860	70	101	51	66	76	48	6.23137	6.86273	5.39401	5.54068	5.92796	5.07179	P	P	A	P	P	A	hsa_circRNA_007794	hsa_circ_0007794	circBase	chr2	+	19100478	19125164	sense overlapping	TCONS_00003590	XLOC_001374	AGAGATAAGAAAGAGAAAGAGGGACACAGGAGAGAATTAAGCTGACACCAGGAGACACAG
ASCRP3001861	44.5	55	291	149	146.5	74	5.23071	5.49876	7.88904	6.78528	6.96154	5.74728	A	A	P	P	P	P	hsa_circRNA_103423	hsa_circ_0005605	circBase	chr3	+	100013930	100016889	exonic	NM_018309	TBC1D23	AGAGATCCTTCAAGCGAATCAGCTACAAGGGCTTGGAAGTCTTTTTGCATGTTACTGTTC
ASCRP3001863	270	346	291	276.5	308	270.5	8.67142	8.93678	7.88904	7.70136	8.09873	7.8681	P	P	P	P	P	P	hsa_circRNA_100164	hsa_circ_0011545	circBase	chr1	+	35846859	35865177	exonic	NM_005095	ZMYM4	AGAGATGGCTTCCCCCAACCCAGACGAAGAAGACATTTTAAATCCAAAGGATGTGATCAG
ASCRP3001864	93	102	111	121	153	263	6.85963	6.84506	6.61298	6.51648	7.0522	7.83557	P	P	P	P	P	P	hsa_circRNA_103465	hsa_circ_0067231	circBase	chr3	-	128356641	128363826	exonic	NM_002950	RPN1	AGAGATGTGCCTGCCTATAGTCAGGTAAAGGGAGAAGATGAGGAAGAGAACAATTTGGAA
ASCRP3001865	55	46.5	79	98	75	71	5.68086	5.0097	6.07252	6.1659	5.86127	5.72472	A	A	P	P	P	P	hsa_circRNA_000600	hsa_circ_0000600	circBase	chr15	-	50862083	50867986	exonic	NM_017672	TRPM7	AGAGCAAAACATCACTGTAATTCTTGCTGTAGAAAGCTTAAACTTCCAGCTGTGGAAAGA
ASCRP3001866	80.5	82	107.5	163	100	281	6.50395	6.44238	6.54637	6.93132	6.4003	7.93864	P	P	P	P	P	P	hsa_circRNA_001430	hsa_circ_0001516	circBase	chr5	+	96437462	96438798	exonic	ENST00000509481	CTD-2215E18.1	AGAGCAGACTTCACACATAGGAGACGGGTTTGGCTCTGTGATTCATCAGAAATAAGAAAA
ASCRP3001867	378.5	439	2596.5	4076	3285	2156	9.19938	9.31375	10.8763	11.822	11.4444	11.1689	P	P	P	P	M	P	hsa_circRNA_101232	hsa_circ_0006732	circBase	chr13	-	21987790	21999817	exonic	NM_153251	ZDHHC20	AGAGCAGCAAGAGCTTTACCTATCTATACCACATCAGCTTCAAAAATTACTATTTTTGGA
ASCRP3001869	56	56	64	70.5	72	81	5.72472	5.46104	5.77828	5.69486	5.77828	5.93976	A	A	P	P	P	P	hsa_circRNA_406351		25070500	chr3	-	129579782	129599402	exonic	ENST00000509440	TMCC1	AGAGCATGCTTGTTCAAATCCTGAATAGTCCACACATTCCTAGGTATTAATCTCTGGAGA
ASCRP3001870	160	149	132.5	137	133	134	7.80176	7.53566	6.84087	6.68661	6.82611	6.69533	P	P	P	P	P	P	hsa_circRNA_407284		25070500	chrX	+	47028897	47030400	intronic	ENST00000329236	RBM10	AGAGCCAGCGGCCAGCTCCTAGGCCTGCCCAGACTGACTGCCCGTCTGGTGTGAGGAGGG
ASCRP3001872	64	77	319	307.5	156	215	5.99547	6.29399	8.02772	7.85414	7.09679	7.47984	P	P	P	P	P	P	hsa_circRNA_005801	hsa_circ_0005801	circBase	chr10	-	98303832	98325183	exonic	NM_020123	TM9SF3	AGAGCCATTCCTTTTGGAACAATGATGATGTGATGCCAGCCACTTACTGTGAAATTGATT
ASCRP3001873	68.5	75	66	76	75	65	6.21528	6.17757	5.84881	5.88385	5.90807	5.61861	P	P	P	P	P	P	hsa_circRNA_000519	hsa_circ_0000262	circBase	chr10	-	121048086	121048266	antisense	NM_005308	GRK5	AGAGCCCACCATGTTGCTGCAGCAGTGACACAGTGAGGTACAGCAGAGATGAGGAAGAGC
ASCRP3001875	1074	1004	5977	7040	4872.5	4076.5	10.7752	10.5496	11.9941	12.6329	12.0742	12.2265	P	P	P	P	P	P	hsa_circRNA_103149	hsa_circ_0002903	circBase	chr21	+	47768925	47769734	exonic	NM_006031	PCNT	AGAGCGAGAAAGAAAAACAGCTGGAGACCCTGAAGGAAGATTGGGAATCTGAAAAAGATT
ASCRP3001877	215	180	246.5	162.5	188	236.5	8.30951	7.91069	7.69499	6.9426	7.37836	7.66124	P	P	P	P	P	P	hsa_circRNA_083776	hsa_circ_0083776	circBase	chr8	+	27514298	27530537	exonic	NM_016240	SCARA3	AGAGCTATTTCCAGGAGTTTTTCAGAAAAGTGGACTCTCTCTCCGAAGACATCTCCTTGA
ASCRP3001878	118	132	255	166	164	192	7.24285	7.34843	7.7077	6.95574	7.14346	7.27891	P	P	P	P	P	P	hsa_circRNA_026787	hsa_circ_0026787	circBase	chr12	-	56182858	56189860	exonic	NM_033082	SARNP	AGAGCTCAAAGATTTGGTTTGAATGTCTCTTCAATCTCCAGAAAGGGCAGCAGAGAAGAA
ASCRP3001879	59	63	65	64.5	62.5	64	5.86127	5.81504	5.84881	5.58394	5.57388	5.5612	P	A	P	P	P	A	hsa_circRNA_104559	hsa_circ_0008752	circBase	chr8	-	17092224	17094882	exonic	NM_013354	CNOT7	AGAGCTGCAAAAATCTCAAAGGAGGACATGTATGCCCAGGACTCTATAGAGCTACTAACA
ASCRP3001880	242	209	168	162	227.5	154	8.47391	8.13703	7.13493	6.89844	7.64301	6.91098	P	P	P	P	P	P	hsa_circRNA_406796		25070500	chr6	+	74175931	74202075	exonic	NM_012123	MTO1	AGAGCTGGCTGAAAGACTGAAAATAGAAGGTCAGATGTCATGTAATCCTTCCTTTGGTGG
ASCRP3001881	87	74	82	90	93	88.5	6.70689	5.99547	6.1303	6.07073	6.18585	6.07073	P	M	P	P	P	P	hsa_circRNA_083946	hsa_circ_0083946	circBase	chr8	-	37732032	37735069	exonic	NM_025151	RAB11FIP1	AGAGCTGTCAAGCCCCGGTGGTATAAGTTGAAATCCAAACCAGGAAAGAAGGACAAGGAG
ASCRP3001882	111	184	332.5	315.5	322.5	119	7.16163	7.94768	8.0864	7.89385	8.16557	6.5579	P	P	P	P	P	P	hsa_circRNA_100605	hsa_circ_0006151	circBase	chr10	-	70227879	70229920	exonic	NR_102264	DNA2	AGAGCTGTCCTGAGTGAAACTTTTAGGATTTCAGAAGAAAGTGGTAGCTTCCTTTCCAAG
ASCRP3001883	68.5	66	483	434	341	214	6.15075	5.95921	8.5732	8.35887	8.24777	7.47984	P	A	P	P	P	P	hsa_circRNA_000843	hsa_circ_0000843	circBase	chr18	+	39595439	39613921	exonic	NM_002647	PIK3C3	AGAGGAATAATTCCGGAAACAGCTACACTGTTTAAACTCCCAAATTATAACCAGCCCCCT
ASCRP3001884	185.5	283	424	258	514	266	8.05758	8.63846	8.40677	7.61691	8.88279	7.85984	P	P	P	P	P	P	hsa_circRNA_102602	hsa_circ_0052318	circBase	chr19	-	58436990	58439415	exonic	NM_133460	ZNF418	AGAGGAATTGGTTGTTGGTGTGGATCAGAAGATGAGGAGGCACCTTCTAAGAAGAGCATT
ASCRP3001885	163	141	146	159	142	131	7.87323	7.46869	6.97402	6.91148	6.93918	6.67076	P	P	P	P	P	P	hsa_circRNA_101643	hsa_circ_0036750	circBase	chr15	-	90446447	90454051	exonic	NM_182616	ARPIN	AGAGGACGAGGAGTGGGGGAAATGGTGTCCTGCTGGAGGGAGAACTGATCGATGTATCTC
ASCRP3001886	63	65	81	87	87	82.5	5.9765	5.87363	6.1303	6.03634	6.1303	5.92993	P	A	P	P	P	P	hsa_circRNA_007344	hsa_circ_0007344	circBase	chr2	-	10740978	10747437	exonic	NM_024894	NOL10	AGAGGAGAAGCAGAAATCTACATGGAAAAAGAAAGTTAAGGTTTTGGGTCCTGCTCCTCG
ASCRP3001889	171	189	549	593	462	343.5	7.92213	7.97708	8.74696	8.7989	8.69916	8.23585	P	P	P	P	P	P	hsa_circRNA_007992	hsa_circ_0007992	circBase	chr7	+	66262360	66270383	exonic	NM_014504	RABGEF1	AGAGGATGGCTACTATTTCACCAATCTGTGCCTCCAGAAAGAGTCGAGAAGATAATGGAT
ASCRP3001890	125	153	1532	1271	1009	422.5	7.38485	7.62302	10.1658	9.9443	9.89458	8.5645	P	P	P	P	P	P	hsa_circRNA_105012	hsa_circ_0001934	circBase	chrX	+	77270158	77275895	exonic	NM_000052	ATP7A	AGAGGCACAAACATCAAAGGGCAAAACATCAGAGGCTCTTGCAAAGTTAATTTCACTACA
ASCRP3001891	181	183	370	374	333	355	8.01104	7.91069	8.22544	8.12997	8.20603	8.28524	P	P	P	P	P	P	hsa_circRNA_403764		25242744	chr7	-	6022454	6042267	exonic	NM_000535	PMS2	AGAGGCTCATAGCCGATGTCACCATTTCTACCTGCCACGCATCGGCGAAGGTTGGAACTC
ASCRP3001892	86.5	86	125.5	130	146.5	156	6.74662	6.56997	6.80477	6.63129	7.01457	6.97593	P	P	P	P	P	P	hsa_circRNA_006036	hsa_circ_0006036	circBase	chr7	+	128231903	128249633	exonic	ENST00000479267	RP11-274B21.1	AGAGGGAGGGAAGAATAGATGATTTATTAAGATGACGAGTAGCACAGCCCCTCTATGGTT
ASCRP3001893	250	334	288	278	283	285.5	8.55574	8.90428	7.86423	7.69847	7.97661	7.95206	M	P	P	P	P	P	hsa_circRNA_104148	hsa_circ_0008236	circBase	chr6	-	83667030	83754378	exonic	NM_198920	UBE3D	AGAGTAATGCCAATCTGCCTTCATCCCTTCGCCGTGTGAATTCCTTTCAGGAAGCTCCTC
ASCRP3001894	59	65.5	75.5	66	79	67	5.8278	5.87363	6.04911	5.63805	5.97076	5.58894	P	A	P	P	P	P	hsa_circRNA_403022		25242744	chr3	+	178921331	178922376	exonic	NM_006218	PIK3CA	AGAGTACCTTGTTCCAATCCCAGTATATAAGAAGCTGTATAATGCTTGGGAGGATGCCCA
ASCRP3001895	124.5	427.5	90.5	278	101	81	7.31936	9.26788	6.27083	7.70453	6.36573	5.92004	P	P	P	P	P	P	hsa_circRNA_403482		25242744	chr5	-	150076352	150078193	exonic	NM_018047	RBM22	AGAGTACTATACACAGAATATGGAGAGAGAGATCTGTGCCAGGCCATTCACAGTGTTTCG
ASCRP3001896	2157	2641	6222	6806.5	4671	2469	11.6441	11.8783	12.0926	12.549	12.0132	11.3571	P	P	P	P	P	P	hsa_circRNA_103619	hsa_circ_0001400	circBase	chr4	-	37633006	37640126	exonic	NM_001085399	RELL1	AGAGTAGCAGCGAATGCTGATGTCTTAAAGGCGATGGTAGCAGATAACAGCCTGTATGAT
ASCRP3001897	101	89	192.5	234	194	154.5	6.97593	6.59319	7.33732	7.44404	7.4091	6.94797	P	P	P	P	P	P	hsa_circRNA_003357	hsa_circ_0003357	circBase	chr10	+	111883774	111890244	exonic	NM_001121	ADD3	AGAGTATAAGAGGACAATCGAACGTAAACAACAAGGCCTAGAAGGGGTATAGAACAGGCT
ASCRP3001898	55	61	68	67	68	63.5	5.76949	5.81504	5.82568	5.60014	5.6691	5.48272	A	A	P	P	P	A	hsa_circRNA_406315		25070500	chr3	-	101371339	101384652	exonic	NM_014415	ZBTB11	AGAGTATAGGAGACACATGAACAACCATGAAGGTTTTTGTAAGGCCAGCTTCCTTCCTTT
ASCRP3001899	62	69	72	64	80	82	5.92202	5.99547	5.93976	5.51725	6.01419	5.92993	P	A	P	A	P	P	hsa_circRNA_000637	hsa_circ_0000637	circBase	chr15	+	76182775	76183355	exonic	NM_173469	UBE2Q2	AGAGTGCAGTTTGGAGCAAATAAGGTATGTATTGGGTGGAGGAGCATTATGTATGGAACT
ASCRP3001900	70.5	68	117.5	104	85.5	112	6.21528	5.99547	6.63492	6.24728	6.08142	6.4003	P	A	P	P	P	P	hsa_circRNA_403631		25242744	chr6	-	70451680	70462248	exonic	NM_018368	LMBRD1	AGAGTGGGAAAAAGTGAAGTCCCTATTTGAAGAACTTGGAAGTAGTCCTTTATATTCTGT
ASCRP3001903	52	49	210	184	134	130	5.58644	5.16186	7.46936	7.11686	6.86376	6.68485	A	A	P	P	P	P	hsa_circRNA_403179		25242744	chr4	+	88977237	88989213	exonic	NM_000297	PKD2	AGAGTTTCAAGTCTCTTCAAATTCATCAATTTTAACAGGACCATGAGCCAGCTCTCGACA
ASCRP3001904	82	70.5	396	240	156	140	6.59568	6.1165	8.29178	7.49225	7.1003	6.71949	P	P	M	P	P	M	hsa_circRNA_029865	hsa_circ_0029865	circBase	chr13	+	28840851	28869475	exonic	NM_175854	PAN3	AGATAAATTTCAGTTCCTACAGAGGTTGACAGCTACCATAGCCTATTCCCTCTAGAACCA
ASCRP3001905	115	124	135	144	116	130	7.19401	7.24206	6.82293	6.74662	6.60312	6.65891	P	P	P	P	P	P	hsa_circRNA_062556	hsa_circ_0062556	circBase	chr22	-	24108020	24108462	exonic	NM_213720	CHCHD10	AGATAACCCAAGACACAAATGTGCAATTAAAAGTTTATTTTAGACCACAGCCCCCACCCC
ASCRP3001907	244	405	46	92	54	47	8.48385	9.19005	5.14836	6.07073	5.3267	4.99469	P	P	A	P	A	A	hsa_circRNA_001778	hsa_circ_0001778	circBase	chr7	+	158662545	158669382	exonic	NM_018051	WDR60	AGATACCGAGAAAGAAAGAGAAGAACCAAAGATGATACCTGGAAAGCAGATGACCTCAGA
ASCRP3001909	40	45	93	112	77.5	134	4.85628	4.98334	6.36135	6.41446	5.98031	6.71949	A	A	P	P	P	P	hsa_circRNA_406215		25070500	chr3	+	3182193	3186394	exonic	NM_182916	TRNT1	AGATACTTCAGCTTCATGAAGAAAATTTTGAGATTACTACACTACGGATTGATGTCACCA
ASCRP3001911	194	231	709	678	531	446.5	8.12954	8.30134	9.09245	8.99249	8.91329	8.64193	P	M	P	P	P	P	hsa_circRNA_404910		25070500	chr11	+	76234198	76239510	exonic	NM_020193	C11orf30	AGATAGTAGTTCCTCTTCTACAGAGTCCTCCCAGAGTTCCCAAGGAACGACTACCAAAAT
ASCRP3001912	133	130	1022	1439	806.5	867.5	7.4612	7.34843	9.60047	10.1392	9.53229	9.68819	P	P	P	P	P	P	hsa_circRNA_104809	hsa_circ_0001867	circBase	chr9	-	86294689	86297981	exonic	NM_013438	UBQLN1	AGATATAATGAGACAAGCCTCAGGATCATTCAGCTCAGCAAACAAATACAGCTGGAAGCA
ASCRP3001914	152	164.5	1457.5	1369	988	608	7.70078	7.73109	10.0897	10.0619	9.86304	9.14775	P	P	P	P	P	M	hsa_circRNA_101243	hsa_circ_0029855	circBase	chr13	+	28834583	28835595	exonic	NM_175854	PAN3	AGATATGCCAGGTGTTTCCAAACTATCATATTTATCCTCCAACTGCACCTCACGTTGCTT
ASCRP3001915	133	179	102	140	90	110	7.4612	7.87937	6.48863	6.70689	6.1659	6.41023	P	P	P	P	P	P	hsa_circRNA_100315	hsa_circ_0013752	circBase	chr1	-	118429198	118461358	exonic	NM_017686	GDAP2	AGATATGGACAAGGAAAGGAGATGTGGCATTACTGAACTGTACAGCCATTGTGAATACCA
ASCRP3001916	821	836	1066	1558.5	1387.5	2907	10.3571	10.2487	9.67251	10.2555	10.2757	11.6281	P	P	P	P	P	P	hsa_circRNA_104507	hsa_circ_0001756	circBase	chr7	-	139415730	139416814	exonic	NM_022740	HIPK2	AGATATTACAGGTATGGCCTCACATGTGCAAGTTTTCTCCCCTCACACCCTTCAATCAAG
ASCRP3001918	66	62	133	100	108	131	6.1659	5.77828	6.83351	6.22173	6.49131	6.70574	P	A	P	P	P	P	hsa_circRNA_092363	hsa_circ_0000028	circBase	chr1	-	22041881	22048257	exonic	NM_032236	USP48	AGATATTCTGTGTCCACATGTGAAAGCCCTGTGTAAGGAATGTGTAGTAGAACGTTGTCG
ASCRP3001922	141	130	403	740.5	644	518.5	7.58345	7.31484	8.34581	9.12446	9.18789	8.90491	P	P	P	P	P	P	hsa_circRNA_008304	hsa_circ_0008304	circBase	chr3	-	141811902	141820683	exonic	NM_001178138	TFDP2	AGATCAGAATCTCAGTCCAACAAAAGGTTGTTCTTTTAAAGAATTATTGAAGACGAAGGT
ASCRP3001924	52	61	48.5	88	74	226.5	5.5381	5.77828	5.17523	6.02346	5.81504	7.57276	A	A	A	P	P	P	hsa_circRNA_405031		25070500	chr12	+	83289596	83290425	exonic	NM_152588	TMTC2	AGATCAGGGATAAAAGTAAACCCAGCTAAAGAGGAAGAACTTGTCGCTTTTCCTAAGCAT
ASCRP3001925	79	92	100.5	73	104	86	6.46297	6.65891	6.42009	5.70411	6.43822	6.04	P	P	P	P	P	P	hsa_circRNA_406341		25070500	chr3	-	125170148	125176209	exonic	NM_003794	SNX4	AGATCAGTATGTGCAAAAAGGGCTGTGTGCAGGAAACATGAACTTATGCAGTATGACTTG
ASCRP3001926	67	68	54	66	66.5	59	6.13629	5.95921	5.39401	5.58894	5.64046	5.37964	P	A	A	P	P	A	hsa_circRNA_104229	hsa_circ_0078337	circBase	chr6	-	154520801	154567894	exonic	NM_015553	IPCEF1	AGATCATGGACAAAGGTTTTCTCACGATGAGTCGGAGGAGGATATCGTGTAAAGATCTGG
ASCRP3001927	52	50	79.5	68	70	72	5.63079	5.25924	6.06535	5.62593	5.74504	5.73604	A	A	P	P	P	P	hsa_circRNA_407116		25070500	chr8	+	109462051	109468159	exonic	NM_014673	EMC2	AGATCCAACTAACACTAAATGAGAGATAAAATGAGAAAATGGAGAGAAGAAAACTCAAGA
ASCRP3001928	59	64.5	79	86	81	69.5	5.88385	5.87363	6.10607	5.99169	6.03267	5.69486	P	A	P	P	P	P	hsa_circRNA_045989	hsa_circ_0045989	circBase	chr17	-	78115117	78115647	exonic	NM_014740	EIF4A3	AGATCCAGAAGGTCTCAGTCCGGCACAGGAAAAACAGCCACCTTCAGTATCTCAGTCCTC
ASCRP3001929	65	67	63	86.5	68	65	6.11823	5.8509	5.72926	6.03083	5.70411	5.61861	P	A	A	P	P	A	hsa_circRNA_052247	hsa_circ_0052247	circBase	chr19	+	55997027	55998935	exonic	NM_020378	NAT14	AGATCCGTCTGGTTTTTTACACCGTTTGTTAATAAAGCCTGAAACCGCTGGTGCACGACG
ASCRP3001930	59.5	49	82	83	89	60.5	5.86127	5.27485	6.0938	5.92004	6.14736	5.48272	P	A	P	P	P	A	hsa_circRNA_030123	hsa_circ_0030123	circBase	chr13	-	42481721	42524149	exonic	NM_015058	VWA8	AGATCCGTGCAGGCACAGCCTTTTACATTGATCAGGTGATACAGTTAATATTGGAGATGT
ASCRP3001931	56	66	106	90	83	84.5	5.76949	5.88994	6.50196	6.04365	6.07252	6.0086	A	A	P	P	P	P	hsa_circRNA_001738	hsa_circ_0001738	circBase	chr7	-	107002477	107053077	exonic	NM_006348	COG5	AGATCCTGTTTCTCACATTTGTTTCATTGAAGAAATAGTTAAGATTATCTTTCTCAAGGA
ASCRP3001932	141	149.5	1207.5	540	450.5	337.5	7.54406	7.56198	9.83297	8.6664	8.66314	8.19787	P	P	P	P	P	P	hsa_circRNA_103000	hsa_circ_0006704	circBase	chr20	-	17933230	17934761	exonic	NM_014426	SNX5	AGATCGCAACTTTCATGTTTTCCTGGAATATGATCAGGATATTCCACCTGCTCCTACGAA
ASCRP3001934	95	98	107	156	135	123.5	6.85963	6.77104	6.51648	6.87097	6.84924	6.61788	P	P	P	P	P	P	hsa_circRNA_002919	hsa_circ_0002919	circBase	chr5	+	115202366	115205825	exonic	NM_001284	AP3S1	AGATCTAATTCAAAGTGAAGATACACAACAGCAAATCATCAGGGAGACTTTCCATTTGGT
ASCRP3001936	48	55.5	113.5	93	97	59.5	5.35341	5.5612	6.59692	6.07073	6.29935	5.43349	A	A	P	P	P	A	hsa_circRNA_403140		25242744	chr4	+	71816416	71824757	exonic	NM_001244766	MOB1B	AGATCTCAATGAATGGGTTGCAGTTAACAGAGTTCTCAGCCTGAAGTTGACTGGAACTTT
ASCRP3001937	207	210.5	341	217.5	239.5	223	8.24083	8.16138	8.09873	7.35725	7.73109	7.52068	P	P	P	P	P	P	hsa_circRNA_405133		25070500	chr13	+	36939636	36943737	sense overlapping	NR_045180	SPG20-AS1	AGATCTCTCTGCCCAGGCTTGGAAATACATAAGGATCAGATTACTAGGAAAGCCAAGTCT
ASCRP3001938	65	61.5	81.5	220	141	260	6.07073	5.72472	6.0832	7.37112	6.90648	7.81356	P	A	P	P	P	P	hsa_circRNA_023799	hsa_circ_0023799	circBase	chr11	-	77991646	77991947	exonic	NM_012296	GAB2	AGATCTGTGGCTTCAATCAGGCTGAGGAGAGCACAGGCCTGGAAGAAACGCTGGTTTATC
ASCRP3001939	61	85	95	117	101.5	123.5	5.84463	6.44238	6.33254	6.45819	6.31075	6.57817	P	P	P	P	P	P	hsa_circRNA_023812	hsa_circ_0023812	circBase	chr11	-	78180292	78204241	exonic	NM_024678	NARS2	AGATCTTAAAGCAAGCATCCCAGAACTTCACCTTTACCCCAGAGAGCTTTTACTCAAGTG
ASCRP3001940	54	63	72	58	70.5	137	5.68086	5.88994	5.89601	5.38828	5.76728	6.7611	A	A	P	A	P	P	hsa_circRNA_403989		25242744	chr8	-	10677702	10692285	exonic	NM_017884	PINX1	AGATCTTGACTGCATTTTTGGGAAAAGACAGAGTAAGAAGACTCCCGAGGTCGGCGGAAG
ASCRP3001941	902.5	725	6268	6191	4150	2960	10.5181	10.0062	12.1189	12.4501	11.78	11.6602	P	P	P	P	P	P	hsa_circRNA_104532	hsa_circ_0001772	circBase	chr7	+	155465560	155473602	exonic	NM_053043	RBM33	AGATGAATTTACATGAACTTGAAGATGATTTACTTGGAGAAGATTTGCTATCTGGCAAAA
ASCRP3001943	279	239	325.5	259	224	209.5	8.72865	8.38518	8.05419	7.61691	7.6163	7.45813	P	P	P	P	P	P	hsa_circRNA_043415	hsa_circ_0043415	circBase	chr17	-	37571278	37576171	exonic	NM_004774	MED1	AGATGACTTCATTGCCAAAGTTGTTCAAAGGCTCTTCCTGGTCAGCAGCACTGCTATTTC
ASCRP3001944	102	100	84	154	119	106	6.99161	6.80261	6.1659	6.8482	6.63734	6.373	P	P	P	P	P	P	hsa_circRNA_008450	hsa_circ_0008450	circBase	chr16	+	66642211	66643906	exonic	NM_144601	CMTM3	AGATGAGACCACAGCCCACAAGACAGAAGGGTCTCTCATTCATCACTTTTATCTGCTATG
ASCRP3001945	70	86	117.5	113	87	93	6.28631	6.54637	6.64216	6.39745	6.11823	6.1659	P	P	P	P	P	P	hsa_circRNA_013573	hsa_circ_0013573	circBase	chr1	+	113633939	113662145	exonic	NM_014813	LRIG2	AGATGAGCGGTGGGATTTCAGTCATAATCGGTTGTCTAACTGGAACATCAGCTTGGAATC
ASCRP3001946	52	66	240.5	226	140	124.5	5.65485	5.93976	7.6163	7.41616	6.89238	6.53992	A	P	P	P	P	M	hsa_circRNA_103236	hsa_circ_0063481	circBase	chr22	+	41521867	41542820	exonic	NM_001429	EP300	AGATGATGCCTCGAATAACTCCACAATCTGATGGGAATGATGAACAACCCCAATCCTTAT
ASCRP3001947	54.5	75	58	55	63	64	5.65485	6.24886	5.46104	5.30558	5.53292	5.54584	A	P	P	A	P	P	hsa_circRNA_001805	hsa_circ_0001659	circBase	chr6	+	157431605	157435966	intronic	ENST00000414678	ARID1B	AGATGATGGAGAGTGAGAGATGATGCAACCTACTTCTCTCTAGAGGTAGTCAGATGCCTC
ASCRP3001948	67	67	64.5	97	94.5	117.5	6.10257	5.924	5.74504	6.1659	6.23137	6.51779	P	A	A	P	P	P	hsa_circRNA_406589		25070500	chr5	+	14678789	14693203	sense overlapping	NM_138348	OTULIN	AGATGCACAGAACCGAGATTAAGCGTAGCTCCTGAAATGGATATCATGGACTACTGCAAA
ASCRP3001949	356	366	2378.5	1589	1533	827.5	9.10604	9.03722	10.7722	10.2844	10.4349	9.61434	P	P	P	P	P	P	hsa_circRNA_103435	hsa_circ_0001329	circBase	chr3	+	119219541	119222868	exonic	NM_016589	TIMMDC1	AGATGCCTTAAGCCATTTTGTAATTGCAGGAGTGAACAGCAGAGAATTTCAAAGGACCTT
ASCRP3001950	117	135.5	905	435.5	405.5	431	7.24998	7.35652	9.42041	8.35887	8.51129	8.58687	P	P	P	P	P	P	hsa_circRNA_104707	hsa_circ_0003221	circBase	chr8	-	141856358	141900868	exonic	NM_005607	PTK2	AGATGCGGGGCAATGCACTAGAAAAGAAGTCTAACTATGAAGTATTAGAAATATGACAGA
ASCRP3001951	330	507	985	2768	962	2230.5	8.96941	9.5121	9.54731	11.0776	9.82092	11.2313	P	P	P	P	P	P	hsa_circRNA_104361	hsa_circ_0009092	circBase	chr7	+	44739739	44741214	exonic	NM_002541	OGDH	AGATGCTTCCAGGACCTTAAAGAAGCCAACTTCGACATCAATCAGCTATATGACTGCAAT
ASCRP3001952	61	59	300	246.5	136.5	158	5.92202	5.66673	7.94231	7.56198	6.89238	6.98924	P	A	P	P	P	P	hsa_circRNA_400738		25242744	chr11	+	34978930	35013926	exonic	NM_003477	PDHX	AGATGGAAAATTGTTGCCTGAAGAATACCAAGGAGGATCTTTTAGGTTGAAGAAGGAAGT
ASCRP3001953	64	89	65	65	71	138	5.99547	6.61911	5.82568	5.58894	5.84254	6.76994	P	P	P	P	P	P	hsa_circRNA_102754	hsa_circ_0055054	circBase	chr2	-	69575302	69577315	exonic	NM_002056	GFPT1	AGATGGAACTCCAGCAGATCATGAAGGGCAAAGACAAGAAAGGAAGCTGCAATCTCTCTC
ASCRP3001954	291	236	160.5	205.5	216	198	8.77014	8.35005	7.10991	7.27503	7.56865	7.32612	P	P	P	P	P	P	hsa_circRNA_104574	hsa_circ_0083756	circBase	chr8	-	27151596	27151827	exonic	NM_171982	TRIM35	AGATGGAGATGAAGGAGGACGACGTTTCTTTTCTCATGGTGGAGGCTGCATGGCTGGAAG
ASCRP3001957	55.5	51.5	159	225.5	114.5	265	5.5612	5.39401	7.08356	7.40698	6.5963	7.84997	A	A	P	P	P	P	hsa_circRNA_103128	hsa_circ_0061694	circBase	chr21	+	38792600	38868560	exonic	NM_101395	DYRK1A	AGATGGCACTTGGAACTTAAAGAAGACCAAAGATGGAAAACGGTGTTATAGTTTTGCCGC
ASCRP3001959	58	50	208	250	141.5	137	5.78919	5.27485	7.45265	7.55752	6.92243	6.75721	A	A	P	P	P	P	hsa_circRNA_005322	hsa_circ_0005322	circBase	chr1	-	227381486	227400920	exonic	NM_003607	CDC42BPA	AGATGGTGATAGCAATTGACTCAGTTCATCAGCTACATTATGTACACAGGTTGCTGTAGT
ASCRP3001960	58.5	67.5	81	85	84	117	5.86127	5.9765	6.0938	5.95728	6.03267	6.48863	P	A	P	P	P	P	hsa_circRNA_104753	hsa_circ_0005405	circBase	chr9	+	33351557	33352717	exonic	NM_002504	NFX1	AGATGGTGATTTGCTCTGAAGCATCTAGTACTTATCAAAGTTTCGGAGCAACATCCCCTG
ASCRP3001961	70	70	67	67	58	66	6.23137	6.06356	5.88385	5.65962	5.53292	5.58394	P	A	P	P	A	P	hsa_circRNA_000441	hsa_circ_0001623	circBase	chr6	+	90670648	90670832	antisense	NM_021813	BACH2	AGATGGTTATATTTCCTAGGTTGATGGGAACAGGAGAAGGTCCCAAAAGCAAACATTCCA
ASCRP3001963	155.5	169	181.5	149	140	158	7.76077	7.75132	7.25589	6.77872	6.81227	6.97019	P	P	P	P	M	P	hsa_circRNA_100848	hsa_circ_0022812	circBase	chr11	+	65055186	65063461	exonic	NM_002689	POLA2	AGATGTCCTCATCATCCCGTCAGAGCTGAGGTACTTCGTGAAGACTTTGAGCAAAGCATG
ASCRP3001964	372	194	367.5	345.5	297	176	9.18169	8.00964	8.21658	8.03186	8.0353	7.15616	P	P	P	P	P	P	hsa_circRNA_074183	hsa_circ_0074183	circBase	chr5	+	138611809	138614818	exonic	NM_199189	MATR3	AGATGTCTGACAGCCCTGTGTGACACCAAGATAAGTAACAGAGGCTGGCTGTGGCAGATG
ASCRP3001965	51	56	132	160	140	160	5.51725	5.5612	6.82293	6.85963	6.89238	6.99774	A	A	P	P	P	P	hsa_circRNA_002905	hsa_circ_0002905	circBase	chr2	+	203834641	203847164	exonic	NM_024744	CARF	AGATGTGCAGACTATTCCAATACAGATTATAGACAACCACTCAGCTCTTAGATTTACATT
ASCRP3001966	93	95.5	120	297.5	194	403	6.81868	6.77104	6.68134	7.80606	7.4013	8.47796	P	P	P	P	P	P	hsa_circRNA_004649	hsa_circ_0004649	circBase	chr1	-	243858892	244006584	exonic	NM_005465	AKT3	AGATGTGGATTTACCTTATCCCCTCAACAACTTTTCAGTGGCAAGCTGAGTCATCACTAG
ASCRP3001967	215	188	2915	3355	1590	1545	8.30951	7.95642	11.0341	11.4868	10.4707	10.5716	P	P	P	P	P	P	hsa_circRNA_092573	hsa_circ_0002117	circBase	chr7	+	131071878	131073731	exonic	NM_013255	MKLN1	AGATGTTCCCTTGTCGATTCATTAAAATAGTACTTGATTCTAAAGCTCGAAAGGCCTGCT
ASCRP3001968	63	65.5	52	63	71.5	82	5.95728	5.90807	5.35635	5.56374	5.8278	5.93976	P	A	A	A	P	P	hsa_circRNA_005068	hsa_circ_0005068	circBase	chr1	-	20082126	20113610	exonic	NM_181719	TMCO4	AGATGTTCCTGGAGAGCCTGAAGGAAATCAAAGAAGAGGAATCTGAGGCAATTTGCATAT
ASCRP3001969	132.5	138.5	1318	984	724.5	307	7.49225	7.45847	9.95433	9.54908	9.36132	8.03278	P	P	P	P	P	P	hsa_circRNA_010048	hsa_circ_0010048	circBase	chr1	+	15953163	15970145	exonic	NM_032341	DDI2	AGATTATTGGAAGGGTACATCTAGATCGTCTATGCGGAAAGACCTCTCACAGACAACCAC
ASCRP3001970	70.5	68	83	86	79	69	6.33105	6.09731	6.22173	6.05454	6.03267	5.70411	P	P	P	P	P	P	hsa_circRNA_000864	hsa_circ_0000662	circBase	chr16	-	398402	398484	intronic	ENST00000262320	AXIN1	AGATTCCACATAGACAAGGGACAGCAGTGTGGACTGTTGGCTGGTAAAGTGTGTGCAATG
ASCRP3001971	267	204.5	393	309	292	335	8.64734	8.10747	8.3061	7.84632	8.0073	8.18429	P	P	P	P	P	P	hsa_circRNA_030101	hsa_circ_0030101	circBase	chr13	-	42335263	42407667	exonic	NM_015058	VWA8	AGATTCCTTCACCTGCTCAACAGACCCCGAGAATATATTCAGCTACACAGGATATGACAG
ASCRP3001973	52	56	68	83	70	105	5.58644	5.58644	5.87158	5.97267	5.78919	6.33031	A	A	P	P	P	P	hsa_circRNA_403425		25242744	chr5	+	125939261	125939875	exonic	NM_032177	PHAX	AGATTCTCAAGAGAAAGTGGCTGATGAAATTTCATTCAGAAAGTGCTAGGTGGCGACAGT
ASCRP3001975	56	68	65	65	77	73	5.72472	6.02899	5.77828	5.60014	5.76728	5.79136	P	P	P	P	M	P	hsa_circRNA_007832	hsa_circ_0007832	circBase	chr17	-	13936868	13937733	intronic	ENST00000602743	COX10-AS1	AGATTCTTCTGCCTGATAAAACAGGAGTGTGAGTATGGCATCAGGATGATTTGACTGCAA
ASCRP3001976	76.5	95	564.5	417	183	651.5	6.42079	6.71835	8.79363	8.29293	7.2966	9.27624	P	P	P	P	P	P	hsa_circRNA_103393	hsa_circ_0001313	circBase	chr3	+	56626997	56628056	exonic	NR_024460	CCDC66	AGATTGAGGAACGAGACAGACGACGACAAAAACAATTAGAGCATCAGGAAACAGTACTGC
ASCRP3001977	44	45	87.5	77	70	78	5.19833	5.03925	6.2039	5.8278	5.76728	5.86127	A	A	P	P	P	P	hsa_circRNA_000555	hsa_circ_0000555	circBase	chr14	+	75247107	75269379	exonic	NM_019589	YLPM1	AGATTGCAGAATACATCTTCAAGACCTGGAATGTATCCGTCTGAGGACCCAGAAGAAGAT
ASCRP3001978	54	48	173	165	161	129	5.68086	5.19177	7.21884	6.96443	7.14346	6.67076	P	A	P	P	P	P	hsa_circRNA_103968	hsa_circ_0007452	circBase	chr5	+	138994281	139003046	exonic	NM_003339	UBE2D2	AGATTGCTCGGATCTACAAAACAGATAGAGAAAAAATGACAGTCCCTATCAGGGTGGAGT
ASCRP3001979	132	144	539	634	719	394.5	7.43539	7.51214	8.73854	8.8956	9.35344	8.43952	P	P	P	P	P	P	hsa_circRNA_101484	hsa_circ_0007489	circBase	chr15	-	41361767	41362745	exonic	NM_017553	INO80	AGATTTGTTCCTAAATTTAAGGGTATTAATGGCATTCTTGCTGATGAAATGGGCCTTGGT
ASCRP3001980	43	43	70.5	70	64	44.5	5.14836	4.92517	5.88385	5.65962	5.65485	4.85628	A	A	P	P	P	A	hsa_circRNA_105032	hsa_circ_0091585	circBase	chrX	+	133607388	133609394	exonic	NM_000194	HPRT1	AGATTTTATCAGACTGAAGAGCTATTGTATTAGTGATGATGAACCAGGTTATGACCTTGA
ASCRP3001981	97	109	679.5	328	516	175	6.8863	7.01364	9.04339	7.9384	8.88381	7.14431	P	P	P	P	P	P	hsa_circRNA_404711		25070500	chr10	+	4872866	4951798	sense overlapping	NR_073125	AKR1E2	AGCAAAAATTCTGCATCATTTTGGTGGCGTGTACAGGGACATGAGGAAGGGCTTCTCCAG
ASCRP3001983	241	363	923	1172	883	832	8.47998	9.02701	9.4477	9.81799	9.68535	9.62717	P	P	P	P	P	P	hsa_circRNA_000889	hsa_circ_0000889	circBase	chr19	-	10283765	10288043	exonic	NM_001379	DNMT1	AGCAAAATCAGGAACGCGCACTGAAAAGGAAGAAGAAAGAGATGAAAAACTGAACCTTCA
ASCRP3001984	81.5	83	672	393	308.5	336	6.63492	6.49398	9.03356	8.21496	8.10617	8.20603	P	P	P	P	P	P	hsa_circRNA_101993	hsa_circ_0002278	circBase	chr17	+	18768781	18769265	exonic	NM_002767	PRPSAP2	AGCAAACTCGAATTCATCATGTATGGAGCTATCAAAGAAAATTGCAGAGAGGAATTTTGT
ASCRP3001985	47	52	103	121	99	152	5.14836	5.41106	6.46433	6.48327	6.33329	6.91098	A	A	P	P	P	P	hsa_circRNA_406320		25070500	chr3	+	108366789	108391503	exonic	NM_014648	DZIP3	AGCAAACTGAACGCAGAAACTAGCAGAGCTTTAACAGCCGAGGTATTGAAATAGAAGAGT
ASCRP3001987	40.5	45	186.5	150	95	108	5.00596	5.03925	7.32949	6.81868	6.33031	6.38599	A	A	P	P	P	P	hsa_circRNA_100249	hsa_circ_0004586	circBase	chr1	-	63944434	63974241	exonic	NM_014288	ITGB3BP	AGCAAAGAATCTACAACAAAAGACAATGATGATGTTAAAAGATCACTGAAGTTGGATGGT
ASCRP3001988	68	64	104	198.5	171	754.5	6.13629	5.95921	6.47112	7.2152	7.1936	9.49412	P	A	P	P	P	P	hsa_circRNA_403236		25242744	chr4	-	146767107	146824367	exonic	NM_178835	ZNF827	AGCAAAGAGCACAATCATACAAAAGAAAACACCATCCGGACCACGACCAGATGTTAGTAG
ASCRP3001989	570	1726	307.5	534	326	349	9.78676	11.3434	7.97326	8.64853	8.17017	8.26115	P	P	P	P	P	P	hsa_circRNA_049948	hsa_circ_0049948	circBase	chr19	+	17311447	17313692	exonic	NM_004145	MYO9B	AGCAAAGCTCAGAAGAAGAAGCGGAAGCAGGAGCGTGCTCCCCCTCCGGACAGCAGCATC
ASCRP3001992	33	32	179.5	211	178	125	4.54223	4.34657	7.2649	7.32612	7.27581	6.6325	A	A	P	P	P	P	hsa_circRNA_100575	hsa_circ_0000225	circBase	chr10	+	27453992	27454468	exonic	NM_032844	MASTL	AGCAAATTACTAAAATCATATATTAATATGATGGATATCCTTACAACACCATCAATGGCA
ASCRP3001993	40	47	133	126	107.5	123	4.94091	5.19177	6.82293	6.54894	6.50857	6.56553	A	A	P	P	P	P	hsa_circRNA_104107	hsa_circ_0076410	circBase	chr6	+	42790533	42797910	exonic	NM_015349	GLTSCR1L	AGCAACAATTCTTCTGCCAGAGACCCACAAGCATTGAACTATTTTCTACATGGACCTAGT
ASCRP3001998	48	46	117	69.5	77	73	5.35341	4.67521	6.64697	5.69486	5.88385	5.72472	A	A	P	P	P	P	hsa_circRNA_005264	hsa_circ_0005264	circBase	chr8	+	132952745	132968152	exonic	NM_015137	EFR3A	AGCAACTTTTGGGAATATGAATAATGCTGTTAGACCAGTTTTTGCGAGTATGCTGCTGCT
ASCRP3001999	92	116	143.5	112.5	147	114	6.79938	7.0769	6.92836	6.36427	6.95671	6.46092	P	P	P	P	P	P	hsa_circRNA_103005	hsa_circ_0059577	circBase	chr20	+	21195172	21196286	exonic	NM_018474	KIZ	AGCAAGAAAGAAAATGTGGCTGCAGATATCCCAATCACAGGCAACAGCATTATTGAGAAA
ASCRP3002001	758	761	1565.5	1306.5	1408	830	10.2202	10.1179	10.201	9.98804	10.2988	9.61909	P	P	P	P	P	P	hsa_circRNA_101287	hsa_circ_0008274	circBase	chr13	-	96485180	96489456	exonic	NM_020121	UGGT2	AGCAAGATACAAGATCTCCCCAATAATATGATTTACCAAGTCGCCATTAAGTCTCTTCCT
ASCRP3002002	134	155	133	181	130.5	136.5	7.47681	7.62302	6.83351	7.07467	6.8053	6.74997	P	P	P	P	P	P	hsa_circRNA_007899	hsa_circ_0007899	circBase	chr12	+	6630963	6631203	exonic	NM_014865	NCAPD2	AGCAAGATGATGTATGAAAACACAACTACAGGCCCAGCAGCTTCCACACAAGAAAAGAAT
ASCRP3002006	158	109	159	123	144	118	7.76851	6.95186	7.06482	6.49264	6.93918	6.50129	P	P	P	P	P	P	hsa_circRNA_103331	hsa_circ_0004030	circBase	chr3	+	41265511	41280845	exonic	NM_001098209	CTNNB1	AGCAATCAGCTGGCCTGGTTTGATACTGACCTGTAAATCATCCTTTAGGGTATTTGAAGT
ASCRP3002010	55.5	79	116.5	103	91	245.5	5.61125	6.34665	6.6601	6.27083	6.22173	7.72485	P	P	P	P	P	P	hsa_circRNA_402803		25242744	chr3	+	23997527	24001306	exonic	NM_005126	NR1D2	AGCAATGTCGCTTCAAAAAGTGTCTGTCTGTTGGAATGTCAAGAGATGAATTTAGTGGCA
ASCRP3002012	94.5	79	122	256	171	395	6.87302	6.30468	6.70574	7.58408	7.21074	8.43674	P	P	P	P	P	P	hsa_circRNA_092393	hsa_circ_0000390	circBase	chr12	+	32760890	32764217	exonic	NM_139241	FGD4	AGCACAAGAACGCTACCTTTTCTTAAAACAGAAAATCTGTGGGAGCTTAACTTTGCAGCA
ASCRP3002013	65	64	75	73.5	73	65	6.07073	5.81504	5.95921	5.73378	5.77828	5.54584	P	A	P	P	P	P	hsa_circRNA_007232	hsa_circ_0007232	circBase	chr13	-	50279756	50280508	exonic	NM_002267	KPNA3	AGCACAATAGCTGAAATAATAGAGGAATGTGGAGGAAGCAGTGTGGTTCCTTTCCAACAT
ASCRP3002014	60	64	197	175	155	99.5	5.88385	5.8509	7.34843	7.03121	7.07645	6.24728	P	A	P	P	P	P	hsa_circRNA_104487	hsa_circ_0082352	circBase	chr7	-	129821462	129832663	exonic	NM_032842	TMEM209	AGCACACAGATGAGACGAATGGGTTGTCCAGAGCTACAGATAGGAGTTGGCGAGCTTTAG
ASCRP3002015	63	59	76	85	85.5	71	6.01233	5.70411	6.01419	5.95728	6.05454	5.68554	P	A	P	P	P	P	hsa_circRNA_000533	hsa_circ_0000533	circBase	chr14	-	45696965	45700483	sense overlapping	NM_018353	MIS18BP1	AGCACAGTGAGTCACCAGGAGCTACAGAATTAAACATGGAAAAGACCAAACAAAAACAGA
ASCRP3002016	165.5	170	231	240.5	271	211	7.83426	7.7373	7.58908	7.51214	7.90468	7.44542	P	M	P	P	P	P	hsa_circRNA_003101	hsa_circ_0003101	circBase	chr3	+	66286967	66313803	exonic	NM_173471	SLC25A26	AGCACAGTTTTAAGAGAGGCTGGTGGGGTAGCAGGTGTTTCTGTTGACTTGATATTATTT
ASCRP3002018	130	125	274	280	251.5	272.5	7.42353	7.27037	7.82262	7.71858	7.81169	7.89965	P	P	P	P	P	P	hsa_circRNA_404798		25070500	chr10	-	101654702	101656154	exonic	NM_015221	DNMBP	AGCACATCCGGTCCTCAAGTACCGTAAGGGTGATGAAGATAGCCTTATGGAGAAAATTTC
ASCRP3002019	99	101	95	104	90	90	6.92243	6.85444	6.31529	6.26145	6.2039	6.09731	P	P	P	P	P	P	hsa_circRNA_002117	hsa_circ_0000332	circBase	chr11	-	66626276	66626387	intronic	ENST00000393955	PC	AGCACCCGCAGTTCTACTCGGGCTGTGGCCTCACCAGCAGGGTTGGCGGCGATGTCCGAG
ASCRP3002022	194.5	184	179	978	320	821	8.14236	7.89713	7.2649	9.53828	8.13553	9.60588	P	P	P	P	P	P	hsa_circRNA_102110	hsa_circ_0044301	circBase	chr17	+	45741524	45742524	exonic	NM_002265	KPNB1	AGCACTACAGTATCTGGTTCCAATCCTCACACAGACACTAACTAAACAGATCACAATCGA
ASCRP3002023	141	158	829	921	509	644.5	7.55593	7.6532	9.31091	9.4632	8.85736	9.26084	P	P	P	P	P	P	hsa_circRNA_104678	hsa_circ_0085458	circBase	chr8	-	124346117	124348772	exonic	NM_014109	ATAD2	AGCACTCCTGGTTCCTGATTATGTCACTGTAATAAAGCAACCAATGGACCTTTCATCTGT
ASCRP3002024	114.5	143.5	477	217	282	155.5	7.23009	7.49425	8.55813	7.35725	7.96005	6.94016	P	P	P	P	P	P	hsa_circRNA_103863	hsa_circ_0001495	circBase	chr5	+	68470703	68471364	exonic	NM_031966	CCNB1	AGCACTGAAAATTCTGGATAATGGTGAATGGAATAATTGTGTGCCCAAGAAGATGCTGCA
ASCRP3002025	53	54	66	78	66	73	5.58644	5.49876	5.77828	5.84463	5.58894	5.76949	A	A	P	P	P	P	hsa_circRNA_400997		25242744	chr12	-	80226111	80239200	exonic	NM_002480	PPP1R12A	AGCACTTCACGTTGCAGCTGCTAAAGGCTATACGGAAGTTTTAAAGTTTTTGATTGGTCA
ASCRP3002026	33	35	122	151	78	74	4.4629	4.6225	6.73763	6.83351	5.9534	5.79136	A	A	P	P	P	P	hsa_circRNA_052947	hsa_circ_0052947	circBase	chr2	-	24033185	24080373	exonic	NM_017552	ATAD2B	AGCACTTTATTCAGTTAGTGCCAAAACACCTGAGGAATCATGTGCACAGGCATATTTGAT
ASCRP3002027	55	65	56	66	64	67.5	5.5381	5.924	5.61861	5.68321	5.61861	5.64046	A	A	P	P	P	P	hsa_circRNA_059354	hsa_circ_0059354	circBase	chr20	-	4760668	4766974	exonic	NM_170774	RASSF2	AGCACTTTTCAAAGAGAGTGGCCCAGTATATAAAGTTCGAGATGCCGGTACTTAAAAGCT
ASCRP3002028	255	282	320	307	273.5	255	8.55972	8.64704	8.02172	7.83583	7.91194	7.78659	P	P	P	P	P	P	hsa_circRNA_100050	hsa_circ_0009759	circBase	chr1	-	11130956	11137005	exonic	NM_002685	EXOSC10	AGCAGAACAGGCCATCTCCGTCCGACAGCAGGTCGTGGATCTGTGCCAGTTCAGAAGCAG
ASCRP3002030	72	83	113.5	117	82	121	6.28631	6.44238	6.62643	6.43406	6.03267	6.54637	P	P	P	P	P	P	hsa_circRNA_102625	hsa_circ_0052760	circBase	chr2	-	15564438	15567918	exonic	NM_015909	NBAS	AGCAGAGGAAATAGAGCATTATGCTCGGCAGTTTTAACGGTGACTCCCTGATGATCATTC
ASCRP3002033	100	127	273	424	384	170	6.92243	7.30575	7.80122	8.31933	8.42752	7.10468	P	P	P	P	P	P	hsa_circRNA_030953	hsa_circ_0030953	circBase	chr13	-	113219424	113223573	exonic	NM_006322	TUBGCP3	AGCAGATGCTGCATTATTTTCAGAACTCCACAGAAAACTTCATTCACAGCTGATGTAGCC
ASCRP3002034	80	94	140.5	109.5	90	166	6.51648	6.68017	6.89743	6.36427	6.14736	7.03396	P	P	P	P	P	P	hsa_circRNA_004745	hsa_circ_0004745	circBase	chr17	+	33932723	33935406	exonic	NM_001282	AP2B1	AGCAGATTCAAATCCAATGTTCTCTCTTTCCAGACGTAGTGAACTGTATGCAGACTGACA
ASCRP3002035	91	84	631	518.5	387	500	6.78746	6.46976	8.94339	8.61182	8.4331	8.83555	P	P	P	P	P	P	hsa_circRNA_402265		25242744	chr2	+	58275961	58316858	exonic	NM_006296	VRK2	AGCAGCAAATCTACTTTTGGGTTACAAAAATCCAGACCAGAAGTGATGCCACCAAAAAGA
ASCRP3002036	78	109	247	210	159	149.5	6.43545	6.97402	7.68743	7.30499	7.10468	6.89238	P	P	P	P	P	P	hsa_circRNA_102900	hsa_circ_0057953	circBase	chr2	+	208432186	208442379	exonic	NM_004379	CREB1	AGCAGCACGAAAGAGAGAGGTCCGTCTAATGAAGAACAGATTTCAACTATTGCAGAAAGT
ASCRP3002038	156	140.5	495	551.5	408	562	7.7308	7.47681	8.61274	8.69772	8.51655	9.02965	P	P	P	P	P	P	hsa_circRNA_102638	hsa_circ_0052867	circBase	chr2	-	20507738	20527139	exonic	NM_015317	PUM2	AGCAGCAGCTCAGCAGCCACATATAGGTTTGATCTGTGGATGAAATGAATCATGATTTTC
ASCRP3002040	381	431	1124	1626	1003.5	2170	9.20316	9.286	9.7412	10.3222	9.88335	11.1894	P	P	P	P	P	P	hsa_circRNA_101957	hsa_circ_0003239	circBase	chr17	-	4186092	4200109	exonic	NM_003342	UBE2G1	AGCAGCTAGTAACTTCACTTATTTCAGGTGAAGGTGGTGTTTTTAAGGCTCATCTTACTT
ASCRP3002041	89	99	518.5	261	269	287.5	6.73707	6.80261	8.67584	7.61507	7.89461	7.95545	P	P	P	P	P	P	hsa_circRNA_102129	hsa_circ_0003871	circBase	chr17	-	49294694	49302570	exonic	NM_017643	MBTD1	AGCAGCTCCGGTTACCTGTTTTAAACATACTGAACATTCTTCACGATCTGAAAGGAAAAG
ASCRP3002046	46	57	97	98	91	71	5.14836	5.39401	6.35548	6.1659	6.2039	5.70411	A	A	P	P	P	P	hsa_circRNA_001267	hsa_circ_0001267	circBase	chr3	+	10094070	10103895	exonic	NM_033084	FANCD2	AGCAGTGCACACAGGGCATTTTAGATTATCTGGATAACATATCCCCTCAGCAAATACGAA
ASCRP3002049	56	76	222	223	173	156	5.80862	6.24886	7.5447	7.40059	7.23927	6.9323	A	P	P	P	P	P	hsa_circRNA_018380	hsa_circ_0018380	circBase	chr10	+	51749067	51767836	exonic	NM_001077665	AGAP6	AGCATACCTGATGAACAGTTACACTCATTTGCGCTTTGGAGTTTAACCTTTCTGCCAATC
ASCRP3002050	73	67	56.5	75	78	109	6.3168	5.95921	5.51199	5.78919	5.97076	6.4003	P	A	A	P	P	P	hsa_circRNA_400105		25242744	chr1	+	2087433	2106752	exonic	NM_002744	PRKCZ	AGCATAGACTGGGACTTGGATATTGACTGGGTACAGACAGAGAAGCACGTGTTTGAGCAG
ASCRP3002051	56	72.5	94	85	75.5	87	5.72472	6.08142	6.35548	6.01419	5.89803	6.07787	A	M	P	P	P	P	hsa_circRNA_100874	hsa_circ_0003376	circBase	chr11	+	70251370	70253697	exonic	NM_005231	CTTN	AGCATATCAAACGGAATCAGTCCCCAATGCCTGGAAATTCCTCATTGGATTACTGTGTTT
ASCRP3002052	72	88	480.5	597	284	180	6.23137	6.52041	8.55957	8.81634	7.96607	7.17915	P	P	P	P	P	P	hsa_circRNA_002228	hsa_circ_0002228	circBase	chr7	-	16415716	16445962	exonic	NM_001101426	ISPD	AGCATATCAGCAGAGTATGTTGGATAAAGGACATTGTTGTGGCAGTAACTGGAGAGAACA
ASCRP3002053	67	67	905	969	519	679	6.10257	5.90807	9.42269	9.52871	8.88623	9.34089	P	A	P	P	P	P	hsa_circRNA_103654	hsa_circ_0001417	circBase	chr4	-	73950965	73958017	exonic	NM_032217	ANKRD17	AGCATCAAATGGGGTGGCACTGAATCAACAAGACAAGCAACTCAATTGATTAATGCTTTG
ASCRP3002054	102	105	604.5	936	545.5	365	6.96923	6.91248	8.88381	9.48584	8.96111	8.34229	P	P	P	P	P	P	hsa_circRNA_004804	hsa_circ_0004804	circBase	chr9	+	128691933	128697886	exonic	NM_006195	PBX3	AGCATCACAGTGTCACAGGCATGTAATGAATTTACTACACATGTGATGAACCTTCTCCGA
ASCRP3002055	42	74	52	67	70.5	65	4.97189	6.1908	5.4961	5.6691	5.8278	5.60879	A	P	A	P	P	P	hsa_circRNA_103611	hsa_circ_0069323	circBase	chr4	-	22403053	22440043	exonic	NM_145290	GPR125	AGCATCTGCCAAGCATGCCCTAACCATTTCTAATATTCAGGCTGGATCTACTGGAAATTG
ASCRP3002056	46	46.5	82	88	86	68	5.19833	5.0097	6.1303	6.00673	6.09027	5.66437	A	A	P	P	P	P	hsa_circRNA_404560		25070500	chr1	+	109427896	109428200	exonic	NM_013296	GPSM2	AGCATGAGAGAAGACCATTCTTTTCATGTTCGTTACAGAAATGTTGCTGAAGTGCTGCTG
ASCRP3002057	866	943	12763	6815.5	7483.5	4402	10.4606	10.4226	13.1852	12.5652	12.6763	12.368	P	P	P	P	P	P	hsa_circRNA_103571	hsa_circ_0008106	circBase	chr3	+	197592293	197598333	exonic	uc003fyk.2	LRCH3	AGCATTCATGTTCCCTCACCAGCTGTAAGTGATGACAGACCTAATGCTCTATTAAGTTCA
ASCRP3002058	69	68	96	89	103	115.5	6.10257	5.99547	6.34812	6.05454	6.42009	6.44099	M	A	P	P	P	P	hsa_circRNA_404471		25070500	chr1	-	33097427	33100393	exonic	NM_178547	ZBTB8OS	AGCATTGATCAAAGAAATTTCAAATTACGATCAATTGGATTTGGATCATACAGCAGATGT
ASCRP3002060	78	66.5	83	100.5	104	161	6.46297	5.93976	6.1303	6.23934	6.43822	7.02014	P	A	P	P	P	P	hsa_circRNA_102620	hsa_circ_0002229	circBase	chr2	+	11905658	11907984	exonic	NM_145693	LPIN1	AGCATTTTTTGTTCAAGAAACAGATAATGATCAGGTGCAGACCATGAATTACGTGGGGCA
ASCRP3002063	104	106	591	560	483	491	7.03121	6.97402	8.85762	8.73007	8.77358	8.80496	P	P	P	P	P	P	hsa_circRNA_101147	hsa_circ_0028255	circBase	chr12	-	111923074	111948386	exonic	NM_002973	ATXN2	AGCCAAGACATATAGAGCAGTTCCAAGATTATCCCCTAAAACTCATAGACCCAGGTCTCC
ASCRP3002064	59	84	91	60	113	446	5.88385	6.46976	6.33254	5.51725	6.59195	8.63922	P	P	P	A	P	P	hsa_circRNA_002576	hsa_circ_0002576	circBase	chr8	-	90736856	90737869	exonic	NR_125822	LOC101929709	AGCCAAGCAATACAGGTGGCTTCTTTCAAGAAGTTGGAAAAGTTCATTGGAAATTTCTGC
ASCRP3002065	63	56	54	60	66.5	74	5.92202	5.46104	5.46104	5.44181	5.65485	5.76949	P	A	A	A	P	P	hsa_circRNA_063206	hsa_circ_0063206	circBase	chr22	+	38014454	38017703	exonic	NM_013365	GGA1	AGCCAATAAGCTCATCAAAGAGATGGTGCAGGAGGTGCTGGAAACATGCATGAAGAGCTG
ASCRP3002067	45	58	126	135	113	88	5.14836	5.58644	6.78746	6.65653	6.57376	6.07787	A	A	P	P	P	P	hsa_circRNA_057727	hsa_circ_0057727	circBase	chr2	-	201741641	201752408	exonic	NM_032472	PPIL3	AGCCACATTTGGACATGAAATACACCGTATTTGGAAAAGACTTATTTTTGAGCTCGCTGT
ASCRP3002068	73	94	102	93	87.5	92	6.25832	6.68017	6.45614	6.12514	6.11823	6.13201	P	P	P	P	P	P	hsa_circRNA_054626	hsa_circ_0054626	circBase	chr2	-	55785910	55795499	exonic	NM_020463	SMEK2	AGCCACCAAGGTGCCCTTCGCTTTATGAGGCGGATAATTGGACTTAAAGATGAATTTTAT
ASCRP3002069	349	375	285	443.5	451.5	443	9.0736	9.06958	7.85725	8.3814	8.67319	8.62452	P	P	P	P	P	P	hsa_circRNA_100637	hsa_circ_0006956	circBase	chr10	+	86177526	86185649	exonic	NM_018999	CCSER2	AGCCACCCTGACCACTATCATCACCATGGAAAAAGTGACTTGAGCAGGATATTTTGAATA
ASCRP3002070	57	59.5	55	75.5	70	69.5	5.72472	5.68554	5.46104	5.77608	5.72472	5.64046	A	A	A	P	P	P	hsa_circRNA_103274	hsa_circ_0001261	circBase	chr3	+	4558159	4562778	exonic	NM_002222	ITPR1	AGCCAGAAACCGGGGACCTTAACAATCCACCTAAGAAATTCAGAGGATTTTCAAGAAAGA
ASCRP3002071	77.5	92.5	114	137	129	151	6.39316	6.66958	6.63492	6.68661	6.77763	6.89995	P	P	P	P	P	P	hsa_circRNA_092562	hsa_circ_0001617	circBase	chr6	-	86267693	86284096	exonic	NM_020468	SNX14	AGCCAGACAGAAAGGTATATTCATATTTTAATGATCTTCTGGTCATTTGTTGCTGGAGTT
ASCRP3002072	173	176	134	212.5	190	549	7.93864	7.78277	6.83351	7.31484	7.37836	8.99591	P	M	P	P	P	P	hsa_circRNA_406752		25070500	chr6	+	31592304	31592917	intronic	ENST00000376007	PRRC2A	AGCCAGAGTCTTCCACTTTTATAGCATGTCCTCAGGAAATGTCTTCTTGCAGCACTTAAT
ASCRP3002074	74	71.5	158	155	143	101.5	6.34812	6.1165	7.07199	6.86789	6.94504	6.28939	P	P	P	P	P	P	hsa_circRNA_006023	hsa_circ_0006023	circBase	chr2	+	27900161	27900791	exonic	NM_018158	SLC4A1AP	AGCCAGCAGAGATTCCAGAACTAAAAAAGTTGCAAAATTAAATGATGCTGAAAGGGAACT
ASCRP3002075	127	158.5	137	133	137	132	7.35798	7.66569	6.88121	6.61911	6.87046	6.68485	P	P	P	P	P	P	hsa_circRNA_405243		25070500	chr14	+	62462593	62463260	exonic	uc010tsd.1	SYT16	AGCCAGCTCCCTGGTACTTTAGAAACTGTTAATGGAAAAAAGCAAGCTGGAAGTTTTGAG
ASCRP3002076	46.5	54	103	147	108	150	5.27796	5.46104	6.51648	6.78528	6.52237	6.89995	A	A	P	P	P	P	hsa_circRNA_004417	hsa_circ_0004417	circBase	chr1	+	219366423	219414650	sense overlapping	NM_138794	LYPLAL1	AGCCATCCAACCTACATAAGACTATGACATCATATACTCCTATGAAAGGAGGAATCTCCA
ASCRP3002077	45	53	57	75	64	70	5.19833	5.46104	5.64287	5.8278	5.62958	5.74728	A	A	A	P	P	P	hsa_circRNA_005525	hsa_circ_0005525	circBase	chr18	-	55398858	55399064	sense overlapping	NM_005603	ATP8B1	AGCCATTCAGAAAAGCAGGTAGTTCCAATTTGCCAGCAGAATGAGTACAGAAAGAGACTC
ASCRP3002078	63.5	65	78.5	70.5	76.5	77	6.04911	5.88994	6.10082	5.73378	5.93976	5.84254	P	A	P	P	P	P	hsa_circRNA_005839	hsa_circ_0005839	circBase	chr5	+	68400457	68410323	exonic	NM_022902	SLC30A5	AGCCATTGCCTTCTTAGGTGTGGCAGATCACAAGTGGATCAAAATATTTAAACATGCAGT
ASCRP3002080	118	121	1072.5	1149.5	739.5	562	7.15025	7.20179	9.68819	9.78485	9.38812	9.03631	M	P	P	P	P	P	hsa_circRNA_100125	hsa_circ_0011168	circBase	chr1	+	29313942	29323831	exonic	NM_203342	EPB41	AGCCATTTGGGATAACGCAACCTCTAAGCAACATCATGACAACAGAGAAGAGTTTAGTGA
ASCRP3002081	554.5	906	842	756	725	542	9.7644	10.3418	9.32822	9.15873	9.36022	8.96232	P	P	P	P	P	P	hsa_circRNA_402563		25242744	chr20	-	32681480	32686439	exonic	NM_003908	EIF2S2	AGCCCAAACATCTCCTTGCATTTTTGTTGGCTGAATTGGGTACAAGGATCTTAAGATTGA
ASCRP3002082	349	254	736.5	896.5	758.5	479.5	9.08028	8.47964	9.14393	9.41206	9.42619	8.76213	P	P	P	P	P	P	hsa_circRNA_405361		25070500	chr15	-	59204757	59209198	sense overlapping	NM_024755	SLTM	AGCCCAAGTAAGTAAAAAACATGAAGCAGATGAGTTGAGTGGAGATGCTTCTGTGGAAGA
ASCRP3002083	221	206.5	304	666	328	449	8.34636	8.12954	7.96005	8.96232	8.18656	8.64853	P	P	P	P	P	P	hsa_circRNA_043368	hsa_circ_0043368	circBase	chr17	+	36912135	36920478	exonic	uc002hqr.3	PSMB3	AGCCCACTTTTTTTTCTTTTTTTGAAATAAAATAGCCTGTCTTTCATGCCCAGCGCCTCA
ASCRP3002084	108.5	116	261	104	134	144.5	7.12463	7.11599	7.7432	6.26145	6.83982	6.82717	P	P	P	P	P	P	hsa_circRNA_056670	hsa_circ_0056670	circBase	chr2	+	148653869	148672903	exonic	NM_001616	ACVR2A	AGCCCAGTTGCTTAACGAATATGTGGCTGTCAAAATATTTCCAATACAGGTGCTATACTT
ASCRP3002085	1706	3967	4023.5	1287.5	3315.5	3099	11.4074	12.3933	11.4421	9.9539	11.4674	11.7241	P	P	P	P	P	P	hsa_circRNA_060102	hsa_circ_0060102	circBase	chr20	+	34143977	34145405	exonic	NM_015966	ERGIC3	AGCCCCAGCCCCAGGTTGATAAATCTATTGATTGATTGTGATAGTACCTCCATGATGTTC
ASCRP3002086	145	186	330	279	276.5	223	7.6406	7.96751	8.06411	7.72115	7.92387	7.55497	P	P	P	P	P	P	hsa_circRNA_100564	hsa_circ_0017953	circBase	chr10	+	22002700	22002879	exonic	NM_004641	MLLT10	AGCCCCTGCTGTTGCTACAACTCAGGTATTTATAACAGCAATGATGTAGCAGTATCGTTT
ASCRP3002090	193	238	251	248	200	226	8.14915	8.38518	7.71344	7.57244	7.46936	7.58345	P	P	P	P	P	P	hsa_circRNA_403788		25242744	chr7	-	26883648	26894509	exonic	NM_003930	SKAP2	AGCCTCAGAACGATATGATAAAGACGATGAAGCCCCCTCTGATGATGTTGAAACATTTGT
ASCRP3002091	1604.5	727	725	961	780.5	515	11.3606	10.0156	9.1195	9.51407	9.46771	8.88483	P	P	P	P	P	P	hsa_circRNA_104855	hsa_circ_0087888	circBase	chr9	-	111795586	111800397	exonic	NM_032012	TMEM245	AGCCTCAGCGAGGGGTGTTTGATGCTTCCCTCAAAATGGCTGGCTTCTATGGATTGTATA
ASCRP3002092	88.5	97.5	335.5	328	331	259	6.72519	6.81067	8.07463	7.945	8.19848	7.78659	P	P	P	P	P	P	hsa_circRNA_100359	hsa_circ_0008998	circBase	chr1	-	155891165	155891709	exonic	NM_014949	KIAA0907	AGCCTCCAGCTAGCACTGGACAGGTTCATGCTGAATACTCTAGATTTGTGAATCAGATTA
ASCRP3002093	251525	189027	230991	246891	235862	207795	17.7923	17.7923	17.7923	17.7923	17.7923	17.7923	P	P	M	M	M	M	hsa_circRNA_001831	hsa_circ_0001831	circBase	chr8	+	144894444	144895014	antisense	NM_015356	SCRIB	AGCCTCCGCAGCAGGTTCTCCGTGAGGATCAGCTCAGAGAGGTTCTCACAGTCCCCGATG
ASCRP3002094	1786.5	2004	2300	2091	2444	2050	11.4521	11.527	10.7124	10.6978	11.0126	11.0958	P	P	P	P	P	P	hsa_circRNA_104756	hsa_circ_0086694	circBase	chr9	-	33932559	33933626	exonic	NM_018449	UBAP2	AGCCTCTCTGCACATGCAGCCCTCTCCTCGAGCACGTCACACACACTCCAAAGACAACAG
ASCRP3002095	303	325.5	626.5	419.5	570.5	559	8.85762	8.85762	8.93002	8.29293	9.01671	9.0225	P	P	P	P	P	P	hsa_circRNA_406338		25070500	chr3	+	122928045	122978436	exonic	NM_012430	SEC22A	AGCCTGCCTTTACCAGGTCTTCTCTGTTGGTTGAAATGTCTATGATTTTATCTGCCTCAG
ASCRP3002098	146	153	98	167.5	118	149	7.62728	7.59531	6.34369	6.95961	6.61543	6.88019	P	P	P	P	P	P	hsa_circRNA_100531	hsa_circ_0017461	circBase	chr10	+	1139391	1142186	exonic	NM_014023	WDR37	AGCCTGTTGCTGACACTAGTTAAATTCTATCAAATTTCATCCCTCAGAGCAGTTGGCTCT
ASCRP3002100	62.5	63.5	68	147	84	560	6.01233	5.87363	5.87158	6.79343	6.10607	9.03631	P	A	P	P	P	P	hsa_circRNA_005054	hsa_circ_0005054	circBase	chr15	-	33149215	33194241	exonic	NM_001103184	FMN1	AGCCTTTCAAGGACAAACTAGAGGAGTTCTTCCAAAAAGATTTTTACATGAGTTAGCCCA
ASCRP3002102	53	51	64	60.5	63	82	5.4961	5.2371	5.75398	5.42232	5.58894	5.95921	A	A	P	A	P	P	hsa_circRNA_103614	hsa_circ_0001398	circBase	chr4	+	25334804	25335610	exonic	NM_024936	ZCCHC4	AGCCTTTTATTGGATATTGATTTTCGGTACTTGAAGTTTATTGAGTTGCCCTTGACTCAG
ASCRP3002103	148.5	215	305	276	355	506	7.6406	8.19561	7.96511	7.69847	8.29485	8.84342	P	P	P	P	P	P	hsa_circRNA_100358	hsa_circ_0000139	circBase	chr1	-	155823066	155823597	exonic	NM_032292	GON4L	AGCCTTTTTCAGGAGAGCCTAGTGAAGAAGTCAAGGAAGAAGGAGAATGGAACAAAAGTG
ASCRP3002104	80	80	71	70	78	93.5	6.51648	6.33031	5.88385	5.65962	5.90807	6.13201	P	P	P	P	P	P	hsa_circRNA_056473	hsa_circ_0056473	circBase	chr2	+	131796425	131801156	exonic	NM_015320	ARHGEF4	AGCGAATGTTCTTTCTCTTTGACCACCAGCTCATCTACTGTAAGAAGCTCATCAGCGATG
ASCRP3002105	170	192	178	166	198	240	7.89385	7.9918	7.25155	6.95186	7.41827	7.65827	P	P	P	P	P	P	hsa_circRNA_405805		25070500	chr19	+	50117789	50119476	exonic	NM_020719	PRR12	AGCGAGGACGCTGGCGTTGCAGACGGGGCGTGAACCCCCACCCATCTGGCGAGTCCAGAA
ASCRP3002106	74	60	66	76.5	75	86	6.34812	5.70411	5.75398	5.83834	5.88385	6.0086	P	A	P	P	P	P	hsa_circRNA_024251	hsa_circ_0024251	circBase	chr11	+	108586605	108594189	exonic	NM_004398	DDX10	AGCGGCATAATGTGTTTGGATTGGACCTTAAAGACGAGAAAACATTACAGAATCAATCCA
ASCRP3002107	118.5	132	134	158.5	145	135	7.21722	7.32612	6.8482	6.89844	6.96923	6.7365	P	P	P	P	P	P	hsa_circRNA_400220		25242744	chr1	-	44713610	44785416	exonic	NM_024066	ERI3	AGCGGCATTGGAAATCATCGAGTTCCCCATCCTAAAGCTAAATGGCCGGACCATGGAGAT
ASCRP3002108	1242	1289	1059	1585	1389	1081	11.0452	10.9368	9.65934	10.2776	10.2776	10.0532	P	M	P	P	P	P	hsa_circRNA_104434	hsa_circ_0081343	circBase	chr7	+	98985661	98985884	exonic	NM_005720	ARPC1B	AGCGGCTCTCGTGTGATCTCCATCTGTTATTTCGAGCAGGAGAATGACTGGCATCGACTG
ASCRP3002109	125.5	104	153	223	187	146	7.39059	6.89844	7.04129	7.38341	7.36966	6.8482	P	P	P	P	P	P	hsa_circRNA_401949		25242744	chr18	-	29218606	29246335	exonic	NM_004775	B4GALT6	AGCGGCTGGAATTTGCGTTTTATGTCATTGAACAGCCAACACATATCTCTTTATGGTACA
ASCRP3002110	173	137	926.5	1078.5	628	1159	7.93864	7.41686	9.452	9.68571	9.14987	10.156	P	P	P	P	P	P	hsa_circRNA_018315	hsa_circ_0018315	circBase	chr10	+	49609654	49613024	exonic	NM_002750	MAPK8	AGCGGGCCTACAGAGAGCTAGTTCTTATGAAATGTGTTAATCACAAAAATCTTCTTGGTG
ASCRP3002111	73.5	71	253	132	224	128	6.36427	6.13201	7.71344	6.60806	7.608	6.6325	P	P	P	P	P	P	hsa_circRNA_067735	hsa_circ_0067735	circBase	chr3	+	150834124	150845771	exonic	NM_053002	MED12L	AGCTAAAATTAAGAAACGTCAGGCTCCTGATCCGAATTTGGGATGAACTTACTGCTGTGA
ASCRP3002112	61.5	82.5	79	82	74.5	83	5.90205	6.38455	6.05816	5.92004	5.8278	5.90004	P	P	P	P	P	P	hsa_circRNA_005152	hsa_circ_0005152	circBase	chr16	-	9009110	9011013	exonic	NM_003470	USP7	AGCTAAGTATCAAAGGAAAGAAAAATAGCTGTGTACATGATGCCAACCGAGGGGGATGAT
ASCRP3002113	112	118	643.5	462	338.5	530.5	7.15025	7.13493	8.97264	8.45484	8.23186	8.94217	P	P	P	P	P	P	hsa_circRNA_000251	hsa_circ_0000251	circBase	chr10	-	94291504	94297307	exonic	NM_004969	IDE	AGCTACAGGGAATCCTAAACACCCCTTCAGTAAATTTGGGACAGTTTCCAAAAAAAGACT
ASCRP3002114	59	68.5	127	96	102.5	107	5.86127	5.95921	6.77214	6.1659	6.41023	6.373	A	A	P	P	P	P	hsa_circRNA_025554	hsa_circ_0025554	circBase	chr12	+	19615443	19667718	exonic	NM_153207	AEBP2	AGCTACCCAAAGATACTGCCTTGCTTTTGGACCCAAACATATACAGCATAAGCAGTACTA
ASCRP3002116	87	73	148.5	162.5	122.5	163	6.71721	6.13201	7.02014	6.92143	6.70112	7.02014	P	P	P	P	P	P	hsa_circRNA_405906		25070500	chr2	-	69754347	69759294	exonic	NM_014911	AAK1	AGCTACTCAAGAAAGAGTGCCCAATTCCAAATGTACAGGTTGAAAACATCCTCTTGCATG
ASCRP3002117	74	75	69	101	84	65	6.34812	6.22173	5.87158	6.23137	6.07252	5.4961	P	P	P	P	P	A	hsa_circRNA_012964	hsa_circ_0012964	circBase	chr1	+	76211490	76216231	exonic	NM_000016	ACADM	AGCTACTTGTAGAGGTATTTTTTATTGGCACGTTCTGATCCAGATCCTAAAGCTCCTGCT
ASCRP3002118	83	97	123	142	109	112	6.59568	6.7611	6.74269	6.74662	6.54958	6.43822	P	P	P	P	P	P	hsa_circRNA_406707		25070500	chr5	+	162890861	162891808	exonic	NM_012484	HMMR	AGCTAGAAAAGTTAAGTCTTCGGAATCAAAGGTTGTGCACCATCTCCAGGTGCTTATGAT
ASCRP3002119	133	153	127	144	121	125	7.49225	7.59531	6.74662	6.74662	6.66485	6.62033	P	P	P	P	P	P	hsa_circRNA_101579	hsa_circ_0036113	circBase	chr15	+	71229099	71256271	exonic	NM_017691	LRRC49	AGCTAGATATGAAGAGAATCACGAGAGATGTGGATAATTTGCCCTGCCTCCAACATCTCT
ASCRP3002121	123	110	377.5	462	393.5	378	7.34177	6.99397	8.25172	8.45963	8.46321	8.38103	P	P	P	P	P	P	hsa_circRNA_004117	hsa_circ_0004117	circBase	chr10	-	103699619	103717489	exonic	NM_024541	C10orf76	AGCTAGCAAGGTGACCCATGCATTGGTTAATATCAGCCTTGATAAATTTGCTGAAGTTCC
ASCRP3002122	403.5	363	1370	776	1012	1102	9.29301	9.02701	10.0122	9.19816	9.89173	10.0735	P	P	P	P	P	P	hsa_circRNA_101463	hsa_circ_0000586	circBase	chr15	-	25650607	25657118	exonic	NM_000462	UBE3A	AGCTAGCCGAATGTTAAAAATCTGTAAGAGCCTGATTTTAGAATTCACCAGCTCCTCAGA
ASCRP3002124	60	66	63	72	75.5	87	5.88385	5.924	5.61861	5.74616	5.8278	6.04	P	A	A	P	P	P	hsa_circRNA_101612	hsa_circ_0000641	circBase	chr15	-	77344726	77348597	exonic	NM_005724	TSPAN3	AGCTATTCAGGGGGCAGCTGGCATTTTATGCTATGTGGGAGCCTATGTCTTCATCACTTA
ASCRP3002125	56	57	175.5	142	98.5	142	5.68086	5.58644	7.23009	6.72859	6.31075	6.80423	A	A	P	P	P	P	hsa_circRNA_103811	hsa_circ_0001472	circBase	chr5	+	36953719	36976504	exonic	NM_015384	NIPBL	AGCTATTGAAAGGGAGCGCTTCTCAAAAGAAGTTCAAGATAAAGTGTTTGGGAAATGGGA
ASCRP3002126	75.5	77	73	134.5	101	79	6.43545	6.30468	5.98031	6.64457	6.42849	5.88385	P	P	P	P	P	P	hsa_circRNA_005338	hsa_circ_0005338	circBase	chr2	+	61389976	61391675	sense overlapping	NM_001143959	C2orf74	AGCTCAAAAAAGGTTTCCAAGGCAGGAAAGGTAAAGAGACAAAGAAAGTGCCTTGTACAG
ASCRP3002127	74.5	80	123	103	88.5	93	6.36427	6.34665	6.72746	6.23137	6.10607	6.14905	P	P	P	P	P	P	hsa_circRNA_101801	hsa_circ_0002500	circBase	chr16	-	46708225	46711310	exonic	NM_018206	VPS35	AGCTCAACCTTGAACAATTGTTTTGACTGGCATATTGGAGCAAGTTGTAAACTGTAGGGA
ASCRP3002128	66	49	71.5	111	99.5	131	6.02899	5.19177	5.88385	6.37009	6.35842	6.64457	P	A	P	P	P	P	hsa_circRNA_067574	hsa_circ_0067574	circBase	chr3	+	140978964	141006295	exonic	NM_152282	PXYLP1	AGCTCACACAGACAGGACATGTTCCCGATTTGAGGTGAAACCATGAAGAGAAAATAGAAT
ASCRP3002129	204.5	283	226	253	233.5	233	8.23545	8.64704	7.56548	7.58908	7.69789	7.63123	P	P	P	P	P	P	hsa_circRNA_050374	hsa_circ_0050374	circBase	chr19	-	33106563	33117733	exonic	NM_032139	ANKRD27	AGCTCAGAAGGGCAGGCATCCCTCATCGACCTCCTGGTTTCCAAGGGCGCCATGGTAAAT
ASCRP3002130	83.5	87.5	80.5	104.5	86	140	6.60806	6.58194	6.0832	6.27083	6.10607	6.79289	P	P	P	P	P	P	hsa_circRNA_046689	hsa_circ_0046689	circBase	chr18	-	697239	706578	exonic	NM_017512	ENOSF1	AGCTCAGATGGCACACGGACCCTGACTACTCGGCTGCCTATGTCGTCATAGAAACTGATG
ASCRP3002131	130	136	217	420	402	238.5	7.42353	7.38916	7.49425	8.30343	8.49954	7.64991	P	P	P	P	P	P	hsa_circRNA_100280	hsa_circ_0013204	circBase	chr1	-	93790191	93791452	exonic	NR_034089	LOC100131564	AGCTCATATTCAAGCTGGGGAGACAAACAACATACAAATAACTGATACCGTGCTTCCAGA
ASCRP3002132	44	48	82	75.5	77	230	5.00596	5.2371	6.138	5.81504	5.86127	7.59562	A	A	P	P	P	P	hsa_circRNA_103775	hsa_circ_0005066	circBase	chr4	+	186180001	186188309	exonic	NM_031953	SNX25	AGCTCATTAACAGCAACTCTGATGTGGAGTTCTTGAAGCAACTAAGTGTTCGACTACAGT
ASCRP3002133	117	105	281	212	161.5	184.5	7.23728	6.95186	7.84841	7.32612	7.12979	7.23289	P	P	P	P	P	P	hsa_circRNA_002824	hsa_circ_0002824	circBase	chr9	+	5021962	5044520	exonic	NM_004972	JAK2	AGCTCCTCTTCTTGATGACTTTGTCATGTCTTACCTCTTTGCTCAGGCAAATGTTCTGAA
ASCRP3002134	65	72	222.5	137	147	99	6.10257	6.1659	7.52133	6.67548	6.99019	6.18585	P	P	P	P	P	P	hsa_circRNA_402483		25242744	chr2	-	225422375	225422573	exonic	NM_003590	CUL3	AGCTCTACACTGGACTAAGAGAAGTTGTTACCGAACATCTCATAAATAAGATGACCATGG
ASCRP3002135	47	77	74	84	77	90	5.35341	6.24886	5.93976	5.93976	5.89803	6.04	A	P	P	P	P	P	hsa_circRNA_032731	hsa_circ_0032731	circBase	chr14	+	76349027	76368567	exonic	NM_015072	TTLL5	AGCTCTACAGGCAATCTTTGGCAGCCAGACACTACCTAACTCCAATTTATGGACAATGAA
ASCRP3002137	122	99.5	59	118	74	96	7.33434	6.83457	5.67146	6.47112	5.92796	6.22173	P	P	P	P	P	P	hsa_circRNA_401533		25242744	chr16	+	9196840	9197116	exonic	NM_014117	C16orf72	AGCTCTGCATGAAAGCGTGGATACCCATCAACGAAGTTTTGATATTGGAATTCAGATTGG
ASCRP3002138	59	80	57	64	71	71	5.92202	6.35842	5.64287	5.56374	5.84254	5.72472	P	P	A	P	P	P	hsa_circRNA_029987	hsa_circ_0029987	circBase	chr13	+	35644044	36220485	exonic	NM_015678	NBEA	AGCTCTGCCATGCACCTGAGTACCTTCAAGTTTAAATCTGAGAGTGATATTCATTTGGCA
ASCRP3002139	94	115	222	213	160	154	6.83877	7.0769	7.52395	7.30992	7.09679	6.91647	P	P	P	P	P	P	hsa_circRNA_101995	hsa_circ_0042415	circBase	chr17	-	19835117	19866335	exonic	NM_007202	AKAP10	AGCTCTGCGTCTCAGCTTCAATATCCGTACATTCCCCACAAAAAAGCACTAAAAATCATG
ASCRP3002140	66	74	64	66	74.5	59	6.10257	6.1908	5.82568	5.60014	5.89803	5.37964	P	A	A	P	P	A	hsa_circRNA_103070	hsa_circ_0060551	circBase	chr20	+	44444179	44444552	exonic	NM_007019	UBE2C	AGCTCTGGAAAAACCCCACAGGTATATGAAGACCTGAGGTATAAGCTCTCGCTAGAGTTC
ASCRP3002141	97	87	235	306.5	237.5	362	6.85963	6.5579	7.60028	7.84841	7.71229	8.31914	P	P	P	P	P	P	hsa_circRNA_400661		25242744	chr10	-	120445494	120489922	exonic	uc010qst.1	CACUL1	AGCTCTGTCACAAAGCTGTTCATGGAAGAGGATGTTGGACTTCTTACTTGTAATGAATGT
ASCRP3002142	299	301	1923	1587.5	1702	1899	8.81474	8.7464	10.4688	10.2826	10.5554	10.9803	P	P	P	P	P	P	hsa_circRNA_100039	hsa_circ_0009590	circBase	chr1	-	8616533	8674745	exonic	NM_012102	RERE	AGCTCTTCATTTCTGATTACGTTGACACTTACCATGCTGCTGCCCTTAGGTCCACAACTC
ASCRP3002143	86	93	128	127.5	127	152	6.69533	6.68017	6.79289	6.5687	6.74662	6.92143	P	P	P	P	P	P	hsa_circRNA_100047	hsa_circ_0005199	circBase	chr1	+	10155518	10165802	exonic	NM_006048	UBE4B	AGCTCTTTGTCTAGGAGTAGCCCATCGAAGCCAGAGCAGTGAAGGAGTCAGTTCTCTCAG
ASCRP3002144	75	81	61	77	85	79	6.34812	6.28014	5.64287	5.83834	6.05454	5.8278	P	M	P	P	P	P	hsa_circRNA_103533	hsa_circ_0068245	circBase	chr3	-	183551279	183551613	exonic	NM_018622	PARL	AGCTCTTTTTGGAATTCTGGTGCCATCATGACAGTCCTCGCAGCTGTCTGCACTAAGATC
ASCRP3002146	83	81	96	90	77	96	6.56934	6.44238	6.4003	6.08762	5.92796	6.18585	P	P	P	P	P	P	hsa_circRNA_400296		25242744	chr1	-	109952549	109964548	exonic	NM_002790	PSMA5	AGCTGAATGCAACAAACATTGAGGGGCGTGAATACTTTTTCTCCCGAAGGAAGATTATTT
ASCRP3002147	312	278	452	271.5	230	196.5	8.89345	8.61182	8.47964	7.67513	7.67041	7.33136	P	P	P	P	P	P	hsa_circRNA_402505		25242744	chr2	-	239082174	239103511	exonic	NM_030768	ILKAP	AGCTGACCCCCAATGACAGGGAAAGAAGCTCAGAAAGGACCCCTGCTCTTTGATGACCTC
ASCRP3002148	175	157.5	137	235	220.5	149	7.96703	7.64661	6.85859	7.47546	7.60523	6.86943	P	P	P	P	P	P	hsa_circRNA_001555	hsa_circ_0001555	circBase	chr5	-	171482591	171484477	exonic	NM_005990	STK10	AGCTGAGCAGCGTGAGAAGATCAAGCAGACCGGGAAGCAGCCCTGTGGGAGATGGAAGAG
ASCRP3002150	70	63	282.5	405	227	200	6.25832	5.8509	7.84997	8.25447	7.65379	7.34103	P	A	P	P	P	P	hsa_circRNA_004119	hsa_circ_0004119	circBase	chr6	-	57058639	57075243	exonic	NM_016277	RAB23	AGCTGAGGATCCAGAACTAACGCATTCAAGTAGTAACAAGATTGATTTGAGAGGGAAGAT
ASCRP3002151	87.5	85	193	180	175.5	166.5	6.73707	6.44238	7.33434	7.05943	7.26217	7.05943	P	P	P	P	P	P	hsa_circRNA_016114	hsa_circ_0016114	circBase	chr1	+	203807093	203809502	exonic	NM_014827	ZC3H11A	AGCTGATCCAGATAATGAGGATGCAACAGGCGGTGACAGTGATCCTCCATTAAAGCGTAG
ASCRP3002152	61	74	348	357.5	147	248	5.9765	6.1659	8.14957	8.08086	6.99962	7.72826	P	P	P	P	P	P	hsa_circRNA_406135		25070500	chr21	+	30693541	30724134	exonic	NR_027655	BACH1	AGCTGCTAAGATAAGGTTGATGATAATTAGAAGCATGCTTTCCACTGAACTTCCCGACAA
ASCRP3002153	47	56	55	68	62	101.5	5.14836	5.51987	5.54327	5.68321	5.5612	6.28939	A	A	A	P	P	P	hsa_circRNA_102969	hsa_circ_0059067	circBase	chr2	+	242312498	242312705	exonic	NM_014808	FARP2	AGCTGCTGGACAACACCATGGAAATATTTGACATTGAGTGTTTTCTTCACTCATGGTGAA
ASCRP3002154	67	60	135	227	151	156	6.20064	5.66673	6.86994	7.40698	7.02845	6.94309	P	A	P	P	P	P	hsa_circRNA_406721		25070500	chr5	+	179007947	179020646	exonic	NM_025158	RUFY1	AGCTGGAAGAAGTCAAAGCGATTAATTTACAGATGTTTCACAAAGCTCAGGCATGAAAGA
ASCRP3002155	54	65.5	54	65	59	61.5	5.5381	5.88994	5.42512	5.54068	5.46649	5.43349	P	A	A	P	P	A	hsa_circRNA_004655	hsa_circ_0004655	circBase	chr12	+	102295068	102308010	exonic	NM_018370	DRAM1	AGCTGGAGTGGAATCCAAGAGAAAAGGTGCAGCCACGATGTATACAAGATACAAAATAGT
ASCRP3002156	81.5	65	392.5	425	243	358	6.52955	5.76286	8.29293	8.31933	7.74404	8.27752	P	A	P	P	P	M	hsa_circRNA_403705		25242744	chr6	+	131466424	131490413	exonic	NM_016377	AKAP7	AGCTGGCAGAAGGAGATCATGTAAACTCACTTTTGGAGATAGCAGGAGGAATTAATTCCA
ASCRP3002158	21474	15640.5	12477.5	16796	16013	9678	14.4961	14.0806	13.1657	14.2085	13.7786	13.5677	P	P	P	P	P	P	hsa_circRNA_033572	hsa_circ_0033572	circBase	chr14	-	105403590	105444694	exonic	NM_138420	AHNAK2	AGCTGGCTTGGCTGTTCCCTGGATGGGCAATAAAGAAAGTGCTGCATCCCCCGCGGCAGC
ASCRP3002159	59	59.5	65.5	66	73	77	5.88385	5.68554	5.82568	5.61616	5.90807	5.84254	P	A	P	P	P	P	hsa_circRNA_405054		25070500	chr12	-	104200099	104208899	exonic	NM_001031701	NT5DC3	AGCTGGGAACTGTCTACAGAATTGGTTCCTTCCATTATGAGCAACTTGTTGAATCCAGAT
ASCRP3002160	63	66	100	106	86	123	6.01233	5.95921	6.42709	6.28014	6.10607	6.57187	P	A	P	P	P	P	hsa_circRNA_407346		25070500	chrX	-	154736558	154743926	exonic	NM_018196	TMLHE	AGCTGTATTTGATCAGGGCCAGATGGTCATGTGACTAAATATGATTTGAATTGGCTGGTG
ASCRP3002161	72	90	79	81	71	77	6.28631	6.63794	6.0938	5.93976	5.81504	5.88385	P	P	P	P	P	P	hsa_circRNA_060332	hsa_circ_0060332	circBase	chr20	-	37049238	37063962	exonic	uc002xig.3	SNHG17	AGCTGTCGTTCACTTTTTACCCACCCATTCAATAAACCTTACAGAATTGCCCGTCCCTCG
ASCRP3002162	56.5	71	163.5	160	122	115	5.78919	6.13201	7.11772	6.89238	6.67312	6.48863	A	A	P	P	P	P	hsa_circRNA_102622	hsa_circ_0052712	circBase	chr2	-	15415607	15417225	exonic	NM_015909	NBAS	AGCTGTGACCAAGTTTGTCCACACTAGAAATTGAAAATAGAGCCCAAGACCTTCATCTCT
ASCRP3002165	168	200	181	171.5	166	193	7.87323	8.06523	7.24285	6.98735	7.1345	7.28932	P	P	P	P	M	P	hsa_circRNA_103182	hsa_circ_0003720	circBase	chr22	+	24730377	24734445	exonic	NM_015330	SPECC1L	AGCTGTGTCCCCTATGCAGGCAAGAGGAGGAGCGAGGCCGGGTATACAATTACATGAATG
ASCRP3002167	55	57.5	135.5	110	96	95.5	5.5381	5.25924	6.84087	6.35107	6.31075	6.1575	A	A	P	P	P	P	hsa_circRNA_406563		25070500	chr4	+	174309663	174325105	antisense	NM_007281	SCRG1	AGCTGTTTCACAGACACAAGCATCTGGTGAGTGACTAAAATGTAAAGAGATGAGTGGGAG
ASCRP3002168	65	62	155	223	202.5	129	6.07073	5.79786	7.06482	7.40272	7.46495	6.64457	P	A	P	P	P	P	hsa_circRNA_005843	hsa_circ_0005843	circBase	chr2	-	186946056	186951097	sense overlapping	NR_110218	LINC01473	AGCTTCCAAATCAGCACAGTTTTTAAAGTATCTAGTGTATATAAGGACAAGCCATTCTCA
ASCRP3002169	55.5	71	85	87	67	97	5.74728	6.09731	6.14736	5.99169	5.6691	6.1659	A	P	P	P	P	P	hsa_circRNA_003484	hsa_circ_0003484	circBase	chr2	-	215657020	215661841	exonic	NM_000465	BARD1	AGCTTCGAAATTTGCTACATGACAATGAGCTGTCAGTACTAACATTCTGAGAGAGCCTGT
ASCRP3002170	70.5	69.5	84	95	103	146	6.24728	6.04547	6.1659	6.12514	6.37734	6.82717	P	A	P	P	P	P	hsa_circRNA_102963	hsa_circ_0004474	circBase	chr2	-	241463301	241468926	exonic	NM_016552	ANKMY1	AGCTTCGACAAAGGGACCATGCGGAGGATGGCGCTGTCCATGATCGAGGGCTATACAAAG
ASCRP3002171	129	146	409	359.5	304.5	155.5	7.41087	7.52395	8.36252	8.08662	8.08507	6.9323	P	P	P	P	P	P	hsa_circRNA_104123	hsa_circ_0076780	circBase	chr6	+	52941283	52945896	exonic	NM_012347	FBXO9	AGCTTGAGAGCAGTCAGATTCACATATCAGGCTCGAGAACTCTTCCTAAAAGCAGTAGAA
ASCRP3002172	1070.5	1040	2075	922	1835	767	10.7617	10.6158	10.5888	9.46838	10.6493	9.52039	P	P	P	P	P	P	hsa_circRNA_092523	hsa_circ_0001255	circBase	chr22	+	50618381	50618469	sense overlapping	NM_052839	PANX2	AGCTTGAGTGGGAGTGTGTGAGCGTGAGCGAGCGGGTGTGTATGTACGAGTGTGCACGTG
ASCRP3002173	76.5	63	165.5	293.5	166.5	200	6.42079	5.70411	7.14643	7.78004	7.16958	7.35615	P	A	P	P	P	P	hsa_circRNA_101280	hsa_circ_0000497	circBase	chr13	+	78293666	78327493	exonic	NM_001040153	SLAIN1	AGCTTGCATGGAGCTGGAAATGGAATTTCAAGAATACAATCTTGTAGTTATACATTGGCT
ASCRP3002174	95	97	381	449	178	134	6.83877	6.80261	8.26838	8.40464	7.27037	6.7365	P	P	P	P	P	P	hsa_circRNA_001231	hsa_circ_0001231	circBase	chr22	-	38917612	38964294	exonic	NM_007068	DMC1	AGCTTGCGAAAGGGAAGAGGAGAGCTCAGAATTGCCAAGATTTATGACAGAAGTGATTAT
ASCRP3002176	42367	46469	13744	22281	15427.5	37637	15.3598	15.6281	13.3376	14.5762	13.7213	15.3926	P	P	P	P	P	P	hsa_circRNA_000585	hsa_circ_0000515	circBase	chr14	-	20811305	20811534	sense overlapping	NR_002312	RPPH1	AGCTTGGAACAGACTCACGGCCAGCGAACTGAGTGCGTCCTGTCACTCCACTCCCATGTC
ASCRP3002177	83	86.5	158	139.5	142	109	6.63492	6.53345	7.09679	6.72859	6.95089	6.42009	P	P	P	P	P	P	hsa_circRNA_006971	hsa_circ_0006971	circBase	chrX	-	14868626	14877456	exonic	NM_152633	FANCB	AGCTTGGTTGTTGGAGTGAAAACTACATCTTCTTTGAAGCTGTTGCTGCTAAATGGGAAA
ASCRP3002179	1360	1952	2484	1908.5	2013	1691	11.1873	11.4887	10.8269	10.5591	10.7542	10.756	P	P	P	P	P	P	hsa_circRNA_008068	hsa_circ_0008068	circBase	chr13	-	30801548	30857928	exonic	NM_032116	KATNAL1	AGCTTTGCGAAGAAGGTTAGAAAAAAGGATATATATACCTCTCCCAACAGGTCTCTGAAA
ASCRP3002180	197	201	591	711	566.5	505	8.17559	8.05713	8.85489	9.06801	9.00576	8.85762	P	P	P	P	P	P	hsa_circRNA_102097	hsa_circ_0044195	circBase	chr17	+	44380003	44383675	exonic	NM_014834	LRRC37A	AGCTTTGGAACATTTCAGGCCTGGCACGGAATGCAGTTTTTACATAAGTTAATTCTCAGA
ASCRP3002181	84	75	292	340	233	202	6.62033	6.13201	7.90468	8.0073	7.6763	7.36493	P	P	P	P	P	P	hsa_circRNA_092427	hsa_circ_0000629	circBase	chr15	+	72810407	72853890	exonic	NM_005744	ARIH1	AGCTTTGTAGAGAATCCAGCAACTATCACAAGAATACTCCTTAGCCACTTCAATTGGGAT
ASCRP3002182	183	111.5	197.5	435	285.5	387.5	8.04375	7.02014	7.39488	8.35887	7.98541	8.42437	P	P	P	P	P	P	hsa_circRNA_104548	hsa_circ_0001777	circBase	chr7	-	158580694	158591763	exonic	NM_020728	ESYT2	AGCTTTGTCTATCTTCTTCCTTAGGAAACCAGTTCATTTTCCAGACACTGAAAGAGCAGA
ASCRP3002184	184	149	632	540	466	695	8.06254	7.55529	8.94754	8.67142	8.71584	9.36661	P	P	P	P	P	P	hsa_circRNA_103427	hsa_circ_0001324	circBase	chr3	+	107429298	107435696	exonic	NM_020235	BBX	AGGAAAAGCAGAAATACACAGACATGGCCAAGGAGGTCACAGTAATGAAAGGCAGTAATA
ASCRP3002185	68	74	154.5	98	68	69	6.1659	6.1908	7.04766	6.14905	5.70411	5.66437	P	P	P	P	P	P	hsa_circRNA_014784	hsa_circ_0014784	circBase	chr1	-	156711898	156713247	exonic	NM_004494	HDGF	AGGAAAATAAAACCCGTTGATTACTATACCTGTAGCCACCAATGTTTCAAGAGGAGCCCC
ASCRP3002187	60.5	64	91	113	95	119	5.86127	5.88994	6.29399	6.38167	6.28014	6.50129	P	A	P	P	P	P	hsa_circRNA_037809	hsa_circ_0037809	circBase	chr16	+	10567335	10574821	exonic	NM_024997	ATF7IP2	AGGAAACAACCCCATTGGCACAAAATGCAGTCCAGATACCAGAAAAATTACATCAGGAAA
ASCRP3002189	81.5	72	181.5	350.5	197.5	184	6.50395	6.13201	7.2649	8.04603	7.4547	7.19852	P	A	P	P	P	P	hsa_circRNA_001574	hsa_circ_0001574	circBase	chr6	+	7602855	7606428	exonic	NM_152551	SNRNP48	AGGAAAGAGAGACAATAGTCGAAAAAGTCCAAAATCCTACCTTGAAATCCTGGCAGAAGT
ASCRP3002190	75.5	91	60	139.5	118.5	63.5	6.39316	6.64936	5.66199	6.71263	6.64936	5.5612	P	P	A	P	P	P	hsa_circRNA_000541	hsa_circ_0000541	circBase	chr14	+	56746393	56757174	exonic	NM_021255	PELI2	AGGAAAGCTGGCTATCAGCTGCAAAGGTCAACACAGTATATCCTACACTTTGTCAAGGAA
ASCRP3002191	698	1143	163	580.5	147	123.5	10.0854	10.756	7.10511	8.77426	6.99019	6.57817	P	P	P	P	P	P	hsa_circRNA_000587	hsa_circ_0000587	circBase	chr15	-	28491026	28518150	exonic	NM_004667	HERC2	AGGAAAGGAACGGGATGATCATGAAGAGTTAGCCTGGCCTGGCATAATGGGGATGTTCAC
ASCRP3002192	112	94	102	188	149	99	7.16163	6.69823	6.43892	7.14091	7.00991	6.25517	P	P	P	P	P	P	hsa_circRNA_104570	hsa_circ_0004219	circBase	chr8	+	25156459	25158173	exonic	NM_024940	DOCK5	AGGAAATAGAGAAGCTCAATAACCTCCAAGCAGTGTTTACATCAATCCTGCAGAACCTCG
ASCRP3002194	41	50	106.5	118	93	60	5.08955	5.2371	6.54637	6.47112	6.28014	5.44319	A	A	P	P	P	A	hsa_circRNA_006402	hsa_circ_0006402	circBase	chr2	+	47635539	47672796	exonic	NM_000251	MSH2	AGGAAATGATAGAAACAACTTTAGATATGGATCAGGAGCAAAGAATCTGCAGAGTGTTGT
ASCRP3002195	1364	1034	1934	1390	716.5	1153	11.1804	10.5969	10.4846	10.0863	9.35013	10.1392	P	P	P	P	P	P	hsa_circRNA_104700	hsa_circ_0005273	circBase	chr8	-	141710989	141716304	exonic	NM_005607	PTK2	AGGAAATGGAAGAAGATCAGCGCTGGCTGGAAAAAGAGGAAAGATTTCTGCCCAGCAGAC
ASCRP3002196	56	58	197.5	206	150.5	130.5	5.76949	5.66673	7.40059	7.28277	7.02845	6.66485	A	A	P	P	P	P	hsa_circRNA_015115	hsa_circ_0015115	circBase	chr1	+	167935866	168020171	exonic	NM_001198956	DCAF6	AGGAACAACAATAGGTGATAGAATAATGAGGTTAATACAATCTGTTGGAATGACACTGGA
ASCRP3002198	47	64	64	70.5	60	73	5.30558	5.8509	5.80648	5.72472	5.5612	5.74728	A	A	P	P	P	P	hsa_circRNA_406811		25070500	chr6	+	88081310	88093478	sense overlapping	uc021zck.1	SMIM8	AGGAACAGTTTGGTGTTACAGCTCTAAAAATCTCCAGCAAACTCTATTAGGAACTTTCCA
ASCRP3002199	68.5	68	56	112	60	79	6.1659	5.924	5.61861	6.38167	5.49876	5.86127	P	A	P	P	A	P	hsa_circRNA_004275	hsa_circ_0004275	circBase	chr14	+	102873674	102894719	exonic	NM_014844	TECPR2	AGGAACATTATAAGAATTTCAAGCAGGCCTGAAGGATTAACATCAACAGGGGAAGACGGA
ASCRP3002200	74	94.5	85	80	96.5	99.5	6.34812	6.66958	6.22173	5.92004	6.33031	6.21528	P	P	P	P	P	P	hsa_circRNA_054595	hsa_circ_0054595	circBase	chr2	-	55209650	55255356	exonic	NM_020532	RTN4	AGGAACTCAGGCGCCTCTTCTTAGTTGATGATTTAGTTGATTCTCTGAAGATGAGACCCT
ASCRP3002201	105	104	79	160	122	172	7.07556	6.86273	6.0938	6.92143	6.70112	7.11815	P	P	P	P	P	P	hsa_circRNA_002353	hsa_circ_0002353	circBase	chr6	-	16586010	16658132	exonic	NM_000332	ATXN1	AGGAACTGATAGCTTATGGTTCTCCATTGTGATGAAAGCACATGGTACAGCATACTGGAG
ASCRP3002206	65	78	112.5	118	124	88	6.10257	6.33031	6.57313	6.43406	6.68485	6.07787	P	P	P	P	P	P	hsa_circRNA_404908		25070500	chr11	+	73936249	73950301	exonic	NM_016147	PPME1	AGGAAGATGACATGGAGGTGAAACAAAGGTCAAGAATCCTGAAGATCTGTCTGCAGAAAC
ASCRP3002208	71	69	176	133	142.5	95	6.25832	6.04547	7.16037	6.63855	6.94504	6.14905	P	P	M	P	P	P	hsa_circRNA_404628		25070500	chr1	+	186375214	186381025	exonic	ENST00000478571	C1orf27	AGGAAGCAAAACAGCAATTTGGAAAGTTTAGATTCTGAAAAAGAGTTCCACGTCCTCCCT
ASCRP3002209	62	74	39	82.5	76.5	180	5.92202	6.1659	4.69855	5.88385	5.92004	7.18371	P	P	A	P	P	P	hsa_circRNA_101168	hsa_circ_0006150	circBase	chr12	+	117423010	117426674	exonic	NM_012174	FBXW8	AGGAAGCAAGGGTTTCTTAATATTTGGGATTTAAGGACCGGAAAGTACCCTGTTCATCGT
ASCRP3002210	95	96.5	216	214	159	108	6.79938	6.73029	7.48824	7.33471	7.11425	6.35842	P	P	P	P	P	P	hsa_circRNA_102140	hsa_circ_0044927	circBase	chr17	-	58275620	58292135	exonic	NM_032582	USP32	AGGAAGCTAGTAATCATGCCCAGGATTGGAAATGTACCTTCTCCGAATGCACCTTTAAAG
ASCRP3002212	141	236	80.5	113	84	62	7.58345	8.34729	6.10082	6.39745	6.07252	5.44319	P	P	P	P	P	A	hsa_circRNA_010972	hsa_circ_0010972	circBase	chr1	+	26566252	26586293	exonic	NM_022778	CEP85	AGGAAGTGAAGAAACAGGAAGAAAGGTTGGCTTAAATAACTGTGATTGATGGCCATGCAG
ASCRP3002213	210	190	234	303	271	450	8.23545	7.97708	7.59407	7.81303	7.89461	8.63801	P	P	P	P	P	P	hsa_circRNA_047376	hsa_circ_0047376	circBase	chr18	+	29691716	29691882	exonic	NM_016271	RNF138	AGGAAGTTTTCTGGTAGCTGCAGATGCTGTGCAAAACAGTTTCTGTAGAAAATGTTTCCT
ASCRP3002214	96.5	82	48	101	76	283.5	6.89844	6.44238	5.27485	6.18585	5.90807	7.94622	P	P	A	P	P	P	hsa_circRNA_407047		25070500	chr8	-	19297340	19316153	exonic	NM_018371	CSGALNACT1	AGGAATACTTGAAAACACTTCCAAGGATCTACCGAACAGAAAGGGACAAAGGGACATTGT
ASCRP3002216	66	71	79	89.5	82.5	104	6.10257	6.1165	6.03634	6.05454	6.04365	6.33031	P	A	P	P	P	P	hsa_circRNA_013338	hsa_circ_0013338	circBase	chr1	+	101372407	101377794	exonic	NM_133496	SLC30A7	AGGAATATTTGTTTTCAAACATGGAGGTCATGGACATTCTCATGGCTCTGCTTAGGCTTG
ASCRP3002219	78	81.5	235.5	158	162	113	6.43545	6.41446	7.6288	6.90247	7.16037	6.46569	P	P	P	P	P	P	hsa_circRNA_008498	hsa_circ_0008498	circBase	chr16	-	23113639	23119504	exonic	NM_020718	USP31	AGGAATTCTCAGTCAAAGAGACTATTGTGTCAAAGAATGCACTGCAGTACCGGGGAAATT
ASCRP3002220	240.5	229	714.5	554	513.5	363.5	8.46338	8.30894	9.10134	8.71384	8.87833	8.3447	P	P	P	P	P	P	hsa_circRNA_001468	hsa_circ_0000444	circBase	chr12	-	116668337	116678267	sense overlapping	NM_015335	MED13L	AGGAATTGTATTTGCAGTATTTGGATTTATTTATTTTTCAGATTGATGTCAGGGTTTCTG
ASCRP3002221	106	95	93.5	235	153	138	7.03121	6.73988	6.30544	7.44404	7.03121	6.71949	P	P	P	P	P	P	hsa_circRNA_007919	hsa_circ_0007919	circBase	chr17	-	953289	1003975	exonic	NM_001092	ABR	AGGACAACAATGAGATCGTGGACAAGATCATGGGCAAAGGACAGATCCAGGTGGAAGCAG
ASCRP3002222	125	107	157	189	161	157	7.35798	6.95186	7.08001	7.16037	7.15109	6.96443	P	P	P	P	P	P	hsa_circRNA_103008	hsa_circ_0003298	circBase	chr20	+	21346058	21349228	exonic	NM_012255	XRN2	AGGACAAGCCCAGATTCCAAAACTTATGTCAATATTAATTTTAAAGACCCACAGTTTGCT
ASCRP3002223	57	60	485	383	175	247.5	5.72472	5.77828	8.57052	8.15253	7.22849	7.71858	A	A	P	P	P	P	hsa_circRNA_100918	hsa_circ_0023918	circBase	chr11	-	85701292	85742653	exonic	NM_007166	PICALM	AGGACACCTACTCATGAAATGTTTGTTGACTTAATTCAGTGCACAAATGAGATGAATGTG
ASCRP3002224	43	44	108	121	111	147	5.03559	5.03925	6.43892	6.51648	6.54508	6.83351	A	A	M	P	P	P	hsa_circRNA_103734	hsa_circ_0009133	circBase	chr4	-	128842678	128861152	exonic	NM_152778	MFSD8	AGGACCAAAACCTCAGTTTTTCAGACTTGTTTTACATTCCTTGGAGAAAAAGGTGTGACA
ASCRP3002225	61	62	66.5	62.5	69.5	87.5	5.95728	5.88994	5.68554	5.47733	5.80217	5.99169	P	A	P	P	P	M	hsa_circRNA_042372	hsa_circ_0042372	circBase	chr17	+	19445705	19451446	exonic	NM_018242	SLC47A1	AGGACCCAGATGTGTCCAGTTCTTGGTTCAGCTGATGGTGTTCCTGATCAGCTTCATAAG
ASCRP3002227	178	164	204.5	225.5	236	270	7.98517	7.71973	7.43017	7.39845	7.69789	7.87067	P	P	P	P	P	P	hsa_circRNA_103454	hsa_circ_0067103	circBase	chr3	-	125032151	125032500	exonic	NM_021964	ZNF148	AGGACTACAGTATGCACTTAATGTCCCTGCAGTTATACTTAAGCATGAACATTGACGACA
ASCRP3002229	78	73.5	62	85	65	75	6.39316	6.2039	5.61861	5.95728	5.58894	5.81504	P	P	A	P	P	P	hsa_circRNA_002649	hsa_circ_0002649	circBase	chr5	-	39382719	39388954	exonic	NM_001343	DAB2	AGGACTGCTAAGAATGGGAGTGAGGCCCTAATGATTCTAGATGACCAAACTAACAAACTG
ASCRP3002232	68	83	75	63	70	82.5	6.13629	6.41446	6.02346	5.56374	5.78919	5.9534	P	P	P	P	P	P	hsa_circRNA_404488		25070500	chr1	+	41456925	41457407	intronic	ENST00000372616	CTPS1	AGGAGAAACCCCTACTTCTGTCATTTTTTCCTTCTATTTCCTGATAGCTGGTTGCAGTGT
ASCRP3002233	52.5	59	100	106	101	125.5	5.51725	5.66673	6.45614	6.30163	6.29935	6.61788	A	A	P	P	M	P	hsa_circRNA_101192	hsa_circ_0005465	circBase	chr12	-	122861935	122865105	exonic	NM_002956	CLIP1	AGGAGAAAGAGAGCTCAAAATCGGAGACAGAGTATTGATTTAATCCAGAGACTGACTTCA
ASCRP3002235	84	100	134	132	124	108.5	6.59568	6.80261	6.85859	6.61911	6.69533	6.36427	P	P	P	P	P	P	hsa_circRNA_006020	hsa_circ_0006020	circBase	chrX	+	16836696	16838378	exonic	NM_018360	TXLNG	AGGAGAAGCTGGCAGCTCTCTGTAAGAAATATGCTGATCTTTTTGAAATTGGCACAATGG
ASCRP3002236	53	56.5	51	64	65	88.5	5.68086	5.5612	5.46104	5.58894	5.6691	6.09027	A	A	A	P	P	P	hsa_circRNA_001590	hsa_circ_0001590	circBase	chr6	+	26385242	26388522	exonic	NM_006995	BTN2A2	AGGAGAAGGAAACTGTCATTTTTATTCCAGCCCAGTTTACTGTCGTGGGGCCAGCTAATC
ASCRP3002239	70	88	70	97.5	103	200.5	6.25832	6.59319	5.95921	6.22334	6.42009	7.37836	P	P	P	P	P	P	hsa_circRNA_102289	hsa_circ_0046760	circBase	chr18	-	6237962	6312055	exonic	NM_173464	L3MBTL4	AGGAGAATGGAAGAACTCTGATAGCACCCCAAGATTGCTATGCTATGCCTTGTATGACTA
[truncated: 8,430 more rows]
